# Supplementary material for: Bayesian genome scale modelling identifies thermal determinants of yeast metabolism
Source: Nat Commun. 2021 Jan 8;12:190. doi: 10.1038/s41467-020-20338-2 (PMC7794507; doi:10.1038/s41467-020-20338-2)
Supplement: Supplementary file 5 — Supplementary Data 1 [file 41467_2020_20338_MOESM5_ESM.xlsx]

## Sheet: Table S1
Supplementary Data 1. Codon-optimized kmERG1
	Sequence (5’-3’)
kmERG1	ATGTCTTCAGCTACTGATAAGAAAGTTGTTCCACAAGAATTGTTGAATGCTGATGCATCTGTTGTTTATGATGCAATTATTGTTGGTTGTGGTGTTGTTGGTCCATGTATTGCTACTGGTTTAGCAAGAAAGGGTAAAAAGGTTTTGATCGTTGAAAGAGATTGGACAATGCCAGATAGAATTGTTGGTGAATTAATGCAACCAGGTGGTTTGAGAGCTTTAAGATCATTGGGTATGATCCAAGCTATTAATAACATCGATGCAATCCCAGTTACTGGTTACTCTGTTTTCTATAACGGTAAAGAAGTTTCAATCCCATACCCTTTTAAAGCTGATGTTGCACCAGTTGAAAAGATTCCAGATTTGGTTTTCGATGGTAACGATAAGGTTTTGGAAGAT…
