# Supplementary material for: Bayesian genome scale modelling identifies thermal determinants of yeast metabolism
Source: Nat Commun. 2021 Jan 8;12:190. doi: 10.1038/s41467-020-20338-2 (PMC7794507; doi:10.1038/s41467-020-20338-2)
Supplement: Supplementary file 6 — Source Data [file 41467_2020_20338_MOESM6_ESM.gz]

Archive with 26 entries (25 files):
- SourceData
- SourceData/fig_3d.csv
- SourceData/fig_3e.csv
- SourceData/fig_2a.csv
- SourceData/fig_2c.csv
- SourceData/fig_2b.csv
- SourceData/fig_3f.csv
- SourceData/fig_2f.csv
- SourceData/fig_2g.csv
- SourceData/fig_3c.csv
- SourceData/fig_2e.csv
- SourceData/fig_3a.csv
- SourceData/fig_2i.tsv
- SourceData/fig_2d.csv
- SourceData/fig_4c.csv
- SourceData/fig_4b.csv
- SourceData/fig_5d.csv
- SourceData/fig_4a.csv
- SourceData/fig_5e.csv
- SourceData/fig_5a.csv
- SourceData/fig_5b.csv
- SourceData/fig_5c.csv
- SourceData/fig_S11b.csv
- SourceData/fig_2h.csv
- SourceData/fig_3b.tsv
- SourceData/fig_S7.csv
