# Supplementary material for: Bayesian genome scale modelling identifies thermal determinants of yeast metabolism
Source: Nat Commun. 2021 Jan 8;12:190. doi: 10.1038/s41467-020-20338-2 (PMC7794507; doi:10.1038/s41467-020-20338-2)
Supplement: Supplementary file 6 — Source Data [file 41467_2020_20338_MOESM6_ESM.gz › SourceData/fig_2a.csv]

Temperature (C)	5th_percentile(Prior)	Median(Prior)	95th_percentile(Prior)	5th_percentile(Posterior)	Median(Posterior)	95th_percentile(Posterior)
16.00	0.00	0.00	0.00	0.04	0.07	0.12
22.00	0.00	0.00	0.07	0.18	0.22	0.26
26.00	0.00	0.00	0.16	0.28	0.31	0.33
29.00	0.00	0.02	0.21	0.31	0.34	0.36
34.00	0.00	0.07	0.23	0.26	0.29	0.32
37.00	0.00	0.07	0.20	0.19	0.22	0.26
40.00	0.00	0.01	0.15	0.02	0.09	0.14
42.00	0.00	0.00	0.08	0.00	0.01	0.04
