# Supplementary material for: Bayesian genome scale modelling identifies thermal determinants of yeast metabolism
Source: Nat Commun. 2021 Jan 8;12:190. doi: 10.1038/s41467-020-20338-2 (PMC7794507; doi:10.1038/s41467-020-20338-2)
Supplement: Supplementary file 6 — Source Data [file 41467_2020_20338_MOESM6_ESM.gz › SourceData/fig_2c.csv]

Temperature (C)	5th_percentile(Prior)	Median(Prior)	95th_percentile(Prior)	5th_percentile(Posterior)	Median(Posterior)	95th_percentile(Posterior)
30.00	0.00	0.00	9.01	0.00	0.00	0.00
36.00	0.00	0.00	12.08	0.00	0.00	0.00
37.00	0.00	0.00	11.52	0.00	0.00	2.94
37.50	0.00	0.00	6.50	2.32	5.06	7.79
38.00	0.00	0.00	5.63	8.06	10.25	12.40
38.50	0.00	0.00	8.68	10.50	12.87	15.21
