# Supplementary material for: Bayesian genome scale modelling identifies thermal determinants of yeast metabolism
Source: Nat Commun. 2021 Jan 8;12:190. doi: 10.1038/s41467-020-20338-2 (PMC7794507; doi:10.1038/s41467-020-20338-2)
Supplement: Supplementary file 6 — Source Data [file 41467_2020_20338_MOESM6_ESM.gz › SourceData/fig_2b.csv]

Temperature (C)	5th_percentile(Prior)	Median(Prior)	95th_percentile(Prior)	5th_percentile(Posterior)	Median(Posterior)	95th_percentile(Posterior)
5.00	0.00	0.00	0.00	0.00	0.00	0.00
15.00	0.00	0.00	0.01	0.02	0.05	0.10
26.30	0.00	0.01	0.20	0.24	0.28	0.30
30.00	0.00	0.05	0.23	0.28	0.30	0.32
33.00	0.00	0.08	0.23	0.25	0.28	0.29
35.00	0.00	0.11	0.22	0.22	0.25	0.27
37.50	0.00	0.09	0.20	0.17	0.20	0.23
40.00	0.00	0.05	0.19	0.08	0.13	0.17
