# Supplementary material for: Bayesian genome scale modelling identifies thermal determinants of yeast metabolism
Source: Nat Commun. 2021 Jan 8;12:190. doi: 10.1038/s41467-020-20338-2 (PMC7794507; doi:10.1038/s41467-020-20338-2)
Supplement: Supplementary file 6 — Source Data [file 41467_2020_20338_MOESM6_ESM.gz › SourceData/fig_2f.csv]

feature	importance	std
O13525_Tm	0.00027224044594640256	0.0004957799786005478
O13525_Topt	0.0004782706090211749	0.001032806929401524
O13525_dCpt	0.00025398853197124057	0.0004397532586218816
P00044_Tm	0.00026479943782689114	0.00046799678706030146
P00044_Topt	0.0005899196200844799	0.0009916834455265821
P00044_dCpt	0.00027811671199415305	0.0004201543096331203
P00045_Tm	0.00026182450667400697	0.00045866220140561433
P00045_Topt	0.0004982611407786766	0.0008557719409562575
P00045_dCpt	0.0002723916703611312	0.00048454133155915546
P00127_Tm	0.00036151413289216614	0.0005915086954290956
P00127_Topt	0.00038231462634179936	0.0006139703670803241
P00127_dCpt	0.00030951924384818884	0.0005248071526012896
P00128_Tm	0.000412911490997954	0.0006196919117290963
P00128_Topt	0.0003002485723867581	0.0005216492401940008
P00128_dCpt	0.00028384402702311736	0.0005038440067542654
P00163_Tm	0.0002731101493896091	0.00046068195289332637
P00163_Topt	0.000416705027534284	0.0006154375120912898
P00163_dCpt	0.00022254397163424058	0.0004126343211497967
P00175_Tm	0.00027567365550129993	0.00045811866541481
P00175_Topt	0.0002551055115916108	0.00045727950975113935
P00175_dCpt	0.00044221039732261904	0.000701083759887437
P00330_Tm	0.00021724808052655276	0.0003884755371616571
P00330_Topt	0.00027814112898225134	0.0005197027769775398
P00330_dCpt	0.0002870805824352667	0.000459605641260179
P00331_Tm	0.0003867769692744364	0.0005821851054527808
P00331_Topt	0.00033939958668919635	0.0006168222474500898
P00331_dCpt	0.0002317750435503439	0.00041716557943065173
P00358_Tm	0.0002993449167272358	0.0004944199050835769
P00358_Topt	0.00027205795799670516	0.0004651583551969378
P00358_dCpt	0.000317671695630373	0.000521965050835033
P00359_Tm	0.00029914230646752016	0.0004541581736410493
P00359_Topt	0.0002924530493961196	0.00047517951914915183
P00359_dCpt	0.0003557023151056018	0.0005546028627050976
P00360_Tm	0.00026691266445522035	0.0004406421745523066
P00360_Topt	0.00030189196488533313	0.000508028826770165
P00360_dCpt	0.000290225816991368	0.0005406274837719621
P00401_Tm	0.00027843273226398134	0.0004463844503509468
P00401_Topt	0.0004894488472062019	0.0006958787442483949
P00401_dCpt	0.00026276761864207156	0.0004244407605267428
P00410_Tm	0.00035313724293853263	0.0005518283576986586
P00410_Topt	0.0003752118608866331	0.0007711629164485759
P00410_dCpt	0.00026493329036752215	0.0004780079162087655
P00420_Tm	0.00045054480652041327	0.0007178898845249719
P00420_Topt	0.0004886095648840907	0.0006147228760257923
P00420_dCpt	0.0002466100687618279	0.0004085434973480304
P00425_Tm	0.00027969847213118586	0.0005126229440597634
P00425_Topt	0.00029161171441067634	0.0005259769179809673
P00425_dCpt	0.00038690516306423507	0.0006425130705370324
P00427_Tm	0.0003247454917211069	0.0005303129713555916
P00427_Topt	0.0003845825838365382	0.0005678399958675706
P00427_dCpt	0.00041839662985311034	0.0005840673447925193
P00431_Tm	0.00023969510959785166	0.0004020488631094207
P00431_Topt	0.0004882442307875715	0.0009311997380443043
P00431_dCpt	0.0005280590086217292	0.001100417676828887
P00498_Tm	0.00029214614040848255	0.000502076238140008
P00498_Topt	0.002640129990461507	0.0015524868066604462
P00498_dCpt	0.00028598095691022854	0.0004943396011530579
P00549_Tm	0.0002587224132133486	0.00046394398669301524
P00549_Topt	0.00033120558270306836	0.0006535955740727369
P00549_dCpt	0.0002655145170759378	0.0005063124403182005
P00560_Tm	0.0003495007324431332	0.0005303659409842863
P00560_Topt	0.0035824351194471936	0.001916562758557415
P00560_dCpt	0.0006433689542831054	0.0008010775617741593
P00572_Tm	0.00026248816289552537	0.0004629834024741993
P00572_Topt	0.00036253266719988935	0.0005558982341407719
P00572_dCpt	0.0002612683383491484	0.0004634642065441542
P00635_Tm	0.0002472384287229546	0.00043647182123141817
P00635_Topt	0.000309571154018594	0.0005811827770428168
P00635_dCpt	0.0002241360775343854	0.00038780986001659226
P00724_Tm	0.0004151279584765253	0.000603677547752076
P00724_Topt	0.00021224362688695351	0.0003940667359799832
P00724_dCpt	0.00023313540299544527	0.0004047230530664205
P00812_Tm	0.00037254928211516187	0.0006358290428031728
P00812_Topt	0.0004567993198987245	0.0007371856366644331
P00812_dCpt	0.00024010743228372676	0.00043831228665805726
P00815_Tm	0.00025740490781327527	0.0004105364994020502
P00815_Topt	0.004873484430659796	0.0021402606853022144
P00815_dCpt	0.0008777911278170183	0.0010510947521842511
P00817_Tm	0.00031065271993379717	0.0005275061233775348
P00817_Topt	0.0003641683286565254	0.0006734487175891388
P00817_dCpt	0.00028148540339417656	0.0005067998539650383
P00830_Tm	0.0003428828860515582	0.0005454756309629626
P00830_Topt	0.0012010511777609811	0.001085250282313192
P00830_dCpt	0.0003974610592295404	0.0005787012405987621
P00854_Tm	0.0002567531193133515	0.00045419585004864715
P00854_Topt	0.000351681683765899	0.000578763420539609
P00854_dCpt	0.0002661613547301001	0.0004417410980206033
P00856_Tm	0.00026087161286481925	0.0005117844182418997
P00856_Topt	0.0004168932552335959	0.0006134868118482192
P00856_dCpt	0.00026026460407352776	0.0004386005175251328
P00890_Tm	0.00030835388354517906	0.0005015341664526645
P00890_Topt	0.0003923237532879605	0.0005714146060084487
P00890_dCpt	0.00027932797980869127	0.000503356700576157
P00899_Tm	0.0003613372129316482	0.0005473436862614597
P00899_Topt	0.00041550964477842	0.0006915815652591503
P00899_dCpt	0.0002343563632325214	0.0004019848220168067
P00912_Tm	0.00033677884041766225	0.0005736478566251643
P00912_Topt	0.00035863027338239303	0.0006156376244928995
P00912_dCpt	0.00032109140353340577	0.0005648058684366377
P00924_Tm	0.0004049046944730502	0.0007359199938857282
P00924_Topt	0.0003620471911010792	0.000554047944454923
P00924_dCpt	0.0003144330966550379	0.0005484143935283562
P00925_Tm	0.0002250871315012302	0.00039764255529989236
P00925_Topt	0.00025658240769267014	0.00045532355353751475
P00925_dCpt	0.0002956993665531294	0.0004875581194593719
P00927_Tm	0.00026352389083758734	0.00045269552600317697
P00927_Topt	0.0003670261865028011	0.0007068118173363082
P00927_dCpt	0.00025457062851619614	0.00043286855314951793
P00931_Tm	0.0003147377086181842	0.0005107229742816302
P00931_Topt	0.0005385516173330192	0.0007870197282613563
P00931_dCpt	0.0002824065157779254	0.0005054499497406693
P00937_Tm	0.004000494583289377	0.001553573207084659
P00937_Topt	0.0003077316056638485	0.0005285883867979968
P00937_dCpt	0.00023716662853981186	0.0004418729031362608
P00942_Tm	0.000316335136147231	0.0005629968169195287
P00942_Topt	0.00045785711472184427	0.0006634247065798699
P00942_dCpt	0.0003693264205620565	0.0006122196899812402
P00950_Tm	0.00028035443730628306	0.00047169608821472287
P00950_Topt	0.002277136564037247	0.0015145108428825946
P00950_dCpt	0.00031090614463048934	0.0005154377507043961
P00958_Tm	0.00025657903480798977	0.0004891841894961503
P00958_Topt	0.0003943217962071713	0.000606964011470716
P00958_dCpt	0.00031534065411448485	0.0005951089864277274
P03962_Tm	0.00030329228154133504	0.0005051719877764274
P03962_Topt	0.005382611076283694	0.001863450151929214
P03962_dCpt	0.0004690317661660625	0.0007491274013588032
P03965_Tm	0.00040112692015428065	0.0008023820999102383
P03965_Topt	0.0002559801495544881	0.0004634841777046082
P03965_dCpt	0.0003324192593665727	0.0005446500769261433
P04037_Tm	0.0003936018837980793	0.0007470193375903045
P04037_Topt	0.0002651610943705145	0.00043742136137084683
P04037_dCpt	0.0002904730066001497	0.0004923598854271846
P04039_Tm	0.00023588974746697187	0.0004315613768820623
P04039_Topt	0.00023520539282779657	0.00042180945615353274
P04039_dCpt	0.00038492576898586575	0.0006474703648732678
P04046_Tm	0.00035649083402683213	0.0006053879780589269
P04046_Topt	0.0009230105747743072	0.0011409110134680462
P04046_dCpt	0.00025815973844784003	0.0005005128930252627
P04076_Tm	0.00042647874099153147	0.0006206625839094091
P04076_Topt	0.0004463743607779165	0.0008903439194152338
P04076_dCpt	0.0003196547961208575	0.0005259798325418022
P04161_Tm	0.000248913624382085	0.0004346350233904782
P04161_Topt	0.00041834587904324426	0.0006153967716019483
P04161_dCpt	0.00030195283313264726	0.00048436596148930116
P04173_Tm	0.00022840211152972588	0.0003797800461675273
P04173_Topt	0.0018500513925977945	0.0014349245130817936
P04173_dCpt	0.00023936705050020156	0.0004061573468988497
P04385_Tm	0.00022466312549495362	0.00042465821995654886
P04385_Topt	0.0005511013446726659	0.0007297077590807384
P04385_dCpt	0.0004127749637428494	0.0005912390050154268
P04397_Tm	0.00031681340535155255	0.0005575194260136691
P04397_Topt	0.00024110225551689433	0.00044230991170246493
P04397_dCpt	0.0002969269858364114	0.0004912639800245783
P04801_Tm	0.002148548761297471	0.0017777716660996273
P04801_Topt	0.014557173323274346	0.0030621368033432
P04801_dCpt	0.0003519805734832123	0.0005321768022996391
P04802_Tm	0.0003209395087339392	0.0004958020787748146
P04802_Topt	0.004847862342602877	0.0022283416997483487
P04802_dCpt	0.00035054194280027107	0.0005660858737983838
P04803_Tm	0.0002953701596835589	0.0005170008410830626
P04803_Topt	0.00030056067428747114	0.0005866688728527711
P04803_dCpt	0.00026203968043425423	0.00048264644120819686
P04806_Tm	0.0002823285022362258	0.0005149667951592476
P04806_Topt	0.0005492368581341858	0.0008410694260042072
P04806_dCpt	0.00024487201930112383	0.00044818029092326834
P04807_Tm	0.00023571729822256934	0.0004340615115603791
P04807_Topt	0.0002208914187900232	0.00040371621119404563
P04807_dCpt	0.00043536813054750303	0.0006431616593071778
P05030_Tm	0.00029664465919276075	0.00047824059581223576
P05030_Topt	0.0003181246795830579	0.0005130245451679754
P05030_dCpt	0.0002113927242672795	0.0004059355438850889
P05150_Tm	0.00027488924046665457	0.0004990599678035625
P05150_Topt	0.0005200791184655631	0.0007846805979670607
P05150_dCpt	0.00022185520097778609	0.00039888442990032997
P05373_Tm	0.00028896044520593895	0.000486347707336047
P05373_Topt	0.0002673796565590364	0.00045749685440128567
P05373_dCpt	0.0002685818204290005	0.00044753537510633894
P05374_Tm	0.0007773933170557982	0.0009104716852304254
P05374_Topt	0.0004900381315515849	0.0007958816187250313
P05374_dCpt	0.00027592540963828493	0.0005100610849070888
P05375_Tm	0.00041580811034816863	0.0006943086209097082
P05375_Topt	0.00029577281301187264	0.0005254345988946065
P05375_dCpt	0.0002707230755788127	0.0004730117465261459
P05626_Tm	0.00029960074477475507	0.0005166540342582053
P05626_Topt	0.00027255799078333866	0.0004706179790440467
P05626_dCpt	0.0002920096116595268	0.00048530401059801
P05694_Tm	0.00036866654565275613	0.0005689048337113771
P05694_Topt	0.0013791187221760153	0.0014125350523325625
P05694_dCpt	0.0003996260714383546	0.0006273228726477402
P06106_Tm	0.0004203553818751216	0.0006014298732156519
P06106_Topt	0.0003528233251434524	0.0006443891042549423
P06106_dCpt	0.00024018939888060064	0.0004367230497472853
P06115_Tm	0.000365252996288743	0.0005780269235188972
P06115_Topt	0.0003174243267778402	0.0005451886956057398
P06115_dCpt	0.00023664591258405586	0.00041400524624538406
P06168_Tm	0.0003569856093528934	0.0005806162363275263
P06168_Topt	0.0008541626254045017	0.0013227603109362694
P06168_dCpt	0.0003190555927782541	0.0005061297036489441
P06169_Tm	0.000364534525043459	0.0006280883309545918
P06169_Topt	0.0002931142838213371	0.0004824796564642048
P06169_dCpt	0.0002961386612617268	0.0005243544660177711
P06174_Tm	0.0003241957464155887	0.0005320824219521508
P06174_Topt	0.00027058691052611426	0.0005202801292749173
P06174_dCpt	0.0002928635663896287	0.00046553730947996853
P06197_Tm	0.00027311254579088357	0.0004727900548208365
P06197_Topt	0.0005237500493749693	0.0007256343578340559
P06197_dCpt	0.00031737280347146537	0.0005210383345672601
P06208_Tm	0.00021540566981744332	0.0004123185123905715
P06208_Topt	0.00034911156328999216	0.0005164438985371902
P06208_dCpt	0.00025325778929269056	0.00042408121707233437
P06633_Tm	0.000520685486511159	0.0007418712308930997
P06633_Topt	0.0003596972597007525	0.000591542511937158
P06633_dCpt	0.0004253058067854277	0.000642411218342092
P06700_Tm	0.0002904801655641282	0.0005207516598869046
P06700_Topt	0.00036667091282577583	0.0006171318995087473
P06700_dCpt	0.0003116242014482739	0.0005461017547783692
P06738_Tm	0.00032961092346975486	0.0005702531823876696
P06738_Topt	0.00035617670098225037	0.0006521189971713834
P06738_dCpt	0.0003673230363204383	0.0005605630428368192
P06773_Tm	0.0003740956535199266	0.0006042435574982018
P06773_Topt	0.0003689703345708017	0.0006704645907596107
P06773_dCpt	0.0004099206824257189	0.0009045194064251618
P06776_Tm	0.0003211840578819698	0.0005356550915972378
P06776_Topt	0.00029738196686536695	0.0004951594364334459
P06776_dCpt	0.0002513041023763416	0.0004888843577394918
P06785_Tm	0.00033829641045506564	0.0005528554679093021
P06785_Topt	0.00023634301478112847	0.000467397439069073
P06785_dCpt	0.00046748394638624453	0.0006028298955783277
P07143_Tm	0.0021662046878517536	0.0009473201668912306
P07143_Topt	0.0005024410473765671	0.0007773149095662767
P07143_dCpt	0.0003072598511478975	0.00047632963226835486
P07149_Tm	0.00040555872093113145	0.0005673841679937196
P07149_Topt	0.0005926978165812035	0.0008206051048291006
P07149_dCpt	0.00027706159700502744	0.0005280027587175769
P07170_Tm	0.0003106592909477475	0.0004541364324988344
P07170_Topt	0.00025763799105918146	0.00047046729346893553
P07170_dCpt	0.000289050559441297	0.0005348531718396444
P07172_Tm	0.00030429283440624853	0.0005571527863643242
P07172_Topt	0.0007639047932747606	0.0009450240537156973
P07172_dCpt	0.00031225654893112664	0.0005466038140684191
P07236_Tm	0.00027878073622025583	0.0004761156487638049
P07236_Topt	0.001576173808572165	0.0024951141308396326
P07236_dCpt	0.00035915130455074724	0.0006211918746462144
P07244_Tm	0.003122931712945128	0.0020527113649208696
P07244_Topt	0.025533385939938973	0.003921496179643097
P07244_dCpt	0.0005417915506466254	0.0007059832546216004
P07245_Tm	0.0003476577409105394	0.0005429842144436668
P07245_Topt	0.00032626266179756213	0.0005431230335329849
P07245_dCpt	0.0007104874122257275	0.0009625230026352893
P07246_Tm	0.0002125272172643252	0.00036975902239606763
P07246_Topt	0.00037513483956866763	0.0005543035285328269
P07246_dCpt	0.00039939520731614063	0.0006281318124607602
P07250_Tm	0.000291744933534857	0.00048756347494186204
P07250_Topt	0.00028067386254956736	0.0004413437322062113
P07250_dCpt	0.00024850141527437764	0.00044898173310214766
P07251_Tm	0.02205374578542888	0.0037527044686801103
P07251_Topt	0.00881067004840369	0.0046909280114758424
P07251_dCpt	0.0006085013695979369	0.0006681753862404992
P07255_Tm	0.0002701617425659333	0.0004641388042049055
P07255_Topt	0.0002788393384443017	0.0004921980280071882
P07255_dCpt	0.00030615894712067215	0.0005251770886273189
P07256_Tm	0.00032493935880153265	0.0005723460273908692
P07256_Topt	0.00042047780810124114	0.0005814533866749182
P07256_dCpt	0.0003072584396249755	0.0004865691475399622
P07257_Tm	0.0006239622075487006	0.00105173120115502
P07257_Topt	0.0004427515922562463	0.0007352569456746147
P07257_dCpt	0.000360860960968766	0.0006289593534693511
P07258_Tm	0.00033671100347422244	0.0005649425965665113
P07258_Topt	0.00026343172388792807	0.00046531864242094835
P07258_dCpt	0.0002767910817281985	0.0004644388251505291
P07259_Tm	0.00031733141239878164	0.0005380569401518562
P07259_Topt	0.0014736562397731422	0.0021731112270346894
P07259_dCpt	0.0002812450778155019	0.0005326509485157431
P07262_Tm	0.00030718830318971787	0.0005124461606300449
P07262_Topt	0.00022642129412580157	0.0004656022024480178
P07262_dCpt	0.00023564763789040073	0.00041394466997487014
P07263_Tm	0.00033253770674511484	0.0005747572995482241
P07263_Topt	0.0006910650776107926	0.0008575067677719856
P07263_dCpt	0.00028516858437509907	0.00046889587324710564
P07264_Tm	0.0002584919659063773	0.00041606342547604236
P07264_Topt	0.00038357854920470876	0.000561516309937434
P07264_dCpt	0.000280372971165751	0.0004714819331754539
P07275_Tm	0.00043291859867561583	0.0006318580889806546
P07275_Topt	0.00022033866229040475	0.00043733378932746264
P07275_dCpt	0.00023734237747613282	0.0004237918525883541
P07277_Tm	0.000260020601224219	0.00040784018190610647
P07277_Topt	0.00037915118503827083	0.0005964588076133202
P07277_dCpt	0.0003319225876689041	0.0005181987211937924
P07283_Tm	0.0002248497819713061	0.0004431250244514631
P07283_Topt	0.0024096085284072088	0.001857325073729329
P07283_dCpt	0.00035737557586914913	0.0005268230451157701
P07284_Tm	0.00027059255021695636	0.00047050642776837247
P07284_Topt	0.00033166698274999845	0.0005653182959663204
P07284_dCpt	0.00028532034526120844	0.00048614339975289113
P07285_Tm	0.0003298399679114172	0.0005513803713284159
P07285_Topt	0.001638263064166676	0.001481269061329625
P07285_dCpt	0.00031342621504707634	0.0005810325738187832
P07342_Tm	0.0007326413740976542	0.0008158076660338113
P07342_Topt	0.0008886115975391092	0.0010058358559462276
P07342_dCpt	0.0003615402824999334	0.0005169089461823819
P07702_Tm	0.0002453730509023813	0.0004177892910226344
P07702_Topt	0.0006460873111395879	0.0008111675128696943
P07702_dCpt	0.00031895059755869434	0.0005742859377316609
P07806_Tm	0.00027158190374421256	0.0004368134051285136
P07806_Topt	0.001231402640424391	0.0012509165672002682
P07806_dCpt	0.0003448397854155154	0.0006400909670254602
P07807_Tm	0.00025693386948879356	0.0004318416991720304
P07807_Topt	0.0005212044162975347	0.00100442545580865
P07807_dCpt	0.0002426899417392552	0.00042489269532478447
P07991_Tm	0.0004606885865974618	0.0007218852336791933
P07991_Topt	0.00029689054796647055	0.0005848062821450541
P07991_dCpt	0.0003033695487393632	0.0005314984054989873
P08004_Tm	0.0003227472834048811	0.0005441329135081878
P08004_Topt	0.0003079982189929899	0.0005228160955070641
P08004_dCpt	0.0002711631419737166	0.0004216533206488202
P08019_Tm	0.00024120361600033418	0.00042984300437230304
P08019_Topt	0.0002979141496374169	0.000610196511595418
P08019_dCpt	0.00032196736768811464	0.0005627333330642295
P08067_Tm	0.0003498738463417643	0.0005570548628684604
P08067_Topt	0.0005572647041362319	0.0009991293580346985
P08067_dCpt	0.00028480518744275696	0.0004464327347169082
P08417_Tm	0.0002735102610259703	0.0004654774961440365
P08417_Topt	0.00027721301055379184	0.0005192512677143271
P08417_dCpt	0.0009636266192299657	0.001306788252643152
P08425_Tm	0.0002899327458847261	0.0005007913625790619
P08425_Topt	0.00030971349222640984	0.0005185084159194847
P08425_dCpt	0.00034802522976358215	0.0005304677637386229
P08431_Tm	0.00022235987061312065	0.00041897451976021617
P08431_Topt	0.00038573969600672015	0.000598609016236468
P08431_dCpt	0.0003064136891640227	0.000578780514375455
P08432_Tm	0.00023936028634118951	0.00041474728023668664
P08432_Topt	0.00018978318891895167	0.00035426194133985993
P08432_dCpt	0.000246175482042596	0.00044422230921354656
P08456_Tm	0.00033425631769453496	0.0005899708579310192
P08456_Topt	0.0007239921894829432	0.0009725231603817801
P08456_dCpt	0.00023406740619941337	0.00038472021785352115
P08465_Tm	0.00043334200278955567	0.0005708390220121809
P08465_Topt	0.000312705901555316	0.0005030584896337921
P08465_dCpt	0.0002319729926473115	0.0004714806793875757
P08524_Tm	0.0013577550102026694	0.0008042921540539001
P08524_Topt	0.000382401683536089	0.0007342101074316137
P08524_dCpt	0.00023442636741359497	0.00038441073125583433
P08525_Tm	0.0003997362971140053	0.0005958340907634786
P08525_Topt	0.0002955554808957545	0.0004789320082968838
P08525_dCpt	0.00030874670790548227	0.0005402817042834589
P08536_Tm	0.00021473290127881065	0.0003819258609870693
P08536_Topt	0.00026967724857302605	0.0004485457517181302
P08536_dCpt	0.00029910361241189984	0.0005369344471977134
P08566_Tm	0.00031511415067889126	0.0005464461884492869
P08566_Topt	0.0009484816786061932	0.0008898502825470273
P08566_dCpt	0.0002464426170287158	0.00045744585127285674
P08678_Tm	0.00025964236253220963	0.0004838773509806835
P08678_Topt	0.00027658815511826017	0.00045252952032245636
P08678_dCpt	0.0002644370869212706	0.00042195562776810183
P08679_Tm	0.0003009545980606033	0.0005565018509282143
P08679_Topt	0.00029635664409806395	0.0004966515810445225
P08679_dCpt	0.00026487845725387107	0.0004900964570337612
P09201_Tm	0.0003122258575652901	0.0005175955074892686
P09201_Topt	0.0005943287828799178	0.0012351029605895678
P09201_dCpt	0.00029452937991854576	0.0005980352626092767
P09368_Tm	0.00027020472912768663	0.0004957518520190737
P09368_Topt	0.00027894665265922947	0.0005297835863885576
P09368_dCpt	0.0003562130181019919	0.0005471934331204335
P09436_Tm	0.0002514450320869843	0.00047158043801138376
P09436_Topt	0.003032443175123487	0.0020001181190461193
P09436_dCpt	0.00031023189200819946	0.0004903530215944801
P09440_Tm	0.0003020639170327701	0.0005033417570556087
P09440_Topt	0.00030081427616701097	0.0005009974043084839
P09440_dCpt	0.000429585896233094	0.0007217059504845304
P09457_Tm	0.00022924079296064438	0.0004217113768936847
P09457_Topt	0.00027561441660998174	0.000507550106991021
P09457_dCpt	0.0003043613037826189	0.0005066182313003999
P09624_Tm	0.00034086061310808027	0.0006189268820751427
P09624_Topt	0.00029009766237862993	0.000511002345259828
P09624_dCpt	0.0005479254662090014	0.0006916702833400032
P09938_Tm	0.00025368338903202804	0.00046210833646376096
P09938_Topt	0.0002529241444474063	0.00046399388620127784
P09938_dCpt	0.00032367728590162347	0.0004944848593270339
P09950_Tm	0.00027847663759193454	0.0005103784618271378
P09950_Topt	0.00025362398059562306	0.0004506577148786387
P09950_dCpt	0.0003186310184891105	0.000516597403857838
P0CW40_Tm	0.0002439620918701916	0.00042131412387105333
P0CW40_Topt	0.0002885216214334128	0.0005501115632836637
P0CW40_dCpt	0.00024737406848596307	0.0004577783634401902
P0CW41_Tm	0.0003418792581288063	0.0005964057909451857
P0CW41_Topt	0.0002847559814202505	0.0005206091305804207
P0CW41_dCpt	0.00024202143418330656	0.0004255867465070249
P0CX77_Tm	0.00030700941794011916	0.0004888232460439619
P0CX77_Topt	0.000278203154581797	0.000468726354603638
P0CX77_dCpt	0.0002723723407499079	0.0004773304435954712
P0CX78_Tm	0.00033417613353733255	0.000595037029734858
P0CX78_Topt	0.0003286117407916815	0.0006105274340104446
P0CX78_dCpt	0.00035366850909350977	0.000610329311195088
P0CX79_Tm	0.0004830894375514835	0.0008673763957836017
P0CX79_Topt	0.00034847423302574414	0.0006142545346950173
P0CX79_dCpt	0.0002875346449668015	0.0005738053793138758
P0CZ17_Tm	0.00024765811067444497	0.00048081471925269823
P0CZ17_Topt	0.0002507137147344994	0.00044761221766350615
P0CZ17_dCpt	0.0005076157154127691	0.0007137404721107262
P10127_Tm	0.00025407379271707965	0.00046945281589437775
P10127_Topt	0.000368649042188384	0.0006007469454802574
P10127_dCpt	0.00030729084603420666	0.0005343977670586498
P10174_Tm	0.0002583850106209846	0.0004492678902332644
P10174_Topt	0.00036038183230877757	0.0005590544458246311
P10174_dCpt	0.00027531513670579663	0.00047591230451903466
P10356_Tm	0.0003562003343773182	0.000659238177591857
P10356_Topt	0.0003733354461762964	0.0006790477620959773
P10356_dCpt	0.0002659790105224928	0.00042249339691598957
P10614_Tm	0.0004505833599163334	0.0008062095758834786
P10614_Topt	0.000456910343371421	0.0006660928432679366
P10614_dCpt	0.0003186315021227253	0.0005870992100424451
P10659_Tm	0.00021329084055003256	0.0003865856100556101
P10659_Topt	0.00029136041081023484	0.0005208647344944195
P10659_dCpt	0.00026110861420704603	0.00046770813653164314
P10869_Tm	0.00037364666029955515	0.0006064046851717348
P10869_Topt	0.002247057328336541	0.0013776393218733842
P10869_dCpt	0.00037871320265310066	0.0005696462144213093
P10963_Tm	0.00030992282571184603	0.0005027069841034743
P10963_Topt	0.0003627704155001996	0.0006254326512960234
P10963_dCpt	0.00024510872382303803	0.00041624062248624426
P11154_Tm	0.00037561243162205927	0.0005316869193038012
P11154_Topt	0.00029863099538806996	0.00047213942620610215
P11154_dCpt	0.0003412621709233129	0.0005354012484605602
P11325_Tm	0.00028891259089155287	0.0005248430492293818
P11325_Topt	0.0003215481363565952	0.0005114084585281611
P11325_dCpt	0.0002455476064761485	0.0004430748811970231
P11353_Tm	0.000315084267427307	0.0005477767560870197
P11353_Topt	0.00026909762365176406	0.0004945517807134781
P11353_dCpt	0.0003819663420258361	0.0006287336543891162
P11412_Tm	0.00030608424771166155	0.0005403379925579263
P11412_Topt	0.0002939679319891605	0.0005412204076025487
P11412_dCpt	0.0003536608973376747	0.0005955076286481169
P11491_Tm	0.0005262918683275542	0.0007085053494119742
P11491_Topt	0.0002490582282526201	0.00046775656505711535
P11491_dCpt	0.00026889518724002964	0.00047624121820598477
P11986_Tm	0.00020800557772272937	0.00042344160099190944
P11986_Topt	0.000556350381834513	0.0007804476812215844
P11986_dCpt	0.00025297702874969825	0.0004614558934055945
P12683_Tm	0.000491812193168714	0.0007265637963888457
P12683_Topt	0.00038701021630397963	0.0005827380348347211
P12683_dCpt	0.00033048690730769914	0.0005124407057719094
P12684_Tm	0.0002499209686911195	0.0004462822918852212
P12684_Topt	0.0002681819480185745	0.00043081263766543617
P12684_dCpt	0.00027368128225746313	0.0004498177478905205
P12695_Tm	0.0003843177962257063	0.0006103332120108968
P12695_Topt	0.00032519471769142436	0.0005278271152072424
P12695_dCpt	0.00031702904253791083	0.000513173699981946
P12709_Tm	0.0003612700443371085	0.0006482072589535884
P12709_Topt	0.0022133970791005046	0.0013195091679448784
P12709_dCpt	0.000365590207034386	0.000545546432460666
P13188_Tm	0.00020654487995874174	0.0003389813075424797
P13188_Topt	0.0005705684951639412	0.0009004176891494422
P13188_dCpt	0.0003708931408533825	0.0006033847106580858
P13259_Tm	0.00025216399192413264	0.00046096837611745323
P13259_Topt	0.00027825724005936937	0.0005350364674631094
P13259_dCpt	0.0002310545778970604	0.00037412777523220187
P13298_Tm	0.00036116979831821985	0.0006095473717864115
P13298_Topt	0.00038224064725304874	0.0006657451013709437
P13298_dCpt	0.0002850336249101313	0.0005061009413388024
P13663_Tm	0.0002961676427573059	0.0004642330911115869
P13663_Topt	0.00023230066123571666	0.0003715229644233959
P13663_dCpt	0.0006035499179504724	0.0008409840383811723
P13711_Tm	0.00032130331136689445	0.0005130272129896231
P13711_Topt	0.00027831704048105203	0.0004913458706270178
P13711_dCpt	0.0002948297313838571	0.0005317495898742444
P14020_Tm	0.00025235800066464585	0.00047798777365108994
P14020_Topt	0.0004929516743089271	0.0007179802595304117
P14020_dCpt	0.00024183337058913417	0.0004049013925865291
P14065_Tm	0.00044018308348716447	0.0007543481728211014
P14065_Topt	0.0002708801202972796	0.0004894928591648684
P14065_dCpt	0.0007531097557605112	0.0009133695718273457
P14180_Tm	0.00038805110256159245	0.0008199029358570963
P14180_Topt	0.00032454381101913076	0.0005520676587242594
P14180_dCpt	0.00035799417645647496	0.0005858057487022893
P14540_Tm	0.00048407860260200685	0.0007152908930984117
P14540_Topt	0.00043539292410237816	0.0006825849824059463
P14540_dCpt	0.0002647647517613252	0.0004592717967370414
P14742_Tm	0.0002761758507947758	0.0004642050901243503
P14742_Topt	0.00025107649068095705	0.0004886692759221566
P14742_dCpt	0.000253089491795709	0.0004289427366610787
P14843_Tm	0.0002918009910803418	0.0005474236931960235
P14843_Topt	0.00025100736390722985	0.0004464761891254873
P14843_dCpt	0.00032605790907492416	0.0004922057684725119
P15019_Tm	0.00029422959291563143	0.00046545285253895197
P15019_Topt	0.00036141957479107387	0.0006114770138757713
P15019_dCpt	0.00031105840018018886	0.00048592140754645215
P15179_Tm	0.0002774545336248822	0.00048527168178270116
P15179_Topt	0.0004740602062593341	0.0007733839395434389
P15179_dCpt	0.00027943108211418206	0.0004688500671455205
P15180_Tm	0.00031938149640736024	0.0005114574476503712
P15180_Topt	0.0002660724667976437	0.0006504088398542084
P15180_dCpt	0.00024841838963997727	0.00043499181134806363
P15202_Tm	0.0003359853431222792	0.0006467235250715617
P15202_Topt	0.0009707783368388453	0.0014124248366012538
P15202_dCpt	0.00033000070557300063	0.0005578317355435715
P15274_Tm	0.0004328343465325031	0.0006738316871801692
P15274_Topt	0.00025049637470054724	0.00044381440985983184
P15274_dCpt	0.0002413044122750619	0.00046993891854804344
P15454_Tm	0.00021838026088818777	0.0003975090693837145
P15454_Topt	0.0003060121500115494	0.0005597427734266785
P15454_dCpt	0.00035141189479097904	0.0005536405402772671
P15496_Tm	0.00026469059328731916	0.0004884180699840071
P15496_Topt	0.0005742114365432813	0.0008367406515018813
P15496_dCpt	0.0003291391025193905	0.0005197493816007432
P15624_Tm	0.00021198858166752844	0.00038907022727052986
P15624_Topt	0.0015902712769883356	0.0013444397342095551
P15624_dCpt	0.00027272063795109116	0.0004888218064463077
P15625_Tm	0.0002959237079547814	0.000510774352277669
P15625_Topt	0.00038108555629366454	0.0006018768192035906
P15625_dCpt	0.00027819929414897923	0.0005022369176086995
P15700_Tm	0.0004279338958518849	0.0006554013404769251
P15700_Topt	0.00041233252844244666	0.0006135484249976178
P15700_dCpt	0.00032071694119146604	0.0005082408832287983
P15703_Tm	0.00030502709404064965	0.00048090498448441087
P15703_Topt	0.00029321803890014627	0.0005391008672785733
P15703_dCpt	0.0002847974269397245	0.00045470950918911446
P15807_Tm	0.00034524894199072385	0.0005147723076975153
P15807_Topt	0.0003111180337236752	0.0005072540119569295
P15807_dCpt	0.0003416120172571138	0.0005617236303650759
P16120_Tm	0.0003488131473345942	0.0005456646053862127
P16120_Topt	0.00037225705117301393	0.0006353121443436648
P16120_dCpt	0.00028421009633894715	0.0005011505758083668
P16140_Tm	0.00028835098254526465	0.0005416241708240863
P16140_Topt	0.0002921545917923917	0.0005050293293486039
P16140_dCpt	0.00027180149663405464	0.0005127197578174799
P16387_Tm	0.00029631173486017613	0.0004998948572682814
P16387_Topt	0.0003730192291785135	0.0006814186176489388
P16387_dCpt	0.00025130863813785983	0.00044823198895167717
P16451_Tm	0.00032449793597835405	0.0005444558720642262
P16451_Topt	0.00029934349531569095	0.0005543369271544153
P16451_dCpt	0.00035876877918008285	0.0006039189167406473
P16467_Tm	0.0005154779773058356	0.0007881005150861862
P16467_Topt	0.00029079360267143193	0.0004938656611890571
P16467_dCpt	0.00025420419578659956	0.0004301390761095578
P16550_Tm	0.0002827950466935824	0.0004694780201413381
P16550_Topt	0.0009125269170475207	0.0017054079490210427
P16550_dCpt	0.0002793784675188391	0.0004849927861338036
P16603_Tm	0.0003821834409674192	0.000623020136890113
P16603_Topt	0.00031020894339874814	0.0005587321581174952
P16603_dCpt	0.0004751967011819444	0.00070210198114946
P16622_Tm	0.0002558636559357268	0.00046374811850977615
P16622_Topt	0.00027230415759484783	0.000453450610251975
P16622_dCpt	0.000437977630086458	0.0006424482962543253
P16661_Tm	0.00021258958271788591	0.0004018087180781729
P16661_Topt	0.00039752262820801846	0.0006061776260790012
P16661_dCpt	0.0002752031046634759	0.0004727264145225049
P16861_Tm	0.0002723045194089024	0.00043734489554517886
P16861_Topt	0.0008955652054575127	0.0012118680266590715
P16861_dCpt	0.00027046226521695475	0.0004816686165074669
P16862_Tm	0.0002619951514180066	0.000403203463066673
P16862_Topt	0.010210998499808464	0.0019602610924995467
P16862_dCpt	0.001976456577624146	0.001280009434074492
P17255_Tm	0.00027814610854489513	0.0005160618690162706
P17255_Topt	0.00032084621376500267	0.0005668072503423327
P17255_dCpt	0.0003106897335073456	0.0005041313067598166
P17423_Tm	0.00027299752429049386	0.00044204390954103915
P17423_Topt	0.0005929165101496934	0.0008343597848953129
P17423_dCpt	0.0003179239206957442	0.0005728186924187881
P17505_Tm	0.0003576754319820463	0.0005408096059244484
P17505_Topt	0.0010960029638581188	0.0019825162337110055
P17505_dCpt	0.00025133627725643	0.00044877774709653517
P17649_Tm	0.00031343687490492195	0.0005999104481233858
P17649_Topt	0.00027695608452189493	0.000498834403956289
P17649_dCpt	0.00024085435943030996	0.00044766227704524735
P17695_Tm	0.00034953211171364707	0.0005860463160611616
P17695_Topt	0.0007161224686805293	0.0008754147595732353
P17695_dCpt	0.0002380812331203585	0.00045535258319103085
P17709_Tm	0.0002960494303972123	0.00045429797221408457
P17709_Topt	0.00023924518055383305	0.00041451045643296465
P17709_dCpt	0.00023149317263253296	0.00043429539103006864
P17898_Tm	0.0002807594901207026	0.00047133411155234094
P17898_Topt	0.00030270188323184617	0.0005128224786207436
P17898_dCpt	0.0003543587792320979	0.0005778042667876767
P18408_Tm	0.00028040546974196777	0.00048560814827469754
P18408_Topt	0.000843363337342008	0.00097434755445114
P18408_dCpt	0.00026028570260515485	0.00044631978204056033
P18544_Tm	0.0008900202349100893	0.0014013701709225767
P18544_Topt	0.0021639905914173827	0.0017204280871511346
P18544_dCpt	0.0002449815089635917	0.00047535555869454316
P18562_Tm	0.00031136455161384424	0.0005390090414284668
P18562_Topt	0.0015488197132922142	0.002507175876040513
P18562_dCpt	0.0011250558748649307	0.0013063265198358252
P18900_Tm	0.00045463005814306884	0.0007709040354096478
P18900_Topt	0.00028680485291405073	0.00047366481438243085
P18900_dCpt	0.00029682548981836167	0.0005064326859183069
P19097_Tm	0.0002833053202093864	0.00048176002634237237
P19097_Topt	0.0006886152177894953	0.0012917764311153694
P19097_dCpt	0.0005418816619718331	0.0007913436435563844
P19262_Tm	0.0002746927126270877	0.0004888941917242742
P19262_Topt	0.000256621459572554	0.0004528706265468753
P19262_dCpt	0.00021403574439741893	0.0004006614038454627
P19358_Tm	0.00029616408395592296	0.0005194451091977825
P19358_Topt	0.00032589310690609504	0.0006564144072109456
P19358_dCpt	0.00021796900399965132	0.0003617581458280623
P19414_Tm	0.0002608220800295356	0.00046136766935951016
P19414_Topt	0.0020730081439787234	0.0015175066135809589
P19414_dCpt	0.00023599750444230298	0.00044289838772224407
P19657_Tm	0.0002862284855439456	0.000504332409948491
P19657_Topt	0.0002439281623950061	0.000428163308547016
P19657_dCpt	0.00020976611032368602	0.00038393608091141627
P20048_Tm	0.00024440906943983	0.0004665272537405747
P20048_Topt	0.00035830215618583647	0.0005682544651949411
P20048_dCpt	0.0002161105471814262	0.00040643961484729464
P20049_Tm	0.00024800471662379814	0.0004754970132799599
P20049_Topt	0.00034288147913167196	0.0005739300613528353
P20049_dCpt	0.00025843618768139816	0.0004596310632580955
P20051_Tm	0.0002660400095892201	0.0004588398610523367
P20051_Topt	0.00039321664027146003	0.000686697715885943
P20051_dCpt	0.0002462762025556821	0.0003865567947629302
P20485_Tm	0.00027014726470110423	0.0004681685724790285
P20485_Topt	0.00028678306638742673	0.00048071925147341886
P20485_dCpt	0.00030664773337509086	0.0005187177812373012
P20967_Tm	0.000356022465448113	0.0006703598332641036
P20967_Topt	0.0003265511438128141	0.0005525224101576098
P20967_dCpt	0.0002563768313277042	0.0004657458065233789
P21147_Tm	0.0003179079198923297	0.0005073739017751571
P21147_Topt	0.001562398246683948	0.0011442142263676574
P21147_dCpt	0.0003285380648043512	0.0004956984368218179
P21182_Tm	0.0003546618509628853	0.0005745854470561838
P21182_Topt	0.00030154482095849194	0.0005055518869245125
P21182_dCpt	0.0002362260240118689	0.00038600460873990697
P21264_Tm	0.00032552013868905225	0.000515949884590158
P21264_Topt	0.003180599241120836	0.00192812728473162
P21264_dCpt	0.00026919242877985957	0.0004632545788333496
P21306_Tm	0.0002439349695944674	0.000442939625833363
P21306_Topt	0.00022297433740287837	0.00040804229340553246
P21306_dCpt	0.00048309627002621935	0.0007361153717877215
P21373_Tm	0.0002648871956173582	0.0005152419639084307
P21373_Topt	0.00033081484047635666	0.0005658446074281082
P21373_dCpt	0.0004070048297767856	0.0006740322422544492
P21524_Tm	0.00024468642716059155	0.0004422020137870133
P21524_Topt	0.00038861236712575627	0.0007633328568329653
P21524_dCpt	0.0002433267447548375	0.0004269792019797326
P21592_Tm	0.0004152461052075808	0.0007114719824822032
P21592_Topt	0.0002535620603521891	0.00047704176799147216
P21592_dCpt	0.000272583967889357	0.0005202035195247865
P21595_Tm	0.00025686906266630277	0.00044340449569087853
P21595_Topt	0.00027466544731656763	0.0005068112125215597
P21595_dCpt	0.00026002398390154933	0.0004283663910580987
P21623_Tm	0.00025770930908042196	0.00045208975513065763
P21623_Topt	0.00031331896402259535	0.0007204336170360576
P21623_dCpt	0.00029852206838930167	0.0005626319149093347
P21672_Tm	0.000305822441784402	0.0004623279436497922
P21672_Topt	0.0003375807175124965	0.0006044106963172987
P21672_dCpt	0.00028642839269750074	0.0005025316841810771
P21801_Tm	0.00042834097363757067	0.0005539040751695452
P21801_Topt	0.0002767627172534119	0.0005577492237322054
P21801_dCpt	0.0002840326612195656	0.0004583162363664134
P21826_Tm	0.00027576816622843246	0.0004989938830663875
P21826_Topt	0.0003222557300927239	0.0005579148355062058
P21826_dCpt	0.0003337798534260992	0.0005241521553627867
P21954_Tm	0.0006473991515545329	0.000993370296232295
P21954_Topt	0.0003491230451404085	0.0005855878208605338
P21954_dCpt	0.00028234699442394753	0.000526065428108383
P22007_Tm	0.0003197550268774654	0.0005263091230757128
P22007_Topt	0.00028336936786214895	0.0004894319295523814
P22007_dCpt	0.00023219173010384175	0.0003910107810203061
P22108_Tm	0.00032617037378458215	0.0005139404816394544
P22108_Topt	0.0006889877730526333	0.0015045551033059368
P22108_dCpt	0.0002642640042299526	0.00044839651457081797
P22133_Tm	0.0003721156162830491	0.0005683952910332017
P22133_Topt	0.00027639410656864004	0.0005034097585587743
P22133_dCpt	0.00030731321356606384	0.000481487641422975
P22140_Tm	0.00027731519229789867	0.0005426046150906941
P22140_Topt	0.0005778327103634919	0.0009070365917742756
P22140_dCpt	0.0002667771874900446	0.000460929984444945
P22203_Tm	0.0003431520347182669	0.0005572261314801856
P22203_Topt	0.00039957825250468143	0.000615183791970874
P22203_dCpt	0.00032058596711363334	0.0005027986561913675
P22217_Tm	0.00033932792735562285	0.0004945343933835201
P22217_Topt	0.00037504658516666103	0.000542038694623646
P22217_dCpt	0.0002922837231687564	0.0004860653447062486
P22219_Tm	0.00027539010252620804	0.0005115129907544291
P22219_Topt	0.0004079454787814412	0.0006661960497729324
P22219_dCpt	0.0003644711233566558	0.0005337810619201361
P22289_Tm	0.0002780293821788149	0.0005033295182028774
P22289_Topt	0.0003870261328928565	0.0006079742811988567
P22289_dCpt	0.00046536841131767195	0.0007457104295363787
P22434_Tm	0.00026926964020716423	0.0004813873774450021
P22434_Topt	0.000370786901289407	0.000545331758229273
P22434_dCpt	0.00032483622687958587	0.000532454987945024
P22438_Tm	0.00036891548823428085	0.0007272445592550155
P22438_Topt	0.00028815997560489225	0.00045700103150809915
P22438_dCpt	0.0002517271424025462	0.0004526063693086964
P22543_Tm	0.00023208432028772006	0.000404234473512878
P22543_Topt	0.0005702684203793753	0.0009921625120387764
P22543_dCpt	0.0004670544320441083	0.000726015553510486
P22768_Tm	0.0003261169513176791	0.0005409505258175935
P22768_Topt	0.0002543830366877912	0.0004707244217272058
P22768_dCpt	0.00025342227368949126	0.0004460509968935206
P22803_Tm	0.00024018587008808545	0.00044587716426788566
P22803_Topt	0.00028864124484465184	0.0004932625351613094
P22803_dCpt	0.00027754904077987864	0.0004810153809110591
P23254_Tm	0.00023926802366442564	0.00042938704602871517
P23254_Topt	0.0002767412545197193	0.00044756204229552253
P23254_dCpt	0.00032591604308494066	0.0005098605985451688
P23337_Tm	0.00026748903596940886	0.0005268196294364817
P23337_Topt	0.00035294093154908596	0.0006554362073641107
P23337_dCpt	0.0002839425685663794	0.0005103356340774869
P23501_Tm	0.0005007367958239469	0.0007189231874268577
P23501_Topt	0.0002918274083541677	0.0005050656021817007
P23501_dCpt	0.00029915785936260016	0.0004945250665676073
P23542_Tm	0.0002807400864681498	0.0004773515387154387
P23542_Topt	0.0002192442564728657	0.00038778224812415467
P23542_dCpt	0.0002520547512793198	0.0004682967271494631
P23776_Tm	0.0003334055990026552	0.000590669788184183
P23776_Topt	0.00030786181026547867	0.0006399732702895059
P23776_dCpt	0.0002589988620921361	0.0004310389853555184
P23797_Tm	0.0003236086448819294	0.0006000660562237482
P23797_Topt	0.00020201324814241755	0.0003503838522436643
P23797_dCpt	0.0005963811774052928	0.0008983348567902365
P23968_Tm	0.00024029651701032383	0.0004239436508888996
P23968_Topt	0.00041040242727562165	0.0006756073538403367
P23968_dCpt	0.0003322021072316251	0.0005109253053200227
P24031_Tm	0.00031108093856310255	0.0005536955178258379
P24031_Topt	0.00026490696235235045	0.00046086914518126884
P24031_dCpt	0.00030971704112499625	0.0005084055060752072
P24521_Tm	0.00030352724865125437	0.0004827063737351425
P24521_Topt	0.0003973929331925487	0.0005988636982087507
P24521_dCpt	0.00028586706436945153	0.00043443362140378484
P25045_Tm	0.0002626724920096678	0.0004356055082450078
P25045_Topt	0.00037484635824960215	0.0006611246770201312
P25045_dCpt	0.00031912134009862104	0.0005960916154346166
P25087_Tm	0.00046796260667988465	0.0007928446582743421
P25087_Topt	0.0060774019004669316	0.0021634194004148803
P25087_dCpt	0.00023956263230125752	0.00043261352640021014
P25332_Tm	0.00036136907375742975	0.0005667473404467512
P25332_Topt	0.00036628234680732364	0.0006201796882266666
P25332_dCpt	0.00026457823573711214	0.0005046655239920503
P25335_Tm	0.00041976536143385144	0.0005870271050342409
P25335_Topt	0.00033278225583678736	0.0006514908046903863
P25335_dCpt	0.00027684737859621155	0.0005033834263718636
P25340_Tm	0.00038080122370490275	0.0007005294091277447
P25340_Topt	0.0002981526176858164	0.0005452738207192969
P25340_dCpt	0.0002163727477425135	0.00037035998811427027
P25345_Tm	0.00030308579072877144	0.0005199659547078015
P25345_Topt	0.0003254064722684483	0.0005599905775742846
P25345_dCpt	0.00043955366435060786	0.0007211468771050126
P25358_Tm	0.00028053908341715665	0.0004957971282167221
P25358_Topt	0.00042898974517328376	0.0006058204014696286
P25358_dCpt	0.0002492437112566899	0.0004883174715772753
P25372_Tm	0.00041749859768684113	0.0007184958721831412
P25372_Topt	0.000289079173198993	0.0005439500088010266
P25372_dCpt	0.0002696551135120794	0.0005033928417674608
P25373_Tm	0.00025024752626647115	0.0004428634102107392
P25373_Topt	0.0004214034187061177	0.0007449002014958196
P25373_dCpt	0.00021533333724702076	0.00039034079243655987
P25377_Tm	0.00028627733888941277	0.00048178337631846435
P25377_Topt	0.00034111535177624574	0.0005954517302320864
P25377_dCpt	0.00035784027203105063	0.0006056455099757102
P25379_Tm	0.00027655756089522445	0.00046459270657337734
P25379_Topt	0.0003168851934029178	0.000540623999230904
P25379_dCpt	0.00025564634282856366	0.00043042723477053417
P25515_Tm	0.0002464653344786445	0.0004643924136657047
P25515_Topt	0.0005020946292317329	0.0008075662200241193
P25515_dCpt	0.0003082238998115286	0.0005272717150416868
P25578_Tm	0.00028452474571828023	0.000530274940940834
P25578_Topt	0.0003964784069351997	0.0008243802748968622
P25578_dCpt	0.00037591934236222484	0.0006229579959393113
P25580_Tm	0.00039533144812523637	0.0006015864887165564
P25580_Topt	0.0002695720607348853	0.0004986926302866796
P25580_dCpt	0.00043149696360402737	0.0007123111422879018
P25605_Tm	0.0009160043279917496	0.001722562528025728
P25605_Topt	0.00027439073221401756	0.000450036396778512
P25605_dCpt	0.00021594079840156597	0.0003997569442360232
P25628_Tm	0.0002569221081575269	0.00040617306442998534
P25628_Topt	0.0003136116372008601	0.0004924456902092282
P25628_dCpt	0.00046870646351179817	0.0006841004492421247
P26263_Tm	0.0002666342828165232	0.0004719702337197222
P26263_Topt	0.00024647268200696167	0.0004435028194734594
P26263_dCpt	0.00023351859996290718	0.00042527466969606315
P26364_Tm	0.00033096193703024957	0.0005616733787080368
P26364_Topt	0.00038065426601153264	0.0006794595138508813
P26364_dCpt	0.00035068545156111337	0.0005890069317518635
P26637_Tm	0.00034870085488321627	0.0004997886868104411
P26637_Topt	0.00045742376503526933	0.0009384142915427825
P26637_dCpt	0.00027575135206532624	0.0005132686985575047
P26725_Tm	0.00024138131331748696	0.0004353866016808397
P26725_Topt	0.00035687346169858617	0.000545654883133466
P26725_dCpt	0.00022272742013489325	0.0003652633737894376
P27472_Tm	0.00026150953784656236	0.0005037851972105781
P27472_Topt	0.00034515695367456933	0.0005714361261634965
P27472_dCpt	0.00029591566114958755	0.0005669496646344349
P27515_Tm	0.00026487055698074284	0.0004763702118995469
P27515_Topt	0.0005300043910465822	0.0008546303263667055
P27515_dCpt	0.0002969749159961304	0.0004888124279378911
P27616_Tm	0.00026440040561191475	0.0004905807793158264
P27616_Topt	0.0006095057788782631	0.0007403081787967509
P27616_dCpt	0.000270314513042876	0.0004888960556785889
P27680_Tm	0.00031645201098216277	0.0005411001797733247
P27680_Topt	0.00022395820052048844	0.00037321590537283945
P27680_dCpt	0.00035673566730642334	0.0005936078844604388
P27697_Tm	0.00027137030482038817	0.0004346150371055754
P27697_Topt	0.00023486863949135473	0.00041027197282649414
P27697_dCpt	0.0002289567872366479	0.00040369174117069434
P27796_Tm	0.0003730673534568188	0.0006373205047131793
P27796_Topt	0.00038250116927030517	0.000610184306409539
P27796_dCpt	0.0003513976132220913	0.0005591415226357469
P27809_Tm	0.000270153946647326	0.0005261369342708051
P27809_Topt	0.0004597345159300612	0.0006944213178235888
P27809_dCpt	0.00033099109301878787	0.0006026636272717514
P27810_Tm	0.00030890769302771635	0.0004880637834435672
P27810_Topt	0.00034760796238010686	0.0005898814370678058
P27810_dCpt	0.00037447197709763167	0.0006103136749547926
P28239_Tm	0.0002920252618623301	0.0005019999632353545
P28239_Topt	0.00036353410966142517	0.0006336655701951001
P28239_dCpt	0.00029815606977218775	0.000489874466114044
P28240_Tm	0.0003167315577388412	0.0005809369345537049
P28240_Topt	0.00024427878996319957	0.0004318889550868792
P28240_dCpt	0.00024997574694591326	0.00040979979558511767
P28241_Tm	0.0003079937802090634	0.00048684067565353594
P28241_Topt	0.00039770110296806895	0.0007526842949878153
P28241_dCpt	0.00020755915360331324	0.00038757201960595914
P28272_Tm	0.0006142695966657634	0.0008530270212404168
P28272_Topt	0.0038034764403604717	0.002117030551775923
P28272_dCpt	0.0003299968863793794	0.0005406655354465317
P28274_Tm	0.00031590082862385425	0.0005686365913581316
P28274_Topt	0.00031266307004756966	0.0005788938681642585
P28274_dCpt	0.0002723565730414376	0.00047617053565778683
P28321_Tm	0.00031913343009912546	0.0005099019563295152
P28321_Topt	0.0003259765567009905	0.0005834037922598324
P28321_dCpt	0.0002622448385151787	0.0004642143922947507
P28496_Tm	0.0003488886853927043	0.0005299688758690291
P28496_Topt	0.000437111598351664	0.0006875457683558058
P28496_dCpt	0.0003109563818402287	0.0004708310765075263
P28777_Tm	0.00032882498724266443	0.0005362651561958496
P28777_Topt	0.003708393943698136	0.0013395587261504985
P28777_dCpt	0.0004619928438191068	0.0006338301520877544
P28789_Tm	0.0002862213548251939	0.00047196710947284746
P28789_Topt	0.00025568511672650977	0.0004445076305816472
P28789_dCpt	0.00024545972657662087	0.0004666807564446038
P28834_Tm	0.0003321424058467318	0.0005421235534471879
P28834_Topt	0.0002774171321136615	0.0005278270632574762
P28834_dCpt	0.000325368857186036	0.000576350559300734
P29465_Tm	0.0002851858824124442	0.00048135405874419075
P29465_Topt	0.00033662905099372613	0.0005711864197378746
P29465_dCpt	0.0003768319758561079	0.0006216492555862424
P29509_Tm	0.0002819559906367667	0.0004565370302757588
P29509_Topt	0.0008062536818721147	0.0008853759599578455
P29509_dCpt	0.00031927141651253576	0.0004852884974537882
P29703_Tm	0.00025404486958390167	0.000430347734767252
P29703_Topt	0.00031652179026143593	0.0005399200549975219
P29703_dCpt	0.00031017095805684774	0.000505011626207287
P29704_Tm	0.00039325878500001693	0.0006239629569949611
P29704_Topt	0.0004516493020475173	0.0006699779618252925
P29704_dCpt	0.0002729675987140372	0.00045409042462461296
P29952_Tm	0.00036018990821656214	0.0005699796616786928
P29952_Topt	0.0006174395075851983	0.0007734947872375718
P29952_dCpt	0.00022193428665837357	0.00040282010188703
P30402_Tm	0.00021058504274705018	0.0003787465731967712
P30402_Topt	0.00023389213270938813	0.00041371784198058884
P30402_dCpt	0.0005319497661785185	0.0007775253799991102
P30624_Tm	0.00025373748582751334	0.00042346507631433857
P30624_Topt	0.00031644321269829156	0.0005503337856413911
P30624_dCpt	0.0002498232320649183	0.0004358931085776116
P30777_Tm	0.00029746309740431035	0.00046127718897849367
P30777_Topt	0.00029939431429011956	0.0005182080319097045
P30777_dCpt	0.00028505652773282326	0.0005595001012899933
P30902_Tm	0.00021536626484840589	0.00036861343907272664
P30902_Topt	0.00039890165253560813	0.000692839504313088
P30902_dCpt	0.0002570463959150954	0.00040972517509985237
P30952_Tm	0.000333574257418814	0.0005438184313053267
P30952_Topt	0.00035135702067498755	0.0005962513244275029
P30952_dCpt	0.00025355044648954007	0.000463296257561779
P31115_Tm	0.00031636940754233814	0.0005423360330981416
P31115_Topt	0.00029469082040649525	0.0004867369675664374
P31115_dCpt	0.00026982627904326124	0.0004259352650492728
P31116_Tm	0.0003421284836458738	0.0005459623301745425
P31116_Topt	0.0011152014208890189	0.001897443940619404
P31116_dCpt	0.00022898888349012382	0.0004329284984230189
P31373_Tm	0.00025602519811816093	0.0004294149441528299
P31373_Topt	0.0002824214181873232	0.0004940999275940459
P31373_dCpt	0.00030733027913613367	0.000492450079971171
P31382_Tm	0.0002371227277488822	0.00044855580800123694
P31382_Topt	0.0007832629495295109	0.0010492623508762825
P31382_dCpt	0.0003520114142555819	0.0005293872608811304
P31412_Tm	0.0002914462293170137	0.00044953757657656174
P31412_Topt	0.00022997058228411548	0.00034597062125265964
P31412_dCpt	0.00032776887371446437	0.0005550619451814034
P31688_Tm	0.00034590349666059763	0.0005504024271481676
P31688_Topt	0.002967460215378247	0.001356282000503317
P31688_dCpt	0.00043403696992985584	0.0005824302992732892
P32048_Tm	0.00036157550262521336	0.0006167807542204048
P32048_Topt	0.00025593712661102995	0.0004503720469144806
P32048_dCpt	0.0003169801528822954	0.0005122628644365317
P32178_Tm	0.0002569211196328331	0.0004557616237008086
P32178_Topt	0.0002634017912133112	0.00045535834554952286
P32178_dCpt	0.00032865586911098437	0.0006064223989642156
P32179_Tm	0.0002774989769648427	0.0005087042351599603
P32179_Topt	0.00033418209564104986	0.0005515003272462449
P32179_dCpt	0.0003203548657464898	0.0005409337366435027
P32190_Tm	0.00031020098724978307	0.0005357672487845918
P32190_Topt	0.00027839998300202844	0.0004656850546098994
P32190_dCpt	0.00032211070266549135	0.00050201291340787
P32191_Tm	0.0002591441282267103	0.0004445605767503513
P32191_Topt	0.0003431862196367174	0.0005977381935656903
P32191_dCpt	0.00033747231237190906	0.0006203609889246994
P32263_Tm	0.00031801326743344433	0.0004959492717212427
P32263_Topt	0.00023457096045481835	0.00041700428752574665
P32263_dCpt	0.0002525717600384238	0.0004987195504700925
P32264_Tm	0.00024426277587856964	0.00042468671426262866
P32264_Topt	0.00027449126521960374	0.0004733428900460381
P32264_dCpt	0.00031193606210658893	0.000508415238416464
P32288_Tm	0.0005633305076908438	0.0008083927210060121
P32288_Topt	0.0006293353823994351	0.0008704746827493043
P32288_dCpt	0.00028872173106589936	0.0005008345169830332
P32316_Tm	0.00026224141522021777	0.0004850018211901207
P32316_Topt	0.00025352850946365593	0.0004603589604741869
P32316_dCpt	0.00029687995777033505	0.00047813106998093817
P32327_Tm	0.0002278768772834728	0.0004030560781263614
P32327_Topt	0.00024031733940523296	0.0004145230514698615
P32327_dCpt	0.00022073730504093434	0.0004087581341048868
P32340_Tm	0.00027674275944230967	0.0004639894251545866
P32340_Topt	0.0002472029546279101	0.0004275977362520184
P32340_dCpt	0.00029983167586840315	0.00048399806916145995
P32347_Tm	0.0003449373964628601	0.0005274467996734481
P32347_Topt	0.000340666494266362	0.0006562043990401146
P32347_dCpt	0.00034096551774192695	0.0004935657533435392
P32352_Tm	0.00027287235557590657	0.000488220292023253
P32352_Topt	0.00027180211888769827	0.0004926562124024104
P32352_dCpt	0.00027766476892022437	0.0004418461300383794
P32353_Tm	0.0003035199827895232	0.0005428966773047318
P32353_Topt	0.0002894866443091585	0.0005903850077525738
P32353_dCpt	0.0003037473519935154	0.00048543207262956013
P32356_Tm	0.00032472771570203667	0.0006096806882146567
P32356_Topt	0.0007437340009536875	0.0012760704981820928
P32356_dCpt	0.00029553078443049377	0.0005276960462124383
P32366_Tm	0.00029211012330117184	0.0005538500440751107
P32366_Topt	0.0002990277541751112	0.0005703325230967187
P32366_dCpt	0.00027933212910238425	0.00046316979424209227
P32368_Tm	0.00025166810116370554	0.000447252753398142
P32368_Topt	0.00036037752478303235	0.0005513144289629202
P32368_dCpt	0.00025148452348788445	0.0004417607936823666
P32375_Tm	0.00044020924907513313	0.000752379970452242
P32375_Topt	0.0003359147954056332	0.0005903253585179442
P32375_dCpt	0.00020849406156427542	0.0003608179083117211
P32377_Tm	0.00043440883226644235	0.0006022372516029259
P32377_Topt	0.0011156821128408664	0.0010659286747843153
P32377_dCpt	0.0003138858638079122	0.0005122106578551184
P32378_Tm	0.00024651663121466556	0.00046617525423034347
P32378_Topt	0.0002635881163711489	0.0004503655031076213
P32378_dCpt	0.00029971896281456406	0.0005118647567904104
P32383_Tm	0.0002494671017224599	0.00042896587858787185
P32383_Topt	0.0004269788893904683	0.0008393449288919857
P32383_dCpt	0.0004060108474329002	0.0006238504573970283
P32419_Tm	0.00026969482436105626	0.00041781827619829517
P32419_Topt	0.00031314458728833294	0.0004890882105079191
P32419_dCpt	0.0002531045438814392	0.00039859958394022595
P32449_Tm	0.00023775675987710494	0.0003854861034085855
P32449_Topt	0.00024915908808453597	0.0004356299680047792
P32449_dCpt	0.0002595233082345245	0.00043849194503341806
P32451_Tm	0.0002956723044886375	0.0004961885361363656
P32451_Topt	0.0003657332944525207	0.000622053318651523
P32451_dCpt	0.0002672264965993825	0.0004327673242298738
P32452_Tm	0.0003007078212768235	0.0005187644308526642
P32452_Topt	0.00029576245022789883	0.0005318018699303709
P32452_dCpt	0.000232925785534002	0.0004015123595872986
P32459_Tm	0.0003839915084782254	0.0005791060197335849
P32459_Topt	0.00032139503901606337	0.000558442970023912
P32459_dCpt	0.00024306320290800996	0.00044569891045007987
P32462_Tm	0.0003245621137115752	0.0005203643555940103
P32462_Topt	0.00030881577325148	0.0005428904194132669
P32462_dCpt	0.00025022932158648794	0.0004089974171309129
P32463_Tm	0.00033247831576322366	0.0005335610322743474
P32463_Topt	0.00030367859957281624	0.0005431870743253548
P32463_dCpt	0.0002603311185762591	0.00047574991450979366
P32469_Tm	0.0002976947560189436	0.0005140855020895849
P32469_Topt	0.0003584177641244288	0.0006566015070321036
P32469_dCpt	0.00024926858277358495	0.00044504806103231513
P32473_Tm	0.00024991834537495467	0.00043254975082366275
P32473_Topt	0.00025575912614601165	0.0004294800204816166
P32473_dCpt	0.00023745872246444262	0.00042405944170899665
P32476_Tm	0.014737770204897454	0.0017883970229050062
P32476_Topt	0.0014552916289428284	0.0008204108063564395
P32476_dCpt	0.00032531877859991377	0.0005142161754004054
P32477_Tm	0.00034630231482979065	0.0005569576832629114
P32477_Topt	0.00035706690944312076	0.0006375410451378166
P32477_dCpt	0.000314666730843402	0.0005575326324240478
P32528_Tm	0.00031661584428501903	0.00047889869704329413
P32528_Topt	0.00027206790500720597	0.00045787931778770334
P32528_dCpt	0.00032339637603203016	0.0004970562824434887
P32563_Tm	0.00033522252313997273	0.000534294817084604
P32563_Topt	0.0003109342218789353	0.0005683962865510162
P32563_dCpt	0.00027913784010913086	0.0004736996946754853
P32567_Tm	0.00027614701531516566	0.00047992392410331014
P32567_Topt	0.0003522293217473618	0.0006557115622830758
P32567_dCpt	0.0002656811429232622	0.00044762960957638964
P32573_Tm	0.0003447362726491935	0.000583712478546483
P32573_Topt	0.0002537730801379342	0.00045891283800716866
P32573_dCpt	0.00033448295590813546	0.0006222105394790114
P32582_Tm	0.00023369939094602382	0.0004369249965617998
P32582_Topt	0.00023074146442621666	0.00038833189753064963
P32582_dCpt	0.0002453474598966804	0.0004879300653634209
P32603_Tm	0.00023009806856453077	0.0003888455841255906
P32603_Topt	0.0003878476587820334	0.0006547325282189206
P32603_dCpt	0.00036795837878113156	0.0006042153784933857
P32604_Tm	0.0002772569938760344	0.00048481156704580764
P32604_Topt	0.0002587118671115797	0.000492321264046835
P32604_dCpt	0.0003285429870884538	0.0004831270431150206
P32610_Tm	0.0013657105950287646	0.0019234674898630144
P32610_Topt	0.0003106021741378436	0.0005457285663353131
P32610_dCpt	0.0003181499355962094	0.0005055350871124172
P32614_Tm	0.00032247410042279123	0.0005590927565986613
P32614_Topt	0.0003049163858431603	0.000574445008145656
P32614_dCpt	0.00020681575221650683	0.00037571903761911735
P32621_Tm	0.0002520962159834141	0.0004575273586258668
P32621_Topt	0.0002929397220380815	0.0004721877235407818
P32621_dCpt	0.00028198415445189115	0.00048409074874020136
P32622_Tm	0.0003106507537371837	0.0005694297434712803
P32622_Topt	0.0003490283231609838	0.0005665946612607331
P32622_dCpt	0.000363883669867434	0.0006016760975584676
P32626_Tm	0.0002348674069136703	0.00043990564143521466
P32626_Topt	0.0002611824487327975	0.00047440683947662414
P32626_dCpt	0.00027503282049544397	0.00045028559400488166
P32642_Tm	0.00030736497828495925	0.0004965357251296039
P32642_Topt	0.0002432641164509253	0.0005135218600955038
P32642_dCpt	0.00024356510363188964	0.0005233300821089383
P32643_Tm	0.00034133606135391736	0.0006474852637657429
P32643_Topt	0.0003728394975034925	0.000683052766317092
P32643_dCpt	0.00038835718532040034	0.0006986221083917879
P32771_Tm	0.000274965147332844	0.00048040418639443654
P32771_Topt	0.0002799722351421554	0.0004809421983923915
P32771_dCpt	0.0004980354674360661	0.0007673018309592858
P32784_Tm	0.0004419411111540675	0.0007078709843550718
P32784_Topt	0.0007263519127792511	0.0012330917216082633
P32784_dCpt	0.00031749824870574094	0.0005386928073219679
P32785_Tm	0.00027099792252445714	0.00047798875365818934
P32785_Topt	0.00033823111913216695	0.0007138010082463714
P32785_dCpt	0.00026746803954253703	0.0005041676023207121
P32796_Tm	0.00028435391645178186	0.0005103547399732644
P32796_Topt	0.0003777755098345865	0.0006229499610207802
P32796_dCpt	0.0004830811068985553	0.0007053230202833604
P32799_Tm	0.0003187550932751279	0.0005326382351940157
P32799_Topt	0.00024036336541089848	0.0004724012694120191
P32799_dCpt	0.0002849630253539043	0.0006165148013354655
P32842_Tm	0.00029150207264556276	0.0004693514097841635
P32842_Topt	0.00036095577828794	0.0006409977598723324
P32842_dCpt	0.00029480035156972414	0.0005244883923608282
P32861_Tm	0.000236177989111729	0.0004562695105871002
P32861_Topt	0.0003714313730188322	0.0007009575467303411
P32861_dCpt	0.0002667510783845246	0.00046238645085417616
P32874_Tm	0.0002634688797647357	0.0005066156950179919
P32874_Topt	0.00036484450762302794	0.000580035651748175
P32874_dCpt	0.000442640510316566	0.0006807201842904825
P32891_Tm	0.00032588361464205157	0.0005449932133780038
P32891_Topt	0.0002639352879294716	0.0004890735504785341
P32891_dCpt	0.00023495052245661583	0.00043520558954497597
P32895_Tm	0.00027271553467237916	0.00046660583126931015
P32895_Topt	0.00034733536948116587	0.0005568501598614477
P32895_dCpt	0.00026541836303765166	0.0005141225722839117
P32903_Tm	0.00036316249702163765	0.0006731821857796442
P32903_Topt	0.00029157269973532435	0.0005246299359776341
P32903_dCpt	0.00027028787195213557	0.0004437532240707297
P33300_Tm	0.00024220838340790454	0.0004599540427973955
P33300_Topt	0.00046128212448626297	0.0007110019624040813
P33300_dCpt	0.0002894655986898169	0.0005131187879798613
P33312_Tm	0.00027819936931927305	0.00047627961513383485
P33312_Topt	0.00032585328435683487	0.0005897759949901824
P33312_dCpt	0.0003228356736476829	0.0005250184558180292
P33315_Tm	0.0002639811628954225	0.00046936477780085134
P33315_Topt	0.0004145008891182926	0.0006789462910342862
P33315_dCpt	0.0003511812577991912	0.0006059117243991919
P33317_Tm	0.00022662902349606493	0.0004081591811204564
P33317_Topt	0.00032354645246498266	0.0005663890636060584
P33317_dCpt	0.0003427358546435998	0.0005827078414392018
P33327_Tm	0.00037397420169701603	0.0005358400137202963
P33327_Topt	0.00032318551439162107	0.000493611975207914
P33327_dCpt	0.00034602493835915297	0.0005184704179608873
P33330_Tm	0.00036752449426418187	0.0004919325570822624
P33330_Topt	0.0007904494469538329	0.0011151056630878482
P33330_dCpt	0.000215790571546018	0.00039942833796773633
P33333_Tm	0.00028717426543623485	0.000506727213660609
P33333_Topt	0.0002350390898468297	0.0004416811329570348
P33333_dCpt	0.0002509348834905619	0.0004448600190173875
P33401_Tm	0.00032325722337656846	0.0005626135016192017
P33401_Topt	0.00029799799501032537	0.000522743709725575
P33401_dCpt	0.0002658914951262802	0.0004945922090718343
P33412_Tm	0.00028722427693512185	0.0005174421170565256
P33412_Topt	0.00028933561549166615	0.0004884838258076849
P33412_dCpt	0.00031152465062767737	0.0005772088882592335
P33421_Tm	0.0002827104035099163	0.00045924203498870535
P33421_Topt	0.00031251223431652347	0.0005090386605531662
P33421_dCpt	0.00032553324165180027	0.00063841216378123
P33550_Tm	0.0002576545147590976	0.0005018189694108168
P33550_Topt	0.00029768807728969683	0.0005101900333022451
P33550_dCpt	0.0004884552262027958	0.0008793067644388578
P33734_Tm	0.00043370575225756277	0.0008093481571851054
P33734_Topt	0.00035556006432030043	0.0006400731564340836
P33734_dCpt	0.0003560357900793653	0.000559140154796084
P33775_Tm	0.0003947713881016248	0.0006801146480765384
P33775_Topt	0.0004898075057680485	0.0009207886407697537
P33775_dCpt	0.00035433593888051614	0.0005484851605328162
P34163_Tm	0.0003546078365662232	0.000534813816891687
P34163_Topt	0.00043771348193806975	0.0008466990027609518
P34163_dCpt	0.00039639161398636463	0.0006092371117349644
P34227_Tm	0.0009108927369204928	0.0014683520398209814
P34227_Topt	0.00024125740943137158	0.00043094980955903496
P34227_dCpt	0.00022287552571253208	0.0004131663435687517
P34756_Tm	0.00038301924151632583	0.0006096769796613871
P34756_Topt	0.00040273262605829813	0.0007670826891014588
P34756_dCpt	0.0004147877414084541	0.000580473842186862
P35196_Tm	0.00033397763563677217	0.000623262913169379
P35196_Topt	0.00035467900107307766	0.0006523255995718715
P35196_dCpt	0.00034183032086148294	0.0005690335647024504
P35202_Tm	0.00024512903942389613	0.000409332286919441
P35202_Topt	0.00027597616822392463	0.0005773065736827863
P35202_dCpt	0.0002841388162116193	0.00047475892195918986
P35206_Tm	0.0005505342107826201	0.0010840791889766585
P35206_Topt	0.0002139305031971812	0.000416443249720311
P35206_dCpt	0.0003800283677502522	0.0005839114691027869
P35497_Tm	0.00026424158427502546	0.00046931976441538553
P35497_Topt	0.0006070495362423332	0.0009646157074587869
P35497_dCpt	0.0002731519157111574	0.00046743384939292715
P35731_Tm	0.00035280532233536503	0.0005614587246532334
P35731_Topt	0.0003663429049018653	0.0008186930875670197
P35731_dCpt	0.0002766374748755087	0.00045370864871442824
P35842_Tm	0.0002526432585894038	0.0004275207981631229
P35842_Topt	0.0003387188008861156	0.0006160195359958367
P35842_dCpt	0.0002655608508901792	0.0004915912895292445
P36001_Tm	0.0003684595241313308	0.0006031590698560721
P36001_Topt	0.00031684312930882583	0.0005582752684326447
P36001_dCpt	0.0004094895979861136	0.0006642493869186455
P36010_Tm	0.0002909230191309967	0.0004909188837718132
P36010_Topt	0.0003575890083980881	0.0005975768432326128
P36010_dCpt	0.00043422115385473574	0.000660357353375633
P36013_Tm	0.0002595800880456919	0.0004618123713121198
P36013_Topt	0.00023003180112554067	0.00041353535703970567
P36013_dCpt	0.0002757190072187195	0.0005211990029461707
P36014_Tm	0.0003686986323080776	0.0008208101006822617
P36014_Topt	0.0002708281166544972	0.0004729596510507757
P36014_dCpt	0.0003065876371193981	0.0005465419218448093
P36051_Tm	0.00023083635756213585	0.00040176671563362193
P36051_Topt	0.0003252279724926666	0.0006062914086098606
P36051_dCpt	0.0002456345814616509	0.00042134631450995087
P36107_Tm	0.0003548160007192108	0.00048750494447960486
P36107_Topt	0.00032284059775368424	0.0005935310484982372
P36107_dCpt	0.0002626392237150394	0.00043985341205067784
P36126_Tm	0.0002463905154220353	0.0004520141134338622
P36126_Topt	0.0006864859485864624	0.0008766923050168327
P36126_dCpt	0.00033204398021375215	0.0005013124073129384
P36136_Tm	0.0003883312162914266	0.0006276166586900098
P36136_Topt	0.00024693057053955475	0.0004761256554498871
P36136_dCpt	0.0005413987302175887	0.0007186126933642324
P36143_Tm	0.00035279631116790855	0.0005673575885740579
P36143_Topt	0.00026235565372672475	0.0004705378693272834
P36143_dCpt	0.00033466872109082815	0.0005380621431736642
P36148_Tm	0.0003382311051068571	0.0005359702096294746
P36148_Topt	0.00023827648168931817	0.00042472080260554785
P36148_dCpt	0.00026661482916375055	0.0005132348988672001
P36150_Tm	0.00027314477904142454	0.0004652109379202461
P36150_Topt	0.00038715011018617887	0.0007540269502996624
P36150_dCpt	0.00027079293144387413	0.0004634004126654998
P36165_Tm	0.0002648728299599375	0.00047928270506354285
P36165_Topt	0.0002508941768537331	0.0004099125754059446
P36165_dCpt	0.00029801336171715847	0.0005016182139416763
P36421_Tm	0.00031665423406626147	0.0005593285368355068
P36421_Topt	0.0009356777312307584	0.0014158573109852473
P36421_dCpt	0.00029804161779512737	0.0005005142026061188
P37012_Tm	0.00032165951971701386	0.0005270475388058642
P37012_Topt	0.00024260789371345913	0.0004199219004404712
P37012_dCpt	0.00031492646194446487	0.0005119192429590147
P37254_Tm	0.0002881634759525917	0.0004816655801210746
P37254_Topt	0.00022804858617072002	0.000433262984063334
P37254_dCpt	0.0003672307419500256	0.0005881276011299633
P37291_Tm	0.00023839540748642153	0.00040183172837148824
P37291_Topt	0.0004238866448950034	0.0008470973043965362
P37291_dCpt	0.0002364115944961563	0.00041950538710011095
P37292_Tm	0.0002915583517556738	0.00048408574477875097
P37292_Topt	0.00030571560595938935	0.0005558634740225303
P37292_dCpt	0.00026935552754735057	0.00048794563211134465
P37296_Tm	0.00033403340521427296	0.000525115991677059
P37296_Topt	0.00023384580510295533	0.0004308020335512642
P37296_dCpt	0.00035857663770596913	0.000624124950487027
P37297_Tm	0.0002660148233431167	0.00046931191228809113
P37297_Topt	0.0004887407206172749	0.0008798698191744909
P37297_dCpt	0.0002690395353192522	0.0004801969821139432
P37298_Tm	0.00023471415567051485	0.0003970368449817792
P37298_Topt	0.0002751014431548148	0.00047031165767346447
P37298_dCpt	0.00033273764341433835	0.0005381636402926966
P37299_Tm	0.0002974774199984353	0.0005269116231736362
P37299_Topt	0.0005798467546251903	0.0007796761703565957
P37299_dCpt	0.00045749370052934347	0.0007565087860128316
P37303_Tm	0.0002467888668030865	0.0004084503462184413
P37303_Topt	0.0002896639136115597	0.00047261738951476614
P37303_dCpt	0.0002294541082685121	0.00038317487248985967
P38009_Tm	0.00023244020444311323	0.0004331696424194686
P38009_Topt	0.00037223160099169103	0.0006595734111175035
P38009_dCpt	0.00023574474360206583	0.0004700194276045459
P38013_Tm	0.0003225064763172225	0.0005593431688349594
P38013_Topt	0.0002436535014307145	0.0004731329822155137
P38013_dCpt	0.0003544630414382396	0.0005837572946690318
P38063_Tm	0.00031794483804888763	0.0005673532468926551
P38063_Topt	0.000239944849579413	0.00044884754531729495
P38063_dCpt	0.00026794215425819516	0.0004877428797264468
P38066_Tm	0.0012102334167542793	0.0011119643680925656
P38066_Topt	0.00021715085812669199	0.0004148281217535851
P38066_dCpt	0.00024930039673373944	0.0003948091681044688
P38067_Tm	0.0002805085660946165	0.0004564188688153538
P38067_Topt	0.00033545555868264064	0.0006202252976623381
P38067_dCpt	0.00027269940507940486	0.000468325352319004
P38071_Tm	0.0002077140686790278	0.00038481025953087945
P38071_Topt	0.0002794317521671253	0.0004515946916038706
P38071_dCpt	0.00030311612618827145	0.00045935734466254034
P38074_Tm	0.00022116198436462472	0.00038815835368574014
P38074_Topt	0.0003055699029923962	0.0005828495567376771
P38074_dCpt	0.0002732207903904928	0.00048246330310575705
P38075_Tm	0.0003384804633464641	0.0005545356361190212
P38075_Topt	0.00027637537044250944	0.0005313428425211687
P38075_dCpt	0.0004968671114941478	0.0007626821389982907
P38077_Tm	0.00023472817225554101	0.0004373869311567025
P38077_Topt	0.0005107780266503718	0.0011131886412802038
P38077_dCpt	0.00028996316821671363	0.0005034938536893015
P38088_Tm	0.00023055200594909863	0.0004011376908462083
P38088_Topt	0.00024136400245453588	0.0004922545514705763
P38088_dCpt	0.0003483835600368413	0.0005473460951744586
P38113_Tm	0.00032324461757407655	0.0005303415726308049
P38113_Topt	0.0002864990470184698	0.0005763737079872487
P38113_dCpt	0.0003473487114801074	0.0005629171554195161
P38115_Tm	0.00023813610949590517	0.00046279548149795165
P38115_Topt	0.00031704090668908377	0.000557618611756123
P38115_dCpt	0.0002338708812382531	0.00039164407277504415
P38122_Tm	0.00033613910824125553	0.0005730369573075085
P38122_Topt	0.0007533794235181876	0.0012325676034534376
P38122_dCpt	0.00024826716402199893	0.0004522714615371356
P38130_Tm	0.00022906239833024125	0.00038711058716164274
P38130_Topt	0.0006412341628045151	0.001399290078626215
P38130_dCpt	0.0004465678581104318	0.00076621038361871
P38131_Tm	0.0002750847316206336	0.0004049698135035445
P38131_Topt	0.00039601966619489613	0.000700292010084143
P38131_dCpt	0.00029414242729807236	0.0004614396218373045
P38139_Tm	0.000248116163101859	0.0004480191205362047
P38139_Topt	0.000370584466257356	0.0005896551075926113
P38139_dCpt	0.00048612421484614006	0.0007073207596938944
P38143_Tm	0.00026357807547247483	0.0004977502785974272
P38143_Topt	0.00027577234604050227	0.00048643719946163817
P38143_dCpt	0.00024814051205209446	0.00044001414778348886
P38145_Tm	0.0002773820494727938	0.0004884119751337537
P38145_Topt	0.00032640738252407483	0.0005213360382290091
P38145_dCpt	0.00027637086513102206	0.0005102738997039887
P38158_Tm	0.00035188771934488227	0.0005484406187160362
P38158_Topt	0.00035428538768667766	0.0007044145577490402
P38158_dCpt	0.00026249401407503974	0.0004608510610047338
P38169_Tm	0.0003101634958765324	0.0006192890573927423
P38169_Topt	0.0004209153675746799	0.0007618967589034844
P38169_dCpt	0.00028610925655462276	0.0004979491566446027
P38211_Tm	0.0003208757687583822	0.0005155374548804847
P38211_Topt	0.0004054701859780633	0.0010121081286251072
P38211_dCpt	0.00031054931030247796	0.0005090015414288987
P38221_Tm	0.0002400940260767319	0.0004310857824380916
P38221_Topt	0.00041702082440629035	0.0006214489019841237
P38221_dCpt	0.0003030686549843651	0.0005179864880375035
P38226_Tm	0.0002513480419487442	0.0004528846216663998
P38226_Topt	0.00034121157865289417	0.0006187561690665577
P38226_dCpt	0.000360658472057631	0.0006791443881568425
P38286_Tm	0.0003037691518397418	0.0005665606169961038
P38286_Topt	0.0004318246909050834	0.0006911358853817803
P38286_dCpt	0.00028822812459313715	0.0004908660324943469
P38287_Tm	0.00024247230437841666	0.00047461259236543683
P38287_Topt	0.00033717208921419983	0.0005848014135700996
P38287_dCpt	0.0003107895449587686	0.0005065432800615541
P38298_Tm	0.0002817197879299915	0.0005417532171390528
P38298_Topt	0.0003608695835322959	0.0006235125248931308
P38298_dCpt	0.0002519426907781768	0.0004333329986313696
P38342_Tm	0.00035528873274356417	0.000504127035032442
P38342_Topt	0.002915366302624525	0.001808736323928124
P38342_dCpt	0.0005165689305658943	0.0008489311186849974
P38426_Tm	0.0003087759172610963	0.0005627078552573799
P38426_Topt	0.00026201380599485784	0.0004918150591886794
P38426_dCpt	0.00033230906650522145	0.0005283420292805614
P38427_Tm	0.000378583566339044	0.0006400479150579987
P38427_Topt	0.000545562735975934	0.0007549697387219746
P38427_dCpt	0.00022128670925424126	0.0003743445582351778
P38604_Tm	0.00036188645045254637	0.0005239088659020592
P38604_Topt	0.0003769619383137959	0.0005686563001844673
P38604_dCpt	0.00025799662013135515	0.000430501929948311
P38620_Tm	0.00037868179755297984	0.0006359937625275111
P38620_Topt	0.000277548417698401	0.00046115869985011995
P38620_dCpt	0.0003798472369668256	0.0006264118851810932
P38625_Tm	0.006858360962933743	0.0013933984559733143
P38625_Topt	0.0015411371068875148	0.0009492715403897297
P38625_dCpt	0.00031253057552290986	0.0005092330686200429
P38627_Tm	0.0002929254877702314	0.0005065968055004053
P38627_Topt	0.00047817007950660257	0.0007894740125699866
P38627_dCpt	0.00033255105254683255	0.0004940989427511818
P38628_Tm	0.0003711316052143712	0.0006061403749850992
P38628_Topt	0.0002210815559569403	0.0004500215747728705
P38628_dCpt	0.00038545270102928095	0.0005698356523732751
P38631_Tm	0.00030939208359227033	0.0005434957076364696
P38631_Topt	0.00029656167680215196	0.0005503916744203169
P38631_dCpt	0.0004659739403603719	0.0007498483525240548
P38635_Tm	0.00026073418965515127	0.000470243188094079
P38635_Topt	0.0002860142837735053	0.0004725706135444793
P38635_dCpt	0.00035660170071375136	0.0005007118299080005
P38689_Tm	0.0002454370245105695	0.00044161086407077234
P38689_Topt	0.0003400141485682304	0.0006285592681443521
P38689_dCpt	0.00035477673469794783	0.0005586788308329067
P38697_Tm	0.00022901691978127983	0.0004018903414484522
P38697_Topt	0.00031576415484667255	0.0005225272841694803
P38697_dCpt	0.0003254037165499934	0.0005995760105692593
P38703_Tm	0.0008026313002421733	0.0016102217959854804
P38703_Topt	0.0003253113371239919	0.0006352806382538382
P38703_dCpt	0.00033899792697342614	0.0005533370905337923
P38705_Tm	0.00047984315903892795	0.0007147806131534419
P38705_Topt	0.00032543457393569513	0.0005842936775969367
P38705_dCpt	0.00031435767376483887	0.00048696448919028967
P38707_Tm	0.0002615399198501101	0.000425047868163059
P38707_Topt	0.0011600599175496473	0.0013645767205943376
P38707_dCpt	0.00028591612500219034	0.0005196824718160912
P38708_Tm	0.0003691410853511842	0.0007159622531257508
P38708_Topt	0.010638852279066531	0.0028094186738907272
P38708_dCpt	0.0006794282137172322	0.0008146024697873862
P38710_Tm	0.00038660361929803745	0.0006394853096036939
P38710_Topt	0.0002648394863905545	0.00047007299805202393
P38710_dCpt	0.0003503319549098726	0.0005990555095528327
P38714_Tm	0.00025024176003943797	0.0004258926364125932
P38714_Topt	0.0003838284673963149	0.000627150629511366
P38714_dCpt	0.00027950365585420255	0.0005098055036121294
P38715_Tm	0.00033132275853813394	0.0005033153459565454
P38715_Topt	0.0002543711439045049	0.00041189092975399687
P38715_dCpt	0.0002713194745661148	0.00046062482619346144
P38720_Tm	0.0004159502808869109	0.0006190335788462634
P38720_Topt	0.00052319726643603	0.0011658143745850247
P38720_dCpt	0.00029609797709599856	0.0005279544807185386
P38787_Tm	0.00029763020372374773	0.0005157968960065105
P38787_Topt	0.000296858007848809	0.0005482054675964302
P38787_dCpt	0.0002927904497829311	0.0004793503952911657
P38790_Tm	0.00025669121745729476	0.00042073006471711965
P38790_Topt	0.00027059766673105705	0.00048653197646766465
P38790_dCpt	0.00032999737393173796	0.0005108972008652505
P38791_Tm	0.0004166590433660233	0.0006396186501138218
P38791_Topt	0.000374387341163771	0.0006617228175060815
P38791_dCpt	0.0002949859131392638	0.0004695948022069281
P38795_Tm	0.00026905419277711514	0.00046749543613883973
P38795_Topt	0.00038149968392652494	0.0006135723354981793
P38795_dCpt	0.0002796255619738616	0.00046151056947984413
P38812_Tm	0.00034042819997228584	0.0005662715878112606
P38812_Topt	0.00034423933063599247	0.000600260011447425
P38812_dCpt	0.00024256773868950319	0.0004129680443173382
P38816_Tm	0.00035988267646000396	0.0006511292894789815
P38816_Topt	0.0003703969276151906	0.0006012072404820684
P38816_dCpt	0.00024895766684447087	0.00044294119587165285
P38840_Tm	0.00024121898144315656	0.00041615808226991985
P38840_Topt	0.0003630225392152916	0.0006527554871475997
P38840_dCpt	0.0002724322398457566	0.0004554420028999036
P38858_Tm	0.00034560399742798086	0.0005460969302992874
P38858_Topt	0.00033673128747675984	0.0006208460901690559
P38858_dCpt	0.0001993244088164319	0.00034773068970410934
P38891_Tm	0.0002908049291223687	0.0005452087656203092
P38891_Topt	0.00043797392420509936	0.0007685093836241628
P38891_dCpt	0.000339694631896862	0.0005868281722843534
P38913_Tm	0.00030726618061527317	0.0005454694557544653
P38913_Topt	0.00029619679534371876	0.000530659027962258
P38913_dCpt	0.00027476985172875085	0.00046353642078538534
P38954_Tm	0.0002533013993835413	0.000396819832072698
P38954_Topt	0.00025906198746153484	0.00047340217685484207
P38954_dCpt	0.0003210477497790484	0.00048763892472906387
P38972_Tm	0.0006080366580802276	0.0007570206358884097
P38972_Topt	0.0033958841203430147	0.001993095538433855
P38972_dCpt	0.00047396339561081075	0.0007565556492848122
P38986_Tm	0.00027502527600284756	0.00045341088971921845
P38986_Topt	0.00038102780215063485	0.0007014426706493722
P38986_dCpt	0.0004539320164551669	0.0008637936638409081
P38992_Tm	0.00042719143307650326	0.0007443511591207603
P38992_Topt	0.000456479877467458	0.0007430516284003036
P38992_dCpt	0.0003476003741733334	0.0005583529553692867
P38994_Tm	0.0002997555418771193	0.0005362092434798762
P38994_Topt	0.00025246980923082315	0.00046437616180331886
P38994_dCpt	0.00027619399216588877	0.00047769281934975183
P38998_Tm	0.00023756667702375792	0.00042471840574987145
P38998_Topt	0.0017685381358391304	0.0015299640999852581
P38998_dCpt	0.0002983443956392215	0.0005071049841083755
P38999_Tm	0.00028988041375290337	0.0005411361518959318
P38999_Topt	0.0005472358403026512	0.0008258049947498888
P38999_dCpt	0.0003316374363577322	0.0005534972579626799
P39002_Tm	0.0004039131903515002	0.0005719365502552878
P39002_Topt	0.00028409331138778277	0.00046466760983408713
P39002_dCpt	0.00028644617788859913	0.0005308269176326455
P39006_Tm	0.0005910115970480602	0.0009443099657889078
P39006_Topt	0.00028486905669677714	0.0004936439421471307
P39006_dCpt	0.00038630048628041113	0.0005702483067814869
P39104_Tm	0.0003244957108190778	0.0006030645536059398
P39104_Topt	0.0003402053545386585	0.000568346943208408
P39104_dCpt	0.0004030975227618445	0.0006140908564380621
P39105_Tm	0.00030638557061225395	0.00047731552398373397
P39105_Topt	0.0003505030500781357	0.0006202861651138273
P39105_dCpt	0.0003801191622213355	0.0006229062240362812
P39111_Tm	0.00024966992109771736	0.00042456350508189713
P39111_Topt	0.00037757153520697444	0.0005681197224468831
P39111_dCpt	0.00023016813170907154	0.00045773317831538437
P39518_Tm	0.0003549879854921519	0.0005688831194295749
P39518_Topt	0.00045686660975242157	0.0007972883806145249
P39518_dCpt	0.00029523379801924915	0.0004859811713083191
P39522_Tm	0.0003714303014632726	0.0005685400276974772
P39522_Topt	0.0014404645780312895	0.0013192243133489775
P39522_dCpt	0.00023858451347605255	0.00040887461115945534
P39525_Tm	0.0003132426661385543	0.0005314529572387988
P39525_Topt	0.0004019443336017163	0.0006907161050196804
P39525_dCpt	0.00028665269550320134	0.00048289934903217665
P39540_Tm	0.0002498362381572676	0.00046765533266121534
P39540_Topt	0.0002844513719628451	0.000447505835766811
P39540_dCpt	0.000255290826441872	0.00047547276228811436
P39683_Tm	0.00037292071325059547	0.0005944113702928237
P39683_Topt	0.0005380257072106558	0.0011645752239436038
P39683_dCpt	0.00034628116290986294	0.0005747476193098478
P39692_Tm	0.0003452846740866811	0.0005779397374429106
P39692_Topt	0.0003988668345091096	0.000668299219371801
P39692_dCpt	0.00022918462458932306	0.00038067485233511217
P39708_Tm	0.0003351604414310275	0.000604714999444984
P39708_Topt	0.00029547614256065916	0.0004597075955701584
P39708_dCpt	0.00029576960112050134	0.0006018627381228831
P39714_Tm	0.0003577978608850488	0.0005749786028501503
P39714_Topt	0.000395431230380901	0.0006197057199649442
P39714_dCpt	0.0003835265564711594	0.0006291504609191621
P39726_Tm	0.00026592265530810116	0.0004396223701329061
P39726_Topt	0.0002774749536855703	0.0004767020773180502
P39726_dCpt	0.0003009935180767455	0.0005197381874698845
P39954_Tm	0.0002170108666259216	0.0004110568719504423
P39954_Topt	0.0003615439123180277	0.0005689257503511973
P39954_dCpt	0.00026618055483705735	0.0004755659147434001
P39976_Tm	0.00024142378335878726	0.00041499181667376385
P39976_Topt	0.000252808426147835	0.0004228547175557558
P39976_dCpt	0.0002655575657306181	0.000452273607003666
P39988_Tm	0.0002617146740844187	0.0004877810431295998
P39988_Topt	0.0003541008458729194	0.0006782656339045086
P39988_dCpt	0.00038580695596262453	0.0006360665170155754
P40009_Tm	0.0003083861307385573	0.0005820623944260411
P40009_Topt	0.00033307546092048283	0.0005253438262179406
P40009_dCpt	0.0003777314528986129	0.0005688964074038363
P40012_Tm	0.00026987634440294616	0.00043383776003190326
P40012_Topt	0.00036260663816278967	0.0005726462288783293
P40012_dCpt	0.00029326291350112503	0.000469145809695225
P40015_Tm	0.0003229501060843739	0.0005891982554573924
P40015_Topt	0.00043722520505263873	0.0007328718640148233
P40015_dCpt	0.00022690592542873759	0.00040896740758721494
P40017_Tm	0.00032593510680601907	0.0005261124992581169
P40017_Topt	0.0003058768882891851	0.0005211558539578126
P40017_dCpt	0.00027232837945770854	0.0004353863560838951
P40047_Tm	0.00021056271757794012	0.0004246390154459866
P40047_Topt	0.00027528245630153064	0.0004614063247439113
P40047_dCpt	0.00023649766048561093	0.0004371813500228851
P40054_Tm	0.0005301931232800273	0.0010895803707660083
P40054_Topt	0.000395080886426475	0.0006618132682717933
P40054_dCpt	0.00024973039628406853	0.00044762661369891993
P40099_Tm	0.00032652993609184287	0.0005226603167965021
P40099_Topt	0.000279098890570728	0.0004579442126466269
P40099_dCpt	0.00027135601089627547	0.0004700910461386322
P40106_Tm	0.0002026674094718676	0.0003454291156426873
P40106_Topt	0.0002669734086416814	0.0004769295259096003
P40106_dCpt	0.00032206022585920383	0.00047964435229343557
P40215_Tm	0.0002555118596965798	0.0004208239771020639
P40215_Topt	0.00038317254918339384	0.0007216404238435295
P40215_dCpt	0.0002524728596515772	0.00042412009315396745
P40308_Tm	0.0002645174224603875	0.00043299893356449717
P40308_Topt	0.0004283430064295653	0.0007357936344512755
P40308_dCpt	0.00026874158942264494	0.00042387433218339226
P40319_Tm	0.0002096734940674468	0.00037680546160633103
P40319_Topt	0.00026664641141200613	0.0004615853745859171
P40319_dCpt	0.00033124799916754315	0.0005648960084344187
P40345_Tm	0.00034270450420655866	0.0005291736924200836
P40345_Topt	0.00035106911989080515	0.000545020105677574
P40345_dCpt	0.00027368739761940555	0.0005387145303907808
P40353_Tm	0.00022812190367553774	0.0004277641555636732
P40353_Topt	0.00030666157389915884	0.00048762734535359834
P40353_dCpt	0.00023126552907660406	0.0004302404495619415
P40360_Tm	0.0002006709818537691	0.00036503631503484414
P40360_Topt	0.0002935309478861143	0.0004888031904323457
P40360_dCpt	0.000254099590654299	0.00042022862262815935
P40363_Tm	0.0002875746828989313	0.00046177836084725343
P40363_Topt	0.00037305608493745917	0.0006272672799429702
P40363_dCpt	0.00026432712592334843	0.0004733369623391825
P40433_Tm	0.00034954278883427833	0.0005375093446449853
P40433_Topt	0.00026631440341298474	0.000420909133690384
P40433_dCpt	0.00027455765913919346	0.0004905907823643444
P40459_Tm	0.000235752188046894	0.00042502970634839785
P40459_Topt	0.0003944311226917564	0.0006382521030428401
P40459_dCpt	0.00029295563761023687	0.00048482333495889873
P40471_Tm	0.000314809300223969	0.000542506621719939
P40471_Topt	0.00025929720080680144	0.0004513621802596203
P40471_dCpt	0.000257301172020254	0.00046193404611593046
P40495_Tm	0.00037359724616601816	0.000575255113956426
P40495_Topt	0.02052198628809724	0.003338864298538056
P40495_dCpt	0.0017107582728008233	0.001447416866437818
P40506_Tm	0.00022846551332886738	0.0003873391196858335
P40506_Topt	0.00025683327725499906	0.00046880763769019114
P40506_dCpt	0.0002720342761254416	0.0004772605402766925
P40510_Tm	0.0003251586183682302	0.0007313237161629999
P40510_Topt	0.0002638368491764059	0.0004824490554290679
P40510_dCpt	0.0004341550270302883	0.0006700505417187772
P40545_Tm	0.0004620508103045294	0.0008961131559001471
P40545_Topt	0.000372010797634747	0.0006079775271076617
P40545_dCpt	0.0004266628535762375	0.0005762815504585786
P40553_Tm	0.00032512177780762234	0.0006852407573256413
P40553_Topt	0.00030300631614407406	0.0005425494803305299
P40553_dCpt	0.00036554581837941713	0.0006495838163962242
P40559_Tm	0.00033037810459371275	0.0005370163148311546
P40559_Topt	0.0003302369806519453	0.0004947034979079743
P40559_dCpt	0.00043490765623413816	0.0006952808252741818
P40581_Tm	0.00023612300962924662	0.0003931004594238807
P40581_Topt	0.00023913339904989433	0.0004462345673200792
P40581_dCpt	0.0003515930883073279	0.0005447119869540881
P40825_Tm	0.0029238450620290217	0.001068545862910492
P40825_Topt	0.000510753967075125	0.0006734530926784892
P40825_dCpt	0.00041140344934424266	0.0007631098600734875
P40857_Tm	0.00025542155372837547	0.00046006151966670246
P40857_Topt	0.00022663444717125957	0.0004088118695800936
P40857_dCpt	0.0002271963905503785	0.00038678813297997994
P40884_Tm	0.00024055505774643463	0.00043574267106889834
P40884_Topt	0.00028046472985154413	0.0005170323818209786
P40884_dCpt	0.00025387879090705645	0.0004846364734909262
P40970_Tm	0.00026155558382128294	0.0004943376694331383
P40970_Topt	0.00046912571397208065	0.0009054636452013623
P40970_dCpt	0.0004552471574447759	0.0006369164448812339
P40975_Tm	0.00027697572606127734	0.0005013591589861325
P40975_Topt	0.0005115905237679961	0.0008717721074719781
P40975_dCpt	0.0003117952280371283	0.0005272807101689419
P40989_Tm	0.00028610127446344533	0.0004878006669403418
P40989_Topt	0.00041643951412013107	0.0008002007029033031
P40989_dCpt	0.00023092596116872842	0.00042525797723911066
P41277_Tm	0.00027689857485067415	0.00042349483273413285
P41277_Topt	0.0003351365097236581	0.0005800750544771336
P41277_dCpt	0.00024655757499108616	0.00047535193695718225
P41338_Tm	0.00043396228526995255	0.0007229343485306158
P41338_Topt	0.0007277000342004421	0.0008350336929176912
P41338_dCpt	0.0007827502519421772	0.001019497841218559
P41734_Tm	0.000244416060264124	0.0004609228549434698
P41734_Topt	0.00024689759225119925	0.000472191763281822
P41734_dCpt	0.00030409092661782324	0.00047558731675996534
P41735_Tm	0.0003194319853414245	0.0005514232976691514
P41735_Topt	0.00048169377882924697	0.0008355949150807821
P41735_dCpt	0.00027081320668465904	0.00048650857889241466
P41807_Tm	0.000296012040095627	0.0005021132864376494
P41807_Topt	0.0003787026990403832	0.0006430023136345742
P41807_dCpt	0.00021583054380391444	0.0004126989782141357
P41835_Tm	0.0003758528785574407	0.0006968239810887112
P41835_Topt	0.0002523251461791935	0.0004398125114766175
P41835_dCpt	0.0003668572042678368	0.0005944174699352119
P41903_Tm	0.00030063466725903593	0.0005068863698737333
P41903_Topt	0.00034745597468545484	0.0006988413007684207
P41903_dCpt	0.00036260336378346296	0.0006091640853941393
P41911_Tm	0.0003603547394647395	0.0005994992919177957
P41911_Topt	0.0004169454511202311	0.000656627447284236
P41911_dCpt	0.0002483588884576271	0.00044144434579151563
P41921_Tm	0.00037548666670563104	0.0005753456341243226
P41921_Topt	0.0003209196481540959	0.0005694590363753668
P41921_dCpt	0.00027006148504683743	0.000490785307329344
P41939_Tm	0.0002484449805408246	0.00045868514436738536
P41939_Topt	0.0003718793581196162	0.0008136567619780704
P41939_dCpt	0.00036137642130031365	0.000650806393980426
P41940_Tm	0.0002535812220999597	0.0004564277561363616
P41940_Topt	0.00037964846364664984	0.0006110514580148673
P41940_dCpt	0.0002537775244039165	0.00044394537107373224
P42826_Tm	0.00022604012680066778	0.00040806620843874397
P42826_Topt	0.00031932536341303054	0.0004600167123791542
P42826_dCpt	0.0002649828606658971	0.000514380164290764
P42837_Tm	0.0002456125279965602	0.00044022375061656435
P42837_Topt	0.0003588587609810228	0.0006303615132784372
P42837_dCpt	0.00033135803627712125	0.0004897083168853
P42941_Tm	0.0002443004258298155	0.0004013422640426264
P42941_Topt	0.00025492611788830284	0.0004193489601145559
P42941_dCpt	0.00026032760193494495	0.0005004484616516267
P42951_Tm	0.0002570655467312564	0.0005048264269119835
P42951_Topt	0.0003170990181212762	0.0005612812867920571
P42951_dCpt	0.0002686996219944586	0.00045901359680531467
P43123_Tm	0.0002819026244536008	0.0005835531989898457
P43123_Topt	0.00021728876041585983	0.0003963423049561806
P43123_dCpt	0.00025634121908488396	0.0004158989628352662
P43550_Tm	0.000220988664467983	0.00041240591857641715
P43550_Topt	0.00026341113456850566	0.0004618834871388127
P43550_dCpt	0.00024526479977559485	0.00040848083900043745
P43567_Tm	0.0002602660565133264	0.0004844437681394591
P43567_Topt	0.00028076716000302886	0.0004890159288905401
P43567_dCpt	0.00021960695169396215	0.000410493056737325
P43577_Tm	0.00026150249941890347	0.00043776208890241843
P43577_Topt	0.000410820350984458	0.0006218482032668759
P43577_dCpt	0.00026699307020476906	0.00044266400653906844
P43619_Tm	0.0004963459423016272	0.000960114248260037
P43619_Topt	0.00022440491024871455	0.00036716918521385183
P43619_dCpt	0.00023274417287208232	0.0003976753605918786
P43635_Tm	0.00027583224824158077	0.00047438060670547345
P43635_Topt	0.00036725002127676394	0.0006960797395445693
P43635_dCpt	0.0002350224936520349	0.000444323444109075
P46151_Tm	0.0006034865081268584	0.0008884426578638471
P46151_Topt	0.0005236213094015375	0.0008096426751765054
P46151_dCpt	0.0002510921554288646	0.0004718260985893745
P46367_Tm	0.0003301852230635755	0.0005492820874494767
P46367_Topt	0.00031580431468830703	0.0005300454543746247
P46367_dCpt	0.00037331407242454533	0.0005684023261174617
P46655_Tm	0.0007035100564383995	0.0012625755027947984
P46655_Topt	0.0019222126644965207	0.0013554233114682164
P46655_dCpt	0.0003402332463393036	0.0005395538832225445
P46681_Tm	0.0002352479236162372	0.0003878024199372492
P46681_Topt	0.00027432919232464956	0.0004979417205150488
P46681_dCpt	0.00028738629785325095	0.0005258540796382917
P46969_Tm	0.00024069870126703022	0.00043567182986142366
P46969_Topt	0.00039188952727878663	0.0007366355306902322
P46969_dCpt	0.00036577147000575863	0.0005571889541594551
P46971_Tm	0.00032997294840112894	0.0005060377630434341
P46971_Topt	0.0002149714182883114	0.00039969337643667297
P46971_dCpt	0.0002912152682330063	0.0005388221387826809
P47011_Tm	0.0002682834139226109	0.00048586681591143076
P47011_Topt	0.00035232414092391983	0.0005582449559019296
P47011_dCpt	0.0003714720827252199	0.0005892794920713076
P47013_Tm	0.0002654960803905533	0.0004683746947313286
P47013_Topt	0.00029163380681361236	0.0005427024536424496
P47013_dCpt	0.0002669055009198261	0.0004921987989113523
P47026_Tm	0.00045354978882668407	0.0007059185973154108
P47026_Topt	0.0005009274866380866	0.0010290120316671348
P47026_dCpt	0.00024883285847665575	0.0004508273888308999
P47039_Tm	0.0002930272046605054	0.0005245476876122798
P47039_Topt	0.00029129777019090507	0.0005183884338434576
P47039_dCpt	0.00026773912713382795	0.00046271633514365215
P47052_Tm	0.00033449922442053645	0.0005292504750437254
P47052_Topt	0.0003264985911757954	0.0006323675992995566
P47052_dCpt	0.0002875665774550618	0.00046339876883315085
P47088_Tm	0.00028711211889884727	0.0005122168858528134
P47088_Topt	0.00037507468354969025	0.0005519245233392408
P47088_dCpt	0.00029922783816888234	0.0005088023118583932
P47096_Tm	0.00023517087667620717	0.0004272984865798217
P47096_Topt	0.00027021090667741734	0.00047263096801710184
P47096_dCpt	0.0002694137455201026	0.00043113275095614246
P47125_Tm	0.0002510920765473425	0.0004741832747529663
P47125_Topt	0.0003802141349595652	0.0006864136970274528
P47125_dCpt	0.00021973148591346731	0.0004080379486338183
P47143_Tm	0.00025626653131206347	0.0004626822759940498
P47143_Topt	0.0004858734881544333	0.0009840849441280256
P47143_dCpt	0.00029123185425607937	0.0005196129904745312
P47147_Tm	0.00026052704141240474	0.00043717339866428833
P47147_Topt	0.00032122097457754734	0.0005195043476226851
P47147_dCpt	0.0003008181846510067	0.00045396228758176144
P47164_Tm	0.0004461516063583174	0.0007009532219025003
P47164_Topt	0.00021160867232217255	0.00038045389609094504
P47164_dCpt	0.0003329707028582371	0.0005541219119250712
P47165_Tm	0.00027240459938964834	0.0005078626913876306
P47165_Topt	0.00029299516702914474	0.0005004933156081479
P47165_dCpt	0.00030702129820217404	0.0005082060100208307
P47169_Tm	0.00023299040983378773	0.0004080628711475428
P47169_Topt	0.0005583629021409861	0.0008470666477455051
P47169_dCpt	0.00033676884668794516	0.0006777764195289776
P47176_Tm	0.00023748204953062481	0.00042634319348525113
P47176_Topt	0.00032323834900953286	0.0006101626385003091
P47176_dCpt	0.00028054377426178805	0.00047537143406757695
P47180_Tm	0.00032151032082046026	0.0006071384908096524
P47180_Topt	0.0002588085173798855	0.0004998619347111572
P47180_dCpt	0.00025134546644786816	0.0004401171145768608
P47190_Tm	0.0004479178717502337	0.0006766716948249432
P47190_Topt	0.00034242145487381947	0.0006197460887760895
P47190_dCpt	0.00030964775903424754	0.0005042065456569205
P47771_Tm	0.0003780326650789299	0.0006141392179383044
P47771_Topt	0.0002444743886123984	0.0004455395414472178
P47771_dCpt	0.00024210513497215113	0.0004377921155778587
P47912_Tm	0.0003503283228003094	0.0005893102689948177
P47912_Topt	0.00029554011097175344	0.0004936703186479038
P47912_dCpt	0.0003154557328387807	0.0005502409225747336
P48015_Tm	0.00032123481742547637	0.0005408293457730739
P48015_Topt	0.00024326789501609384	0.0003961125309560877
P48015_dCpt	0.0006938563403385418	0.0011046381056178851
P48016_Tm	0.00035202253367168357	0.0005186596011916363
P48016_Topt	0.0005865658099450938	0.0009100951604871925
P48016_dCpt	0.0002702690828256915	0.0004631614547020782
P48360_Tm	0.0002959392968287166	0.00043838311106620716
P48360_Topt	0.0002017105288461361	0.00039015378165961487
P48360_dCpt	0.00021062266847789862	0.00039717059912078865
P48445_Tm	0.0002929492774179966	0.0005267794978432679
P48445_Topt	0.0004006127078833386	0.0006645890810408607
P48445_dCpt	0.00026234257176733795	0.00046169655065136434
P48525_Tm	0.0004152286019716332	0.0007479421026898003
P48525_Topt	0.00032673261984413065	0.0005613036327174782
P48525_dCpt	0.0002692139828221887	0.0005252216649595125
P48526_Tm	0.000273543112231141	0.0005462073459325731
P48526_Topt	0.0002381635822596664	0.00041533785045159966
P48526_dCpt	0.0002874695739850293	0.0004907946135915799
P48527_Tm	0.0002791679823912479	0.00047432859952049075
P48527_Topt	0.00028059064125529766	0.0004978889803437346
P48527_dCpt	0.00026931418172518247	0.0004633082552378031
P48567_Tm	0.00036541732342179086	0.0006126823938983914
P48567_Topt	0.00042775514173703486	0.0006628941708790182
P48567_dCpt	0.0003456596628605307	0.0005361469175954923
P48570_Tm	0.00024325448516454893	0.00042832198374358535
P48570_Topt	0.00044922833809826903	0.0007223107311680307
P48570_dCpt	0.00026032314895409956	0.00043087479786541705
P48836_Tm	0.00025502974098981187	0.00048750567025933377
P48836_Topt	0.00046753297508726933	0.0007066426425081428
P48836_dCpt	0.0003073136059235761	0.000559493980592056
P49017_Tm	0.00023606539957068617	0.0003996138807859158
P49017_Topt	0.0005700573163181139	0.000888836762000361
P49017_dCpt	0.0002875329386142972	0.00042721692209174195
P49089_Tm	0.0002593971175089312	0.00046251541347514837
P49089_Topt	0.0003853719055910656	0.0006165065761261178
P49089_dCpt	0.00025387803571910966	0.0004112973286956768
P49090_Tm	0.00022273147989656318	0.00042546853662825857
P49090_Topt	0.0002766728376534268	0.00048431086219702157
P49090_dCpt	0.00026680422611258925	0.00047187343050769296
P49095_Tm	0.00029741330300950465	0.0004937715168101258
P49095_Topt	0.00022315323845579512	0.00035905581133234045
P49095_dCpt	0.0002462095820698121	0.0003891196499025477
P49367_Tm	0.00026816689847195647	0.00048477860778543965
P49367_Topt	0.0013567380704940144	0.0013965921512883823
P49367_dCpt	0.00040656025788783634	0.0006667810407945615
P49435_Tm	0.00031818936161383564	0.0005369752643542816
P49435_Topt	0.00038041406198430753	0.0005848624275802576
P49435_dCpt	0.00029919449877076636	0.00047766995658147225
P49723_Tm	0.00026394410334441604	0.0004654840293948075
P49723_Topt	0.00038189866581204865	0.0005817049070796825
P49723_dCpt	0.00039277011344583776	0.0006403507851729434
P49775_Tm	0.0004648674286330762	0.0009289808997915929
P49775_Topt	0.00038360523513295187	0.0005390660194115646
P49775_dCpt	0.0003300570739234332	0.0005765319140483168
P50094_Tm	0.00028939524545539463	0.00047993567833628603
P50094_Topt	0.00039001077797762355	0.000594541061119009
P50094_dCpt	0.00027307538397844914	0.0004925970534238351
P50095_Tm	0.0004353937877407853	0.000590142110466542
P50095_Topt	0.0002491748868028074	0.0005051152955090055
P50095_dCpt	0.0002617739774239427	0.00045445309363454484
P50107_Tm	0.0002811906581622594	0.0005014339681559365
P50107_Topt	0.0002679910170414053	0.00046218075770918367
P50107_dCpt	0.0003233364647271463	0.0005404673040825892
P50113_Tm	0.00025564191788060223	0.0004840816578113865
P50113_Topt	0.0005139216499190423	0.000690324084702924
P50113_dCpt	0.00026000768109513524	0.00046057464203654724
P50264_Tm	0.00029718236182215557	0.0005630844860402743
P50264_Topt	0.00024166573140849034	0.0004447646746079207
P50264_dCpt	0.0004093501718895728	0.0006406409189291867
P50277_Tm	0.0004130280594010683	0.0006842638353782615
P50277_Topt	0.0003010665139697667	0.0005607778035989804
P50277_dCpt	0.00022220669568086024	0.00040529691919736864
P50861_Tm	0.00025885657680760593	0.00047185063859150477
P50861_Topt	0.001582462161318448	0.0013848186590213435
P50861_dCpt	0.00029517667079098273	0.0004782289757812262
P50942_Tm	0.00022892149070666748	0.0004009006939607137
P50942_Topt	0.0003010639823535769	0.0005111184080639646
P50942_dCpt	0.0006278459145853443	0.0008246695794172256
P51601_Tm	0.00024283999966232198	0.00045561491154601816
P51601_Topt	0.00023765988906856642	0.00042900833654295977
P51601_dCpt	0.00026844769502927627	0.0004819654605193873
P52489_Tm	0.00035724780789942834	0.0006001976135270628
P52489_Topt	0.0003895589628409112	0.0005606153909319072
P52489_dCpt	0.0002958642346189021	0.0005026197649226143
P52867_Tm	0.0003179760490151186	0.0005942401335954856
P52867_Topt	0.00029212320791194816	0.0005069320938711179
P52867_dCpt	0.00038972467045205166	0.0006167346897814289
P52893_Tm	0.00030519720273033013	0.0005609441207797348
P52893_Topt	0.00024906832108078855	0.000462970323314117
P52893_dCpt	0.0002530685742636065	0.00039290102765723905
P52910_Tm	0.000323045360388413	0.0005926196079313226
P52910_Topt	0.00046216002297971913	0.0007421709893410536
P52910_dCpt	0.00025262042993029693	0.00042706067429553417
P52911_Tm	0.0003248453350434311	0.0005970172512836243
P52911_Topt	0.00033874738115047135	0.0006580565688547674
P52911_dCpt	0.00032645332490708424	0.0005051372920106983
P53037_Tm	0.00023955379882213256	0.00041607968764746916
P53037_Topt	0.0003226593681705214	0.0006041147793964869
P53037_dCpt	0.00031758869056185954	0.0006033675559493222
P53045_Tm	0.0004268096480766138	0.0008816552563099262
P53045_Topt	0.0002953225161141344	0.0004961252231895574
P53045_dCpt	0.0002301673780780521	0.00044448774794095497
P53051_Tm	0.0005469309944815059	0.0007423876539961008
P53051_Topt	0.00029143377008202816	0.0005092878038175559
P53051_dCpt	0.00027152636858183163	0.00046954120470181336
P53090_Tm	0.00021313025596551944	0.00035715175234437115
P53090_Topt	0.00026786973048804945	0.0005317777714399759
P53090_dCpt	0.00025069052121694886	0.000470070353346979
P53101_Tm	0.0004076891721628969	0.0006967038893165704
P53101_Topt	0.00031363369949766184	0.0007026744572573558
P53101_dCpt	0.00030833058149106276	0.0005630204081740102
P53128_Tm	0.00034177550918473875	0.0005759102438444932
P53128_Topt	0.0002945748990297013	0.0005244073381179592
P53128_dCpt	0.00038279998907542754	0.0005409629779149724
P53164_Tm	0.0003659284670248685	0.0005411970912980144
P53164_Topt	0.0004165092514273701	0.0006535955188442326
P53164_dCpt	0.0003296691625362574	0.0005211530531435501
P53167_Tm	0.0002635771767369964	0.0004727241057402206
P53167_Topt	0.00030803864177036077	0.0005422109860568656
P53167_dCpt	0.00021455648605147776	0.0004136630786896047
P53184_Tm	0.00025053954059485353	0.00042476848536233936
P53184_Topt	0.0004230855125973513	0.0006217383303323518
P53184_dCpt	0.00029518533295320315	0.0005396045737504527
P53199_Tm	0.00027906038129356294	0.0004939239959431256
P53199_Topt	0.00044817976896034385	0.0007489960824653965
P53199_dCpt	0.0002966467554732601	0.0005161669741235858
P53204_Tm	0.00042016570729147437	0.0006116369580900466
P53204_Topt	0.00025462898538147625	0.0004158805754949993
P53204_dCpt	0.00031630678382907795	0.0005696707311674912
P53264_Tm	0.0002500734480537177	0.0004298817618098042
P53264_Topt	0.0004551572320200372	0.0006667599162369537
P53264_dCpt	0.0003251683864173331	0.0005132864454331006
P53296_Tm	0.0002541393276796857	0.000439989730396676
P53296_Topt	0.00040865502421479625	0.000925906901192409
P53296_dCpt	0.00038947265100504325	0.0007317926481764407
P53312_Tm	0.0002531490554293355	0.0004344623693308357
P53312_Topt	0.0002453418236620691	0.0004575703086433709
P53312_dCpt	0.00022329957737793422	0.00041443382238132566
P53314_Tm	0.00027671181753205395	0.0004787395815673006
P53314_Topt	0.00024772982236943744	0.00044635736110150214
P53314_dCpt	0.00022691252016286958	0.00041479686501100964
P53315_Tm	0.00037878618052294207	0.0006307462721760486
P53315_Topt	0.00032888449895950174	0.0005523637614227629
P53315_dCpt	0.0003487142709024838	0.0006057632681809442
P53318_Tm	0.0002920878447339594	0.0005037172311300423
P53318_Topt	0.00030684868073225385	0.0005541716361135823
P53318_dCpt	0.0003083227875126331	0.0005141673800670664
P53319_Tm	0.0002586980157859272	0.0005014542813287481
P53319_Topt	0.0004744214432629095	0.0007786265179569715
P53319_dCpt	0.00028830880899347587	0.00045409471710398865
P53332_Tm	0.00034482520373797494	0.0005901462577388335
P53332_Topt	0.00024400061535713173	0.00042506574454670676
P53332_dCpt	0.00029125151714817614	0.0005352171547726222
P53341_Tm	0.000233079725481821	0.0003918050773403668
P53341_Topt	0.000301386055592123	0.0005407079327005717
P53341_dCpt	0.0002740593460000228	0.000491663529816426
P53598_Tm	0.00029039927963478163	0.0005187303234289794
P53598_Topt	0.000559137252954617	0.0009478371004548793
P53598_dCpt	0.0002856911506590392	0.0005021453207331166
P53629_Tm	0.0002640861211299047	0.000499831579662437
P53629_Topt	0.000322948637186538	0.0005386919944814764
P53629_dCpt	0.0003199089840131421	0.0005854176187874978
P53630_Tm	0.00030668840976365167	0.0005696404979210306
P53630_Topt	0.00033304717909602306	0.0005987608748074604
P53630_dCpt	0.00026050991201230045	0.0004851370922112691
P53685_Tm	0.00027034231169279844	0.0004639328011896587
P53685_Topt	0.00029321049566642915	0.0005384877886025272
P53685_dCpt	0.00029040164944533586	0.00044506109549188476
P53686_Tm	0.00034249107700825914	0.0006954703344030839
P53686_Topt	0.00027475169006076157	0.0004577701514809045
P53686_dCpt	0.00025442512726522436	0.00042883316222331594
P53687_Tm	0.0003165485055282871	0.0004989651719150826
P53687_Topt	0.000386362541732798	0.0006931845225798072
P53687_dCpt	0.0002440973392852581	0.0004164229689871935
P53688_Tm	0.0002922861984092196	0.0005051167339466692
P53688_Topt	0.00024613484840540687	0.000430524255972691
P53688_dCpt	0.00040338769154293306	0.0006685653295561032
P53753_Tm	0.00026129434550974627	0.00046675367146929784
P53753_Topt	0.0003178672378489757	0.0006013561576122867
P53753_dCpt	0.000378586482912749	0.0005531037632872887
P53848_Tm	0.00031621836566447494	0.0006535924941366148
P53848_Topt	0.00034430007625578936	0.0005720976116376249
P53848_dCpt	0.00027140284234758997	0.0005027191033887459
P53852_Tm	0.0002327262100555271	0.0004099373509710942
P53852_Topt	0.0002513400204176207	0.0004339169524438065
P53852_dCpt	0.00023705423279909868	0.00041001466964454413
P53909_Tm	0.0005262974339203995	0.0007716442800880808
P53909_Topt	0.00023762341178036557	0.0004553586427285175
P53909_dCpt	0.00032110628573683186	0.0005166753929543434
P53915_Tm	0.0002661861212335433	0.00044787037061907
P53915_Topt	0.00040886387137727457	0.0007533406386610424
P53915_dCpt	0.00028903761214933525	0.0005125738883964174
P53966_Tm	0.0002889862001334676	0.0005057977756598702
P53966_Topt	0.0002559408588041876	0.0004519656194422163
P53966_dCpt	0.00023266103479750337	0.00040140143911033334
P53982_Tm	0.00023630696583967276	0.0004190161483814525
P53982_Topt	0.0005359016710128006	0.0010102373399144763
P53982_dCpt	0.00029619715451253606	0.0004816319175883961
P54070_Tm	0.0002878317968277458	0.00048564133076978096
P54070_Topt	0.00029070245997119416	0.0004911565790297243
P54070_dCpt	0.00023404899190816177	0.00042528948382458166
P54113_Tm	0.0004647210506727453	0.0007704420911138452
P54113_Topt	0.0002330605795107357	0.00041680087305327187
P54113_dCpt	0.0002581748310736683	0.0005113481604444973
P54114_Tm	0.0004151945262058909	0.0006485047238162956
P54114_Topt	0.0004017700550509562	0.0006353532168636058
P54114_dCpt	0.00021946043642588828	0.00040973150785050426
P54115_Tm	0.00035141655759689407	0.0005877392685470381
P54115_Topt	0.00034218898930047986	0.0005720544818954008
P54115_dCpt	0.00026410342453014093	0.00041480822628723246
P54781_Tm	0.00030072145420999643	0.0005367818849174017
P54781_Topt	0.0002463475125117089	0.00043356272016598
P54781_dCpt	0.00029085412835939316	0.0004639776332914304
P54783_Tm	0.0002564996954759993	0.00047453480676392355
P54783_Topt	0.0004958544887908057	0.0008545188539740106
P54783_dCpt	0.00026936898432902945	0.00046838717500670966
P54838_Tm	0.00023006019825151303	0.0004079676996933608
P54838_Topt	0.0007375165475739575	0.0015262195036185625
P54838_dCpt	0.0002571912956081942	0.00043866998671730344
P54839_Tm	0.000245217245351517	0.0004683898834909087
P54839_Topt	0.00047024692408565555	0.0008575321765463021
P54839_dCpt	0.00030534065547958535	0.000519931350434291
P54857_Tm	0.00027221916696868224	0.0004683845981010892
P54857_Topt	0.00037811620193686985	0.0006348245848914003
P54857_dCpt	0.0002207518711009729	0.00041077106054759666
P54885_Tm	0.00036566677950126183	0.0005256808974018668
P54885_Topt	0.0002787308123223129	0.0004978303535067906
P54885_dCpt	0.00022173276181310873	0.00038314181986022234
P61829_Tm	0.00027281812791941245	0.00044189181134184465
P61829_Topt	0.0003128267722422982	0.0005455580446366321
P61829_dCpt	0.00033099686432345543	0.0005069740080732093
P80210_Tm	0.00038607963108272904	0.0006364115677384196
P80210_Topt	0.0037129090778041376	0.0017147322048491726
P80210_dCpt	0.0003434179062498493	0.0005302563056759702
P80235_Tm	0.0002778700021520054	0.0005329335176576242
P80235_Topt	0.00027004949518517847	0.00047928753710903564
P80235_dCpt	0.00025630415868489823	0.00044261494519048163
P81449_Tm	0.0002483391929094935	0.00042599583638262806
P81449_Topt	0.0002503203238239026	0.0004212408405557339
P81449_dCpt	0.0002817769746193444	0.0005270585656715038
P81450_Tm	0.0002963178725684694	0.0005213662157730817
P81450_Topt	0.0003220387321543821	0.0005994238419038557
P81450_dCpt	0.00036255362288860777	0.0005750234505650713
P81451_Tm	0.0005069241605682877	0.0007902709891423776
P81451_Topt	0.00022190287057778668	0.00039074494820853746
P81451_dCpt	0.00033010663205822454	0.0005890912045556297
Q00055_Tm	0.00028219434179305	0.00044290056792142227
Q00055_Topt	0.00026019958586432555	0.000501501555689729
Q00055_dCpt	0.0002912548775071853	0.00048539465895953087
Q00711_Tm	0.0003991506083156859	0.000892659990269966
Q00711_Topt	0.00034770993008033016	0.0005267289764072452
Q00711_dCpt	0.00025045182011464113	0.00045205147699845644
Q00764_Tm	0.00043265839967530413	0.0006625737377687488
Q00764_Topt	0.0004109982479691919	0.0006018400403954687
Q00764_dCpt	0.00029962080758266736	0.0005429389214236946
Q00955_Tm	0.00043248222398369377	0.0005838232658560344
Q00955_Topt	0.00043118775590917556	0.0007331857162133246
Q00955_dCpt	0.00020905633075992937	0.0003656248099278847
Q01217_Tm	0.0002972605726400123	0.0005259273583073763
Q01217_Topt	0.001731328980713218	0.001691161906858718
Q01217_dCpt	0.0002263697682463148	0.00042425930850297747
Q01519_Tm	0.00031858689329504247	0.0005375941709821381
Q01519_Topt	0.0003506071031552459	0.0005982803405206107
Q01519_dCpt	0.00023885363503141162	0.00039902477097251347
Q01574_Tm	0.00027088944410381526	0.0004754971660706362
Q01574_Topt	0.0003478485623410248	0.0006139897742675816
Q01574_dCpt	0.00024980878344491687	0.00042322666247171037
Q01802_Tm	0.00034731866815350133	0.0005777751928776499
Q01802_Topt	0.00033190796443246807	0.0006364914742621367
Q01802_dCpt	0.00022799158736400908	0.00047695185285520273
Q02046_Tm	0.0005236715071799873	0.0009682521684461377
Q02046_Topt	0.00030010971652204445	0.0005700205973818045
Q02046_dCpt	0.00027588702975215267	0.0005286740267881423
Q02196_Tm	0.00028664337922934053	0.0004594644350633042
Q02196_Topt	0.005407172103176168	0.0018672823617906344
Q02196_dCpt	0.0004268196836410485	0.0006569617947265826
Q02207_Tm	0.00022651538929787862	0.0004490959377918039
Q02207_Topt	0.0002553051316626524	0.0004834315164918888
Q02207_dCpt	0.0002759095081124445	0.0005146685289317163
Q02784_Tm	0.00027116335100578015	0.0004401667255280416
Q02784_Topt	0.00028048520461190123	0.0005348733254488261
Q02784_dCpt	0.00027361678535361294	0.0004889778720700934
Q02896_Tm	0.00033798318674107923	0.0005776384026941121
Q02896_Topt	0.00030876866585834975	0.0005725735650094183
Q02896_dCpt	0.00033575255284601114	0.0005639011721816662
Q02979_Tm	0.0003148896123799529	0.0005051847271431498
Q02979_Topt	0.00021333887322328557	0.00036083897626696185
Q02979_dCpt	0.0003576755257627269	0.0006238147421239887
Q03175_Tm	0.0003442030833835772	0.0006873356620417147
Q03175_Topt	0.0008473406216162197	0.0014618408874702618
Q03175_dCpt	0.00027748330361669345	0.00048105986718377394
Q03262_Tm	0.0003035859178514102	0.0005617390472041389
Q03262_Topt	0.00031720245695961017	0.0005298261467441588
Q03262_dCpt	0.0003072632350715629	0.0005150792987576631
Q03266_Tm	0.0002974192094186601	0.0004939475580202287
Q03266_Topt	0.000330082127630882	0.0005501064254161003
Q03266_dCpt	0.00040868097844480296	0.0006667703701901982
Q03529_Tm	0.0003670836036903377	0.0006089038899662807
Q03529_Topt	0.00025715669622664126	0.00046616121951951106
Q03529_dCpt	0.000329380355207646	0.0005369235427649129
Q03557_Tm	0.0002345210783932207	0.0004458681024817042
Q03557_Topt	0.0005505979128054903	0.0009543321693713358
Q03557_dCpt	0.0003285531404845731	0.0005616948610230538
Q03579_Tm	0.00025651064689957833	0.00045216979539529855
Q03579_Topt	0.00028762425419884063	0.00047384750523221897
Q03579_dCpt	0.0006216157394848915	0.0010221574022960737
Q03674_Tm	0.0002516050862195859	0.0004941454845365995
Q03674_Topt	0.0004952466267962667	0.0007370795306235144
Q03674_dCpt	0.0002643066328235658	0.0004630722354915582
Q03677_Tm	0.00034340311429348737	0.0005110840042837134
Q03677_Topt	0.00033412319349573086	0.000517123664938555
Q03677_dCpt	0.0003184657659680229	0.000534391375496058
Q03764_Tm	0.00041710821030159587	0.0006526004233375177
Q03764_Topt	0.0002858305306433537	0.000507095078890408
Q03764_dCpt	0.00029580248500199203	0.0005257147118112853
Q03778_Tm	0.00037970001386307905	0.0005998100199348043
Q03778_Topt	0.00048744835861624973	0.0009337966407891064
Q03778_dCpt	0.00028375089247687396	0.000494173674883651
Q03835_Tm	0.00048745417163291086	0.0007290689012951543
Q03835_Topt	0.00043531173107552853	0.000677979503976748
Q03835_dCpt	0.0003098823222025814	0.0005531097135229123
Q03941_Tm	0.00027744912596754524	0.0005041480683556541
Q03941_Topt	0.00032385194906097884	0.0006531643173844738
Q03941_dCpt	0.00034285324463485903	0.0005728537761261207
Q04066_Tm	0.0002542788078774799	0.0004357509297318
Q04066_Topt	0.00036500071391445526	0.0006122606212582536
Q04066_dCpt	0.00024552253441341616	0.0004435657868896456
Q04120_Tm	0.00030676101108847585	0.0005555765301177035
Q04120_Topt	0.00023171158064255165	0.00045269662408422976
Q04120_dCpt	0.00044584761935115145	0.0006787844973232278
Q04178_Tm	0.00031726087109454825	0.0005258872049170413
Q04178_Topt	0.00034130225074902607	0.0005652668505867664
Q04178_dCpt	0.00025996709049064303	0.0004950017717039259
Q04179_Tm	0.0002905346715378407	0.0004584095756934371
Q04179_Topt	0.0003535491265969898	0.0005976713283936424
Q04179_dCpt	0.0002517415341958122	0.0004505974556931466
Q04212_Tm	0.00022680695840822222	0.00044698194048883264
Q04212_Topt	0.0003375299730763362	0.0005788336716349179
Q04212_dCpt	0.00039607276132518884	0.0005846424889577964
Q04396_Tm	0.0003606949947707552	0.0005632252258684615
Q04396_Topt	0.0004766963147685997	0.0007215838088853412
Q04396_dCpt	0.00034645025055135765	0.0005449110800152291
Q04430_Tm	0.0003791986477691154	0.0007231082812564359
Q04430_Topt	0.00026021059724870365	0.00042996780247529456
Q04430_dCpt	0.00026676503643123083	0.0004307582398013471
Q04728_Tm	0.0002446828263537377	0.00045777265196038553
[truncated: 293 more rows]
