# Supplementary material for: Bayesian genome scale modelling identifies thermal determinants of yeast metabolism
Source: Nat Commun. 2021 Jan 8;12:190. doi: 10.1038/s41467-020-20338-2 (PMC7794507; doi:10.1038/s41467-020-20338-2)
Supplement: Supplementary file 6 — Source Data [file 41467_2020_20338_MOESM6_ESM.gz › SourceData/fig_2g.csv]

	ExperimentalTm	Individual_1	Individual_2	Individual_3	Individual_4	Individual_5	Individual_6	Individual_7	Individual_8	Individual_9	Individual_10	Individual_11	Individual_12	Individual_13	Individual_14	Individual_15	Individual_16	Individual_17	Individual_18	Individual_19	Individual_20	Individual_21	Individual_22	Individual_23	Individual_24	Individual_25	Individual_26	Individual_27	Individual_28	Individual_29	Individual_30	Individual_31	Individual_32	Individual_33	Individual_34	Individual_35	Individual_36	Individual_37	Individual_38	Individual_39	Individual_40	Individual_41	Individual_42	Individual_43	Individual_44	Individual_45	Individual_46	Individual_47	Individual_48
P00044	48.67	47.62	50.37	53.43	59.71	51.23	51.23	44.13	50.80	50.67	44.05	53.85	46.66	44.83	53.02	50.11	45.89	52.40	50.99	51.05	48.32	41.91	49.28	37.17	45.75	45.54	46.35	44.81	55.14	49.03	41.68	44.84	42.33	56.16	50.15	42.04	54.31	55.48	41.38	53.69	43.84	59.84	51.82	53.40	52.36	45.07	49.21	39.41	47.72
P00330	41.32	41.53	41.84	39.87	39.43	44.10	45.57	40.23	39.53	41.64	39.06	43.87	42.12	46.49	42.15	40.61	43.29	39.71	40.46	46.27	38.05	42.53	41.22	40.84	36.33	47.38	43.90	41.61	37.99	42.23	43.41	43.53	39.24	41.10	43.86	41.37	39.07	45.63	42.00	35.00	43.64	42.85	39.98	40.01	40.76	41.73	43.33	37.37	42.33
P00359	60.49	65.44	59.36	65.20	58.25	59.32	61.22	58.42	61.36	59.52	65.17	59.60	57.54	63.52	57.65	62.67	62.82	60.49	57.01	59.84	61.02	57.99	59.55	58.69	65.04	61.46	59.88	61.04	66.25	59.35	63.54	57.69	60.28	61.01	58.36	58.32	63.05	63.56	54.90	62.44	62.08	59.91	63.62	57.43	62.58	62.22	58.38	57.15	64.18
P00360	52.46	55.68	52.05	53.27	50.95	53.52	53.65	51.39	53.75	50.99	50.42	54.35	53.70	53.18	49.56	52.79	58.47	49.95	50.08	50.35	50.07	52.41	50.69	50.14	50.67	51.04	52.72	55.55	52.54	56.15	53.48	50.85	54.38	50.37	49.86	55.82	52.07	50.44	50.86	50.92	53.12	55.05	48.34	48.71	52.24	56.95	49.57	50.83	54.42
P00427	54.42	56.18	53.81	51.43	51.02	55.79	59.50	56.98	59.28	55.25	52.90	57.17	57.17	53.12	59.81	55.97	55.61	59.64	53.33	51.94	53.12	58.84	57.15	59.00	56.05	57.40	56.96	54.03	61.50	53.76	55.03	50.84	54.22	53.15	55.37	55.73	53.24	57.13	57.45	56.87	53.98	56.97	57.51	56.48	53.60	53.25	52.75	53.72	55.15
P00498	55.21	60.65	59.28	54.83	55.86	56.70	54.98	56.57	53.57	60.50	60.48	55.69	55.30	56.09	60.39	52.68	54.15	59.24	53.25	54.17	56.54	55.51	58.62	55.86	58.13	54.77	52.23	55.52	54.53	56.54	56.10	57.79	56.81	56.72	56.89	57.49	57.07	55.44	57.30	55.06	57.60	56.68	54.76	54.05	59.80	55.31	56.96	58.19	55.39
P00549	49.68	46.82	57.50	53.36	49.43	52.31	53.84	45.06	50.04	44.04	52.02	53.35	50.19	53.29	46.05	55.52	47.14	41.02	53.22	55.70	51.71	55.79	56.50	52.76	59.40	53.39	61.02	51.62	49.97	51.70	48.42	48.25	46.22	48.06	49.83	50.52	45.81	51.91	51.19	45.25	59.53	50.35	52.09	53.35	52.71	55.55	47.48	53.59	56.17
P00560	49.72	50.59	48.72	52.09	53.25	50.38	47.36	45.53	48.72	53.45	51.55	46.74	46.20	48.99	54.03	53.84	43.84	49.95	51.61	49.53	49.17	51.52	50.01	53.45	42.02	48.97	51.79	51.72	55.09	53.51	46.92	53.05	47.21	46.00	51.01	47.19	49.21	52.21	57.04	55.44	55.71	49.23	49.97	49.08	53.47	51.82	49.39	53.81	54.99
P00812	52.69	60.01	60.98	55.76	60.86	53.81	50.83	56.97	56.93	58.52	62.82	54.57	50.68	53.90	52.62	57.12	56.85	56.68	57.80	61.47	61.81	56.99	55.69	59.42	50.50	50.13	55.50	60.47	54.33	58.45	54.87	61.55	61.22	53.74	55.80	54.34	55.67	57.31	55.93	61.82	56.03	56.44	56.11	60.27	56.27	54.80	55.52	58.57	57.54
P00815	48.68	46.75	52.05	49.23	47.24	42.93	45.07	48.23	51.60	49.74	46.75	47.75	47.16	49.85	47.82	45.19	44.31	52.47	49.06	49.78	45.50	50.30	45.71	50.39	45.03	46.49	49.18	47.90	47.70	52.29	47.57	49.33	47.47	46.12	51.09	43.28	48.02	47.53	49.43	49.79	48.27	47.70	51.19	48.65	49.13	46.87	48.50	46.97	47.36
P00817	56.62	58.63	62.74	53.97	59.58	54.61	62.34	53.24	54.54	59.35	54.77	63.35	68.73	65.15	60.77	58.39	50.19	57.73	61.70	53.95	53.00	62.43	54.88	61.85	55.26	59.25	56.69	65.64	57.01	56.60	60.76	61.54	54.37	56.00	58.09	58.67	64.00	49.44	55.52	56.81	61.02	58.04	55.38	57.15	57.72	59.47	54.70	61.14	52.30
P00830	53.23	58.57	55.50	58.50	55.64	50.52	56.66	52.69	50.22	56.56	55.15	55.41	55.98	52.51	51.27	52.77	51.37	49.88	55.65	54.86	54.67	48.47	47.40	53.59	55.96	54.97	51.92	55.52	55.38	54.19	57.30	51.43	50.12	53.02	51.96	52.29	52.24	52.64	55.78	49.57	56.30	49.33	45.59	51.73	53.44	53.56	54.93	51.61	54.84
P00890	49.83	51.56	52.28	52.76	48.91	54.64	51.75	49.86	50.65	53.71	52.78	50.39	50.25	51.96	49.66	51.89	48.44	48.16	49.43	52.65	54.20	50.76	47.04	51.72	50.20	50.20	55.08	54.08	50.43	49.33	50.01	57.88	51.25	47.37	48.84	51.93	52.11	54.35	47.59	49.22	55.32	49.89	50.94	47.38	48.17	46.21	51.11	52.15	49.06
P00899	48.21	52.63	48.65	50.20	51.13	50.51	50.20	51.22	47.59	47.83	49.30	50.50	51.46	52.09	47.97	52.97	51.51	52.04	51.68	49.91	50.40	51.60	54.44	51.30	50.97	51.88	48.14	48.04	49.22	51.55	53.54	48.01	46.71	52.45	53.51	48.25	49.52	49.47	53.27	48.33	50.01	48.55	49.43	48.75	49.33	50.27	53.40	53.30	51.18
P00924	53.93	55.29	57.28	54.64	56.31	52.45	56.50	58.75	55.49	60.68	55.05	55.93	56.60	55.90	55.26	49.70	58.92	54.73	57.46	54.49	59.99	56.37	54.12	57.00	53.99	53.57	56.23	59.39	58.94	57.48	55.66	57.93	54.64	57.03	56.58	55.34	55.44	54.13	58.69	54.29	57.87	56.40	52.94	54.99	56.51	54.17	54.31	56.40	57.11
P00925	48.97	45.31	46.95	54.63	42.91	46.58	48.33	39.93	47.70	53.10	52.55	60.33	53.82	50.48	54.42	53.23	50.01	52.56	48.98	51.28	52.62	57.90	45.45	52.37	45.43	59.08	55.05	43.51	52.03	47.01	47.24	46.96	47.03	47.93	53.89	52.73	45.07	49.76	49.75	46.64	51.92	42.47	45.65	48.98	58.99	50.18	54.12	55.03	51.44
P00927	40.22	42.58	41.56	42.27	44.07	44.85	39.54	38.30	40.89	46.62	42.67	39.72	41.61	41.27	43.95	43.29	39.66	39.65	46.26	44.29	40.57	41.55	40.27	42.48	44.74	40.77	48.08	39.66	45.33	44.22	40.69	47.37	38.34	41.37	43.96	43.83	42.57	41.20	39.61	41.36	44.41	43.09	43.22	39.43	45.91	39.03	37.90	37.41	44.54
P00931	65.93	72.56	69.00	67.08	63.71	65.05	64.43	66.88	68.11	61.96	69.56	63.00	68.13	66.97	68.26	65.78	69.98	68.50	59.33	58.90	74.02	71.06	71.21	62.49	62.16	66.91	66.95	64.60	66.75	71.80	62.35	67.21	67.46	63.00	72.27	62.10	68.99	65.90	67.49	70.85	58.91	64.94	63.80	62.98	65.50	70.63	68.50	57.42	61.54
P00937	41.60	40.46	38.69	39.76	43.55	41.66	45.73	37.67	43.19	40.88	42.62	42.68	43.08	39.49	46.37	41.42	44.02	42.71	43.17	40.70	40.58	42.68	41.14	45.81	43.34	41.18	36.35	38.65	42.52	42.76	36.48	44.67	44.17	46.06	44.63	43.34	41.95	41.14	40.32	39.75	37.01	43.41	42.36	44.90	40.37	38.29	44.78	38.87	43.87
P00942	61.79	71.05	55.47	65.00	61.85	69.98	62.66	64.91	56.45	56.33	64.00	68.95	65.14	62.37	57.25	66.58	61.92	70.73	57.99	68.33	55.14	65.03	59.08	64.74	72.06	59.46	67.86	60.40	62.42	56.13	59.35	69.49	61.43	65.26	65.74	56.12	59.24	64.03	65.44	61.00	60.20	63.96	54.67	61.01	62.95	65.84	69.85	66.38	61.54
P00950	51.07	51.12	52.50	54.65	50.14	52.55	55.43	54.26	50.24	52.20	56.38	49.07	49.70	53.93	50.92	58.29	52.74	55.71	50.19	56.20	56.03	50.21	52.61	55.86	49.26	51.25	57.40	54.13	49.26	53.40	59.01	50.33	59.19	56.24	56.77	56.21	55.87	53.90	51.42	57.25	49.68	51.28	52.41	53.59	55.81	50.53	54.91	53.38	54.87
P00958	45.84	49.57	48.39	46.78	45.84	46.86	48.64	51.65	45.63	42.26	43.62	45.87	53.51	50.51	51.01	43.53	47.76	51.06	45.81	47.59	44.33	49.73	47.64	45.96	43.77	46.07	47.66	47.97	46.73	49.80	48.90	49.45	49.61	47.21	52.16	47.52	44.96	42.73	44.43	46.60	49.64	43.84	45.57	52.45	47.81	48.44	42.71	53.32	47.83
P03965	47.86	50.81	48.87	46.59	49.40	49.71	46.55	48.46	49.12	51.21	54.13	53.55	50.48	51.63	52.22	50.52	47.97	51.74	47.50	51.35	51.50	49.49	51.30	50.75	51.26	45.63	47.63	51.05	47.10	49.16	45.36	49.02	50.52	49.07	47.26	51.97	50.28	48.59	50.01	52.27	52.13	52.27	54.42	51.15	49.20	51.80	49.58	48.19	50.65
P04076	49.71	52.43	49.15	55.06	49.65	54.36	44.49	48.35	43.11	53.60	51.85	47.31	50.24	46.34	45.43	48.94	49.46	48.09	49.18	50.42	45.84	46.91	48.07	50.76	49.57	46.34	53.13	53.91	50.54	45.22	50.21	45.10	49.30	50.01	50.90	52.17	56.36	48.78	48.82	46.71	53.08	52.03	49.28	48.93	48.83	42.86	46.37	47.77	46.88
P04161	56.26	53.75	59.54	56.71	60.70	53.95	64.09	54.60	59.31	58.63	55.30	58.94	57.56	57.29	60.45	55.21	66.55	57.46	62.77	59.91	62.69	60.01	54.73	54.59	59.51	59.76	51.27	54.03	62.38	59.80	61.58	62.89	64.91	59.51	60.30	57.44	59.25	62.06	61.06	64.77	61.05	61.70	63.58	60.29	63.79	62.69	59.58	59.62	53.68
P04801	49.23	49.72	51.44	53.87	53.05	48.92	50.00	48.88	48.85	48.60	47.63	50.26	48.43	48.38	48.13	51.63	50.20	50.70	56.09	47.15	53.74	50.20	48.49	47.05	50.69	48.62	49.27	53.84	50.71	50.62	51.63	49.81	49.20	52.95	48.39	50.12	48.26	50.82	51.86	50.83	51.94	47.48	48.33	47.47	51.68	53.59	53.79	50.10	51.23
P04802	46.20	48.70	46.62	56.17	48.81	48.43	47.17	44.56	44.77	48.43	44.44	50.81	46.37	52.66	42.02	54.92	46.33	48.24	47.02	54.43	47.97	49.76	49.89	48.05	48.95	47.07	47.96	49.23	51.13	51.72	45.85	39.44	46.98	44.14	47.74	44.99	42.40	44.85	52.56	48.74	46.73	44.67	44.01	49.80	49.34	46.52	48.73	46.10	47.31
P04807	43.04	44.76	39.61	45.04	44.51	42.52	46.62	46.01	44.05	43.62	40.92	43.95	45.99	44.83	40.41	44.60	41.54	42.99	40.51	44.03	43.63	42.93	43.35	48.00	44.52	43.54	43.12	41.68	45.01	42.55	43.02	46.55	44.29	43.14	41.59	43.97	41.43	44.78	41.57	43.70	45.44	46.82	43.95	42.03	45.12	46.28	44.85	44.70	46.00
P05030	45.69	52.47	43.65	50.02	46.51	45.43	50.41	52.07	44.58	50.35	52.37	43.59	44.98	43.13	44.09	40.54	43.92	44.15	46.45	47.31	41.70	51.31	44.02	44.77	47.63	50.58	43.51	46.54	48.68	42.05	50.14	44.02	43.28	46.14	43.61	46.27	45.01	45.80	54.53	49.04	43.50	48.41	43.13	50.27	49.44	54.05	48.72	47.71	51.23
P05150	65.00	61.71	66.40	62.72	61.13	64.69	63.31	62.01	66.90	60.69	66.66	68.28	63.42	65.02	63.32	66.02	63.18	60.97	64.89	61.49	62.87	63.20	61.67	65.69	59.52	60.61	59.09	65.17	60.94	60.65	60.98	61.55	65.89	62.46	62.55	63.22	62.77	59.93	61.50	64.19	60.86	63.97	60.45	67.03	63.45	64.65	60.98	64.39	63.31
P05373	53.25	53.90	51.16	53.46	50.19	47.14	53.42	46.71	48.17	57.67	52.09	59.95	53.19	49.20	57.60	52.09	51.38	52.64	51.72	59.90	50.59	57.12	52.95	52.78	56.95	50.89	60.30	51.19	50.25	49.59	51.27	52.49	50.98	51.56	50.36	54.52	48.37	56.53	47.60	46.22	56.46	50.76	56.57	43.77	46.08	48.77	49.55	52.30	57.37
P05694	67.71	64.12	71.93	60.67	62.45	72.88	70.82	68.81	64.29	71.78	68.17	66.98	68.64	67.48	64.06	64.08	68.16	67.79	64.05	68.00	69.17	69.62	69.73	70.24	59.63	65.99	63.62	75.35	70.78	68.40	66.67	66.19	67.26	69.46	64.54	69.06	59.22	72.21	69.58	70.34	67.34	67.54	69.27	77.48	66.18	65.08	66.62	70.13	65.32
P06115	51.62	57.38	52.29	51.49	51.49	52.36	53.75	47.09	53.22	52.81	48.92	51.16	55.35	53.32	50.58	48.52	47.30	52.24	52.01	56.38	49.76	53.76	51.72	52.37	55.08	49.42	47.08	51.27	49.71	50.30	47.30	57.02	55.83	50.98	56.04	52.67	51.47	54.49	52.04	54.19	55.18	53.04	49.83	53.90	50.48	51.61	54.29	53.93	55.89
P06168	47.10	50.25	48.00	52.20	47.28	49.91	47.65	48.73	50.31	49.10	50.87	50.68	49.54	49.10	52.65	50.38	48.14	52.40	53.76	51.61	49.09	48.25	49.36	50.32	51.77	49.90	47.56	48.49	51.03	51.12	49.38	47.89	43.71	51.20	47.70	50.37	50.27	52.20	50.29	51.68	48.94	49.30	52.24	50.55	49.18	46.06	51.35	48.28	50.36
P06169	51.48	51.04	51.58	48.43	49.33	56.93	55.40	56.08	54.86	50.86	52.49	51.46	55.90	53.70	48.56	54.44	61.87	48.78	48.48	52.40	57.64	52.51	56.86	52.03	55.77	53.09	51.99	53.02	55.47	55.91	51.41	55.65	56.68	52.38	47.13	54.48	55.11	52.71	52.69	48.08	49.57	53.06	52.25	50.24	56.08	50.75	54.13	53.46	56.25
P06738	49.85	54.37	52.83	53.25	57.44	55.68	52.93	52.07	51.32	53.73	57.23	53.31	55.41	55.04	54.85	55.69	45.12	53.97	48.58	55.16	55.32	51.76	51.37	56.52	58.47	57.05	53.89	56.37	58.66	57.39	56.63	49.79	53.71	52.73	53.64	53.53	49.91	57.56	51.55	59.86	53.48	50.91	59.48	49.75	55.73	54.89	58.09	51.70	56.19
P06776	56.21	54.31	57.00	54.50	59.75	57.43	53.10	54.90	57.11	54.98	56.66	56.31	56.80	60.08	52.54	55.50	51.82	52.60	52.13	61.10	61.25	57.75	58.97	58.29	60.49	59.47	56.93	56.33	60.05	52.91	57.79	57.29	58.80	54.82	56.34	55.88	59.17	56.18	54.84	55.94	58.58	56.71	50.91	54.52	51.33	56.37	53.10	54.97	53.51
P06785	55.71	53.27	54.45	54.21	53.24	55.40	57.50	56.56	54.21	57.62	57.83	54.91	54.90	55.82	55.04	49.51	55.53	53.82	54.93	55.80	59.10	55.38	59.31	55.78	55.66	55.55	58.09	55.77	58.83	56.43	52.56	57.68	56.04	52.00	56.49	55.35	55.17	55.51	54.19	56.61	55.77	55.09	58.20	54.24	57.18	54.96	54.12	55.21	56.15
P07149	46.13	46.64	46.03	55.91	58.25	46.14	51.46	44.00	47.89	47.04	49.28	48.27	46.67	44.13	39.67	50.08	42.42	53.56	40.12	45.23	42.17	47.16	43.33	41.24	49.15	51.57	40.83	42.74	44.68	51.60	46.75	46.81	45.74	52.15	46.45	53.14	53.47	48.25	46.36	44.39	55.85	47.57	47.09	45.08	43.47	44.23	47.23	46.85	50.69
P07170	41.89	48.22	45.20	45.49	39.93	42.76	43.88	46.32	40.19	47.23	45.68	39.18	41.50	40.58	42.57	46.88	48.13	45.00	42.95	48.04	47.83	45.70	38.32	39.60	44.30	45.14	46.17	42.69	40.24	42.10	44.64	47.07	47.08	43.76	41.76	37.69	43.91	40.11	37.44	34.56	45.35	36.85	50.68	41.37	45.80	35.10	41.24	38.58	43.69
P07244	52.31	58.12	60.73	53.05	56.23	55.86	56.12	51.11	56.40	54.89	52.45	55.92	55.02	53.04	51.75	53.01	56.85	55.99	55.79	53.79	59.39	51.95	54.58	59.53	54.99	50.52	57.27	51.07	59.38	55.10	55.16	51.46	54.51	59.42	56.58	56.77	52.60	45.49	56.96	54.12	55.02	55.24	51.27	57.97	57.26	58.64	54.70	50.50	55.92
P07245	46.08	44.89	47.35	42.83	44.93	46.86	45.78	46.60	44.83	46.57	43.49	47.65	46.86	44.77	47.89	47.82	45.87	45.03	46.70	45.67	46.24	45.82	47.54	45.63	50.22	46.09	46.48	47.87	46.31	41.79	48.13	43.48	48.66	47.65	46.79	41.95	48.26	48.31	44.86	47.11	44.14	47.10	43.13	45.65	49.00	47.47	47.10	44.17	51.13
P07246	61.63	59.57	65.14	63.59	62.82	58.63	60.33	57.67	60.48	60.28	56.09	61.10	61.26	60.03	62.79	62.74	60.73	55.89	63.22	58.55	63.60	66.22	57.07	59.06	63.45	53.19	66.19	61.19	55.45	61.48	58.67	64.93	63.37	62.47	61.28	63.28	60.21	68.41	58.82	59.65	62.15	58.09	62.71	61.08	64.92	64.04	59.22	60.71	66.33
P07251	43.80	37.36	37.72	36.88	37.43	37.42	36.94	36.94	37.00	37.00	37.17	36.89	41.42	37.14	37.55	37.03	36.90	36.89	37.56	36.94	38.31	36.52	36.82	37.03	36.90	36.29	37.19	37.28	36.76	37.23	37.05	36.44	38.09	36.55	37.71	36.59	36.74	37.35	36.87	37.33	36.50	37.28	37.30	36.48	37.14	36.47	37.10	36.79	36.77
P07256	57.94	64.35	64.09	55.96	65.62	58.96	62.39	64.54	54.66	56.95	56.35	57.03	60.66	56.30	66.04	65.41	61.83	69.44	64.61	63.81	54.82	61.00	61.15	56.90	51.54	58.98	60.48	66.77	60.98	62.99	54.78	64.22	60.08	52.00	65.52	57.02	58.24	62.43	60.14	62.48	58.86	55.28	63.79	47.35	60.41	62.22	52.22	65.24	60.28
P07259	48.19	48.18	46.18	47.61	49.14	48.37	42.49	47.32	48.25	49.35	47.34	47.35	48.53	49.05	48.83	47.27	47.72	44.88	47.10	48.77	49.00	45.04	46.03	47.91	48.20	46.67	47.71	48.30	48.89	53.90	44.83	47.70	46.88	47.50	48.30	45.89	45.73	44.21	49.14	47.42	46.62	50.29	48.97	43.02	52.53	44.08	50.84	46.69	45.85
P07262	66.03	66.74	65.74	68.97	63.16	63.66	68.16	66.73	62.53	68.49	65.72	61.63	59.75	67.29	67.96	63.00	65.41	64.41	64.32	65.53	65.43	64.49	68.33	61.98	68.09	64.29	66.66	65.97	65.57	65.33	67.64	66.04	68.61	65.96	66.79	64.54	64.22	64.40	64.09	68.23	63.25	64.14	64.99	66.45	64.13	66.88	64.59	65.45	66.57
P07275	53.87	49.53	51.27	56.23	52.08	54.38	56.51	52.73	57.90	57.39	57.65	50.64	51.88	47.99	55.62	54.26	50.91	46.42	54.36	54.43	55.42	54.99	51.22	53.84	53.19	56.43	55.02	53.81	51.65	52.89	53.28	50.99	51.69	57.31	48.50	52.93	52.49	53.42	56.69	54.91	52.90	50.00	54.90	52.16	51.96	50.42	50.85	54.57	57.78
P07277	59.55	60.21	53.65	63.67	62.42	68.11	61.13	59.52	59.95	60.14	59.55	59.04	56.54	60.00	61.13	66.28	61.12	61.65	57.09	62.69	61.97	61.84	60.44	57.15	59.55	59.42	61.37	63.30	60.56	58.32	65.57	60.58	62.69	61.28	57.19	60.38	56.66	62.44	64.21	57.75	57.97	60.49	56.94	61.18	61.51	59.02	62.73	58.80	60.63
P07283	63.80	66.59	56.43	68.05	68.26	62.69	61.14	69.51	64.43	62.60	65.29	69.31	61.07	65.55	64.04	61.84	63.63	65.32	67.21	61.26	67.92	60.59	64.22	62.04	63.66	63.27	65.62	59.31	66.97	64.04	65.68	63.17	69.66	62.25	70.19	66.74	65.47	70.03	63.89	66.57	62.04	61.27	62.51	61.34	63.85	60.68	66.96	66.62	65.10
P07284	44.28	45.70	48.63	45.71	43.11	42.60	46.19	48.64	45.43	45.69	44.59	48.37	44.82	45.40	47.62	44.98	47.55	45.86	45.67	50.32	46.68	39.98	45.72	46.96	48.87	43.36	47.62	45.33	44.59	46.69	46.05	49.34	44.69	43.06	42.91	40.85	47.52	43.98	44.34	44.48	42.58	43.61	46.94	44.92	44.96	47.91	45.57	47.65	47.97
P07702	52.09	47.14	55.46	44.49	58.06	45.41	50.86	54.37	53.74	52.91	45.63	56.58	54.20	53.68	50.67	54.22	47.53	54.03	53.30	50.75	51.94	53.57	57.20	54.30	52.53	56.04	61.45	51.16	54.64	46.42	49.73	59.66	48.35	52.99	53.93	52.16	55.23	52.51	49.37	53.33	56.91	51.35	50.84	52.22	54.98	44.43	52.25	50.02	51.65
P07806	46.11	52.07	43.85	51.18	53.77	47.36	46.43	51.56	51.61	48.39	43.93	47.66	50.96	47.62	46.41	46.97	49.81	49.44	53.23	46.62	46.45	44.56	50.33	41.10	46.31	54.30	46.05	51.09	46.90	48.91	41.23	51.02	48.61	44.68	51.35	46.59	55.39	54.18	44.95	42.60	45.43	46.78	47.26	49.49	49.33	49.99	43.53	50.73	47.44
P07991	42.41	47.98	40.09	43.51	48.57	47.45	46.31	47.22	53.13	43.31	45.06	47.52	46.60	42.57	41.09	46.24	41.15	39.71	39.56	44.25	46.20	43.66	41.40	40.27	44.58	41.53	42.87	48.56	47.62	49.05	46.98	45.08	44.87	41.47	40.42	47.04	48.17	46.26	40.23	41.64	48.90	39.82	39.20	43.30	40.29	48.60	37.03	41.91	46.62
P08524	46.23	42.19	55.82	49.26	49.28	52.22	52.54	43.05	55.66	44.93	39.17	53.36	46.36	44.12	47.22	43.74	56.18	47.37	42.19	47.07	42.21	55.97	43.09	45.89	46.26	43.69	49.73	47.81	39.73	42.00	41.15	45.55	47.60	42.93	48.75	41.87	44.10	42.99	48.57	38.67	48.32	40.43	46.52	50.12	50.61	45.56	44.55	52.29	43.70
P08566	55.15	52.66	53.13	52.58	54.13	51.89	52.79	56.44	57.06	55.86	57.96	55.06	54.04	55.61	57.40	54.87	57.75	50.75	53.74	50.25	56.78	55.46	51.39	49.84	52.41	59.13	61.04	57.19	56.21	54.54	53.75	53.64	51.98	52.56	54.90	51.57	56.95	53.51	56.68	62.11	60.26	51.36	54.81	55.51	59.50	56.51	51.06	52.59	51.49
P09436	49.31	47.26	51.40	56.79	54.61	53.27	48.09	48.04	48.83	53.82	48.53	49.89	46.64	40.73	47.30	61.40	50.82	52.30	46.38	58.21	52.07	55.53	48.74	46.97	54.01	52.50	55.12	39.58	45.15	56.11	50.68	53.76	48.14	51.76	51.55	58.85	47.21	56.04	46.77	50.39	54.44	45.01	47.76	46.62	47.75	53.82	44.85	48.14	49.85
P09440	47.09	41.50	46.88	49.83	47.97	45.68	43.19	42.16	43.65	44.74	40.49	48.57	44.44	44.73	44.94	49.76	50.01	49.58	46.90	44.20	45.42	43.88	46.80	48.06	47.72	48.69	43.00	47.98	50.23	47.95	49.95	46.91	48.85	47.27	45.52	41.12	43.43	46.16	46.28	44.87	44.59	46.59	46.68	48.12	48.42	39.44	47.53	48.99	42.43
P09457	50.71	51.43	57.30	47.40	49.84	44.62	48.37	51.87	56.52	50.48	50.74	56.92	52.05	53.04	44.75	53.23	51.70	56.05	50.12	54.99	49.67	45.61	48.60	47.65	51.40	53.74	59.36	42.54	59.85	54.19	49.25	51.60	52.73	51.60	51.19	56.62	46.45	54.92	54.16	54.87	60.21	52.91	42.76	45.99	49.47	52.38	52.92	52.00	54.16
P09938	56.31	58.87	60.61	56.11	58.46	57.74	59.88	58.27	55.77	54.61	54.82	58.13	57.57	53.23	55.44	55.80	60.20	60.67	54.55	59.36	69.68	52.24	62.92	58.03	59.68	61.32	55.18	55.74	56.51	63.78	57.52	57.39	58.99	57.28	54.06	58.83	57.96	61.73	66.59	51.71	64.16	58.26	60.10	62.86	53.30	60.06	65.29	59.84	58.19
P09950	43.15	38.06	41.56	37.61	41.93	37.05	43.03	38.78	43.40	44.03	43.38	44.56	39.65	37.77	47.85	38.10	39.33	41.22	42.68	37.14	41.72	39.07	41.79	36.62	40.43	39.60	44.52	47.53	40.32	41.82	42.30	36.22	40.77	42.93	39.88	42.58	43.74	42.35	44.92	39.41	44.01	43.79	43.85	43.40	43.17	45.50	45.40	36.64	47.36
P10127	50.38	51.90	54.02	47.38	57.62	54.40	50.76	51.00	49.03	56.95	48.83	50.31	54.09	53.64	51.25	51.88	50.87	55.06	52.13	53.06	49.65	51.71	50.88	51.81	54.73	59.11	48.33	51.63	53.92	51.52	47.10	56.37	55.56	52.30	48.71	54.46	54.61	49.14	57.71	46.57	52.54	58.40	59.81	53.30	54.43	45.53	52.32	55.63	50.70
P10356	51.04	51.09	53.30	51.08	49.08	51.62	49.78	53.30	49.42	53.94	51.39	52.50	47.70	52.79	48.86	51.43	54.07	49.41	55.54	51.07	54.94	52.25	53.59	50.51	51.60	50.16	51.99	51.69	50.46	57.27	53.04	48.49	49.23	51.95	53.25	50.48	48.46	51.09	51.24	53.85	55.38	50.21	49.84	52.95	52.05	56.14	52.43	52.37	49.37
P11154	48.80	47.56	51.62	50.10	49.23	48.20	51.85	51.09	48.02	48.91	45.02	54.29	49.46	48.15	47.64	53.12	48.04	47.36	53.56	50.23	51.50	51.98	51.92	48.33	51.35	53.99	45.77	49.60	47.65	48.69	51.10	49.58	50.88	54.63	45.10	48.35	51.46	50.01	51.21	50.57	48.55	51.52	47.77	51.94	47.45	51.25	53.79	47.18	52.99
P11353	53.44	52.08	52.73	55.20	52.93	50.91	53.63	50.61	52.69	53.61	53.60	53.58	52.32	52.01	54.29	47.85	56.60	50.48	52.07	52.33	53.62	53.00	48.39	51.97	53.23	49.43	49.64	50.76	52.63	52.08	55.51	50.91	49.54	51.49	46.95	51.29	53.05	49.73	54.95	48.23	47.52	48.10	55.47	52.45	51.03	49.38	50.55	53.12	49.37
P11412	47.25	48.81	50.20	44.19	46.14	49.44	51.30	53.01	49.48	48.16	46.37	44.70	43.97	53.19	47.17	54.25	50.32	50.33	44.13	46.80	45.46	51.56	54.67	42.90	49.35	56.67	56.04	48.24	42.70	47.33	47.64	53.89	46.79	48.46	48.30	50.59	47.59	47.19	51.10	49.79	45.97	40.71	56.15	45.50	48.27	47.94	47.26	41.90	51.01
P11491	68.64	76.54	70.99	74.13	69.68	65.16	74.25	71.90	69.44	72.23	73.89	74.21	73.44	76.83	69.87	69.93	76.10	76.08	69.40	68.29	69.42	72.26	63.31	69.46	72.18	76.33	65.63	61.89	69.93	68.58	77.81	73.94	67.70	70.56	67.04	73.39	72.08	68.30	74.62	64.28	74.93	72.95	74.02	72.76	68.43	72.34	67.54	67.34	72.37
P11986	51.09	48.47	50.21	50.64	49.02	50.25	50.48	51.83	50.48	48.29	52.74	52.36	50.44	49.63	50.21	49.74	51.31	51.22	49.16	50.78	52.08	49.84	51.92	54.14	48.79	51.26	48.20	48.58	51.43	52.74	50.68	49.98	50.13	50.80	49.79	49.53	49.82	49.04	51.34	51.50	48.49	51.30	51.48	50.28	53.46	50.96	52.09	49.97	52.71
P12695	53.94	56.20	52.57	54.93	54.05	55.02	52.52	57.80	53.33	55.34	53.89	51.32	57.04	54.12	51.46	53.45	55.93	54.41	54.44	52.79	51.54	53.33	55.53	55.83	56.34	55.81	56.71	51.36	54.26	56.16	52.88	53.84	53.95	55.19	52.91	57.11	58.10	57.38	55.14	56.30	54.70	51.43	52.10	56.08	51.81	53.41	55.31	59.75	57.20
P12709	54.31	53.35	53.47	54.37	58.75	56.47	54.53	57.39	54.77	54.11	62.36	53.17	55.02	58.73	54.84	56.06	56.89	54.26	55.25	54.44	53.96	56.15	57.64	59.13	59.00	55.53	53.12	50.93	55.13	60.77	53.12	58.50	54.05	57.21	61.26	55.33	54.60	57.43	57.33	56.34	56.10	58.38	58.12	60.45	60.64	55.65	56.67	57.62	55.89
P13188	43.26	45.94	44.59	45.58	47.64	40.57	46.43	50.34	47.38	47.76	46.98	47.04	45.67	48.15	46.40	46.52	49.26	45.07	46.93	45.43	50.93	48.12	49.24	45.24	46.51	47.34	46.24	45.26	47.38	47.82	44.07	50.85	47.86	47.31	51.26	46.95	45.55	45.39	49.50	45.40	48.28	44.91	47.07	51.41	43.39	46.67	43.08	45.34	46.61
P13298	43.37	49.62	37.19	43.42	48.09	41.56	49.96	47.12	33.76	46.88	51.63	35.97	42.97	35.87	36.89	38.47	35.91	41.92	40.31	36.44	33.99	40.46	41.12	46.57	37.71	45.62	40.29	43.32	46.68	49.55	50.10	35.80	44.99	44.53	39.33	40.37	39.59	42.80	44.60	39.78	39.48	39.65	45.77	40.07	45.78	41.65	42.44	45.35	40.84
P13663	44.93	44.25	46.59	45.33	49.43	42.85	46.91	53.28	48.98	46.64	43.41	43.86	46.55	45.62	47.17	38.88	47.73	41.36	44.41	42.63	41.84	42.78	42.51	44.30	44.52	43.40	43.86	42.92	45.96	48.27	44.14	50.13	48.04	43.52	43.33	45.80	47.54	45.43	44.78	45.20	44.35	48.45	37.26	43.86	45.67	48.71	46.22	45.28	46.32
P14020	54.10	51.91	56.49	54.71	51.57	54.11	53.04	51.29	53.04	54.53	57.35	54.61	51.73	54.54	49.57	54.86	53.98	58.50	54.72	51.98	51.62	53.42	55.27	55.96	50.15	54.69	53.01	50.94	56.31	51.78	57.18	55.11	54.46	54.66	53.30	53.73	50.29	51.98	55.40	52.84	56.68	54.95	56.52	55.48	55.86	52.52	52.94	54.53	55.75
P14065	57.59	61.93	60.18	54.21	52.25	52.11	59.52	60.98	54.18	53.16	58.67	58.48	59.72	54.50	52.21	55.41	60.83	68.11	57.52	59.83	55.17	57.36	59.66	52.63	63.19	53.81	61.36	52.08	64.26	55.87	60.53	58.64	60.53	55.29	55.59	52.86	54.68	58.38	58.97	58.63	53.98	58.87	61.52	59.12	56.96	63.70	57.27	53.92	56.64
P14540	42.78	47.21	38.83	43.71	40.42	38.83	40.23	42.55	45.01	39.36	51.05	41.11	39.47	44.90	46.95	45.26	42.32	44.01	43.54	45.50	41.93	41.01	43.93	42.74	38.14	48.03	46.86	42.53	48.34	45.14	45.14	44.07	41.59	41.45	37.86	42.97	38.55	48.49	47.92	39.82	41.21	43.86	39.50	46.59	44.84	44.60	45.06	46.59	44.86
P15019	46.81	54.08	46.34	45.30	46.87	45.78	50.09	42.93	48.44	39.23	43.26	46.35	45.31	46.62	36.26	40.73	46.88	47.65	46.15	42.79	52.58	51.75	47.61	49.23	48.34	43.23	43.03	46.89	38.16	37.75	37.94	46.11	40.94	43.64	36.63	53.88	48.49	40.95	55.69	46.37	38.89	49.34	41.02	49.88	49.92	42.44	39.57	46.31	53.28
P15180	42.49	40.07	43.12	47.90	40.33	42.96	36.20	41.18	39.65	38.92	47.28	43.22	39.43	39.44	42.31	41.88	40.79	43.61	42.83	42.43	39.50	38.28	44.31	35.12	37.87	39.69	42.75	37.63	42.58	40.22	35.06	37.34	38.93	41.13	41.23	41.20	41.02	43.49	40.44	41.61	38.00	44.56	38.57	41.94	42.75	39.96	40.30	41.65	45.07
P15624	52.72	51.81	50.17	49.45	50.96	48.12	49.71	52.35	45.81	55.70	53.62	55.91	53.30	51.64	55.30	49.61	54.28	51.19	55.43	58.14	52.65	51.10	48.45	54.13	50.32	49.54	51.19	47.41	50.35	55.93	47.59	50.94	48.69	49.48	51.06	52.11	50.74	53.31	51.59	53.37	47.05	54.56	51.14	50.09	50.06	44.31	54.37	54.73	53.62
P15625	52.31	51.53	53.17	50.79	51.43	50.30	56.80	54.50	49.84	49.63	50.67	48.65	53.54	50.88	58.14	51.88	52.98	49.49	50.48	49.69	50.68	51.35	53.10	48.35	52.91	54.63	50.29	50.91	55.00	52.35	55.40	54.83	50.87	47.76	48.87	51.79	50.09	45.41	53.13	51.39	46.86	52.14	47.83	51.25	52.31	55.51	53.23	50.56	50.04
P15703	59.73	61.47	60.88	58.59	59.88	53.91	59.47	61.93	63.33	60.63	58.57	59.49	52.75	62.53	59.79	64.80	58.33	61.86	57.02	63.61	60.77	56.77	58.61	63.97	60.99	60.24	55.50	61.42	59.42	56.20	58.32	60.21	61.18	59.52	63.91	60.94	56.14	62.41	59.62	61.37	59.22	55.91	62.04	63.65	58.63	65.85	66.77	55.66	61.05
P16120	56.88	55.09	63.91	52.10	61.68	58.03	56.98	57.77	56.20	50.88	56.67	57.26	56.93	55.83	54.43	60.37	59.59	47.40	54.82	57.62	61.45	53.08	53.17	56.62	50.14	57.64	60.43	59.08	57.96	55.23	54.18	61.42	56.67	53.48	62.60	58.73	52.55	52.03	57.16	54.82	51.94	57.24	52.93	52.87	52.98	59.32	55.61	57.56	60.90
P16140	49.17	52.97	55.42	48.14	49.66	52.85	46.51	53.29	55.80	53.23	51.71	44.50	50.34	55.79	51.20	57.56	53.20	50.06	55.09	51.73	48.39	48.02	48.66	51.81	53.00	47.21	51.17	54.07	50.41	53.81	53.68	58.12	59.93	50.89	46.02	47.77	52.56	52.76	50.86	50.83	52.31	47.66	55.48	58.35	52.67	49.84	54.48	54.22	49.12
P16451	45.29	47.20	43.55	51.58	39.73	49.71	45.03	46.80	45.93	49.67	47.27	53.20	49.49	43.19	42.95	51.66	43.95	50.78	48.43	48.70	49.57	43.60	50.25	46.59	48.40	42.21	42.13	51.98	48.26	47.27	47.52	47.51	48.76	43.51	44.65	45.88	53.70	49.11	44.43	51.32	51.32	45.44	44.60	43.80	47.09	45.61	50.23	49.50	45.35
P16550	42.46	40.62	45.18	41.67	39.92	43.43	43.08	44.09	40.13	44.20	42.15	44.21	40.02	41.76	42.42	39.40	41.68	44.75	41.67	40.82	40.94	44.11	40.86	41.79	46.03	42.90	45.16	43.86	44.60	43.49	42.25	42.83	41.19	45.15	41.28	42.30	43.91	46.15	46.35	40.75	42.73	41.22	42.72	42.98	36.05	41.21	44.72	44.38	44.97
P16603	52.74	54.06	55.79	54.82	55.05	51.21	47.66	52.34	58.49	50.87	57.71	50.12	55.34	49.56	55.48	51.49	63.50	52.54	56.30	54.99	54.26	56.14	52.31	48.89	50.00	56.73	49.46	56.46	54.66	54.72	51.98	54.58	56.19	56.72	54.62	49.42	51.21	55.36	49.73	50.09	51.01	53.67	48.79	52.17	52.18	54.83	52.52	56.63	42.42
P16861	53.26	54.02	51.20	56.14	53.68	56.34	53.49	53.27	56.76	54.99	54.83	56.88	58.66	58.22	49.31	49.66	55.49	51.37	53.07	55.15	56.20	48.98	56.77	55.30	51.82	55.27	55.76	51.57	61.44	51.04	54.60	55.00	55.20	48.44	55.94	52.33	57.31	55.69	52.37	50.08	55.01	55.93	54.00	50.11	54.03	54.36	52.36	52.46	56.07
P17255	49.99	56.77	52.69	51.53	50.79	49.89	52.49	47.36	52.81	50.47	49.28	52.16	51.59	52.83	51.39	53.58	47.86	51.24	51.27	54.06	53.55	52.13	52.64	51.20	49.35	50.60	49.93	51.58	51.94	49.33	52.35	52.30	51.78	51.16	49.81	50.06	49.71	49.15	49.84	55.50	50.66	54.22	52.90	49.35	55.26	51.64	52.67	51.94	51.30
P17505	51.38	49.12	56.91	57.87	48.23	59.15	50.38	52.80	60.12	53.53	63.44	57.45	53.87	46.45	57.76	59.11	55.44	49.83	54.73	52.35	59.03	54.71	54.06	51.27	51.23	45.30	56.79	47.01	50.81	52.89	54.85	56.01	56.39	57.99	51.66	47.90	50.22	64.23	50.74	46.67	56.01	57.93	55.42	54.13	61.52	51.33	54.56	51.49	50.20
P17649	44.16	43.71	47.85	45.27	44.73	48.13	47.48	44.97	44.62	45.61	47.51	46.74	43.30	48.19	47.60	50.39	48.00	45.99	44.71	46.07	47.35	45.26	44.63	45.01	47.81	50.40	47.26	48.27	51.40	47.52	47.03	45.42	46.02	51.74	47.32	47.82	50.19	45.00	43.62	48.09	45.57	49.10	40.01	47.52	47.51	44.09	45.76	46.56	47.78
P17695	43.30	48.92	46.78	45.80	44.96	43.17	45.43	46.03	44.75	42.85	40.90	44.16	48.69	43.02	44.05	44.77	45.67	44.35	41.65	44.55	45.84	45.01	45.39	41.19	49.48	45.76	42.54	43.96	45.77	44.02	45.23	42.18	47.57	42.61	46.74	41.22	45.14	46.56	41.50	41.78	46.07	45.85	43.06	42.02	41.33	46.57	44.55	42.86	42.41
P19097	49.33	49.91	47.23	49.03	48.68	47.38	52.31	46.37	49.71	50.14	48.68	49.23	47.83	48.07	47.75	52.81	47.86	47.59	50.49	45.69	48.07	51.05	46.91	51.13	47.61	47.66	48.10	45.67	49.75	46.46	51.04	51.54	49.30	49.98	48.03	47.87	48.74	49.17	46.85	48.56	49.82	46.13	47.73	48.32	50.40	46.45	47.87	50.00	48.48
P19262	55.11	55.48	56.74	53.87	57.05	56.52	52.52	64.11	50.11	49.74	52.47	53.67	59.53	61.73	51.50	50.37	58.68	53.64	57.29	56.07	50.01	54.71	56.05	57.08	49.49	55.07	56.79	55.33	52.08	54.24	61.07	54.96	54.64	57.97	50.84	55.01	52.03	54.66	56.46	55.37	55.51	52.10	49.06	61.24	55.44	53.07	51.14	62.45	48.42
P19414	50.41	50.34	51.39	52.82	49.30	49.30	53.09	56.86	51.11	51.13	51.58	47.43	53.30	53.46	50.51	50.44	51.12	50.19	53.03	53.97	53.01	48.34	53.19	54.33	52.19	54.75	50.72	50.36	54.92	49.61	54.94	46.84	51.35	50.35	50.28	53.50	46.78	52.74	48.49	51.63	50.72	54.49	52.81	53.51	50.64	48.97	54.11	55.05	51.48
P20051	55.74	58.86	57.31	55.95	57.38	57.27	57.25	53.86	52.25	55.75	55.64	54.61	53.55	53.65	56.38	54.82	52.50	55.32	57.06	55.17	54.55	59.52	54.62	59.48	54.95	59.43	57.26	56.32	61.86	54.23	52.84	56.41	53.52	54.80	55.79	53.36	58.42	56.19	53.90	55.74	56.79	56.05	52.45	56.08	52.90	57.87	56.26	52.90	58.22
P20967	44.01	40.91	43.66	44.16	42.19	42.78	41.80	42.47	42.87	40.87	45.66	42.22	44.48	44.88	43.09	43.30	43.17	42.09	44.61	43.20	45.71	41.17	43.67	44.63	44.70	42.03	46.07	44.02	44.28	43.43	44.86	41.72	43.63	43.11	44.85	44.46	43.90	44.06	44.25	42.24	44.93	45.95	46.41	42.93	43.39	42.34	41.07	44.52	43.87
P21264	57.31	60.82	57.11	55.96	58.11	66.91	54.30	54.87	62.43	57.36	56.35	54.30	58.00	61.69	50.40	62.72	58.81	58.16	58.68	54.98	52.53	59.83	58.44	56.57	59.34	61.30	60.92	60.10	53.25	55.78	59.42	58.66	61.53	56.48	55.26	58.95	52.39	57.32	65.93	58.23	60.05	62.28	62.45	53.97	49.50	59.80	57.23	51.59	59.32
P21524	50.18	46.52	50.39	47.40	50.51	49.89	48.61	50.28	45.42	43.19	52.89	47.42	50.09	46.22	48.28	46.30	46.92	49.79	47.93	51.98	51.31	44.37	52.94	52.58	46.17	48.71	47.15	49.38	45.03	42.75	47.42	46.92	47.37	46.93	49.47	48.92	44.72	47.23	49.62	48.71	49.66	46.94	50.90	51.36	48.35	49.86	49.62	43.49	49.35
P21623	57.49	60.02	57.90	55.97	58.10	60.79	57.01	56.89	60.54	59.07	58.33	60.24	55.31	60.64	55.10	60.04	53.47	56.33	56.95	60.27	62.34	58.31	59.94	56.01	59.62	57.71	54.02	53.90	56.82	59.65	54.95	57.79	61.57	60.04	62.32	58.76	57.10	55.16	61.85	56.06	64.76	61.05	54.39	55.27	55.98	53.41	57.73	52.96	53.89
P21954	51.82	53.31	47.79	48.99	55.98	51.59	49.97	52.52	51.33	54.69	53.19	53.36	52.33	53.64	52.06	51.09	51.62	54.13	51.43	56.09	54.37	50.42	49.34	51.34	53.87	55.81	52.13	54.60	49.57	52.48	54.62	57.40	51.53	51.33	51.39	55.25	54.17	56.90	55.14	51.37	55.41	51.85	53.68	55.49	47.77	49.33	52.04	52.95	53.99
P22217	67.09	77.10	67.43	64.74	73.43	76.68	69.80	69.79	67.83	72.62	83.25	70.45	67.25	71.04	68.15	71.51	75.50	68.94	73.45	69.98	75.94	68.36	73.61	74.82	69.77	69.72	70.26	65.82	82.53	71.00	73.09	77.43	65.49	78.96	69.24	66.58	67.68	68.98	70.12	68.45	69.95	74.98	71.86	72.47	70.04	68.75	74.80	84.00	69.94
P22768	43.36	47.24	47.83	50.02	45.36	47.45	45.61	49.98	45.94	48.74	49.81	41.15	48.56	46.01	48.47	45.40	49.57	43.21	49.57	47.58	45.86	46.52	46.89	41.98	49.44	47.81	48.59	47.10	46.26	50.11	46.96	46.55	54.38	44.00	49.12	47.86	46.33	47.26	45.49	47.09	50.09	43.85	47.86	44.50	41.81	49.98	46.72	43.98	45.36
P23254	57.29	57.44	55.74	57.35	58.52	59.63	59.58	61.26	57.04	58.14	58.00	55.25	56.74	55.35	63.04	57.28	58.18	54.19	57.58	53.87	56.98	54.38	60.20	55.09	56.23	58.89	56.57	56.75	58.61	56.10	58.79	56.87	56.34	55.97	59.39	59.70	63.35	62.19	56.74	59.78	58.28	63.24	57.35	60.35	57.93	55.85	57.99	55.16	57.26
P23542	63.11	62.72	63.45	63.93	58.65	59.82	60.67	64.44	65.21	61.31	62.48	61.74	66.48	60.81	59.66	66.69	67.14	63.61	59.70	59.77	62.44	61.70	60.49	61.62	64.76	62.97	62.40	62.33	61.43	65.52	64.54	65.09	65.08	62.40	64.29	58.86	64.28	63.90	65.30	63.35	60.93	62.81	64.91	59.68	63.29	61.01	65.03	64.74	62.82
P24521	51.58	51.74	52.93	48.64	50.02	56.35	56.41	48.53	55.02	52.07	54.54	51.20	51.54	54.51	52.88	57.40	50.12	48.85	56.86	56.66	50.30	46.84	47.53	53.06	48.33	55.88	51.73	51.25	50.86	49.33	57.23	58.69	51.43	54.99	50.95	56.15	55.66	50.60	47.45	43.39	52.32	51.19	53.70	52.63	54.37	51.47	47.71	47.48	47.36
P25045	54.61	56.12	62.48	53.17	56.26	55.17	58.32	54.68	57.87	60.54	54.57	51.32	53.98	57.41	58.99	60.90	58.67	57.36	58.82	54.54	53.17	53.45	60.50	55.61	56.44	54.11	52.60	51.24	56.64	60.33	55.65	56.87	54.16	59.88	55.72	57.84	58.99	52.81	60.27	51.95	55.27	58.66	53.39	56.47	56.60	59.90	60.85	56.69	55.98
P25340	55.62	58.50	53.70	56.02	56.07	56.01	61.97	55.05	53.46	58.62	56.88	57.21	55.03	58.41	57.50	54.39	54.38	55.18	54.22	56.35	56.26	56.75	55.15	55.46	56.16	53.01	52.30	56.66	55.11	55.76	57.84	58.39	54.03	56.88	54.18	53.87	57.18	57.88	56.93	56.77	59.00	57.26	53.18	55.38	52.87	60.07	55.11	51.42	55.87
P26263	57.12	56.22	54.73	58.80	57.00	58.81	54.26	58.47	55.47	54.75	59.03	52.80	58.83	58.71	57.05	58.99	56.47	54.44	57.32	61.72	69.02	53.81	58.52	64.93	64.06	57.56	65.23	61.91	60.33	54.71	55.65	60.90	56.07	59.89	56.41	50.23	58.29	63.99	53.51	60.04	58.11	55.01	55.53	56.40	55.58	54.82	55.21	65.95	58.40
P26637	43.56	42.40	51.80	48.31	42.38	44.63	46.96	44.15	41.66	44.90	43.90	46.61	44.91	45.16	43.25	47.79	44.88	44.44	43.29	44.03	41.76	45.35	39.29	41.53	43.64	47.24	50.24	43.01	44.63	45.25	42.34	45.18	47.26	43.06	46.15	43.96	39.91	44.67	41.69	46.12	42.90	41.05	47.11	44.02	43.02	44.99	39.16	42.68	46.64
P27616	49.57	49.09	52.92	47.46	51.17	50.18	48.86	49.58	48.08	51.59	50.79	49.86	53.57	51.22	49.51	55.79	52.45	49.44	51.67	51.80	50.44	49.46	54.60	49.84	49.68	49.73	51.07	50.66	52.90	50.43	52.41	48.08	49.32	52.84	50.94	51.69	50.74	52.52	53.36	53.09	48.57	48.39	51.72	49.68	56.38	46.12	51.92	53.36	50.25
P27810	56.09	61.44	64.64	59.17	58.16	54.65	56.26	50.27	59.15	57.22	62.63	58.59	61.76	54.16	60.05	57.06	58.42	64.80	70.15	56.44	60.34	59.61	45.05	60.77	67.49	55.95	51.52	56.15	56.45	60.62	61.95	58.96	54.76	60.84	55.95	57.98	62.25	46.58	51.13	60.23	47.64	60.14	59.02	65.33	60.75	56.08	66.53	64.34	62.13
P28272	49.30	49.74	47.16	49.66	55.36	49.77	51.87	47.86	49.62	45.47	51.73	47.06	49.45	51.28	51.86	52.55	46.89	48.52	49.75	44.68	51.88	55.83	47.88	54.08	50.30	49.69	50.45	50.56	51.38	48.92	50.42	49.43	47.86	49.77	51.98	49.58	46.13	50.82	46.79	55.22	56.04	52.60	51.22	48.18	48.97	46.78	49.81	47.02	52.31
P28777	47.99	51.07	53.81	53.80	50.20	49.77	46.34	49.17	51.82	51.38	52.42	51.78	51.17	48.49	44.28	49.25	47.94	50.69	54.28	49.35	48.43	47.45	52.06	53.24	54.06	54.69	52.18	47.80	45.49	48.72	51.71	47.35	50.05	47.49	50.91	54.64	47.98	48.16	45.59	56.37	50.47	50.57	53.78	48.76	45.95	48.58	49.67	51.99	48.46
P28834	52.48	55.75	54.72	53.54	50.60	51.80	50.35	54.98	53.31	52.21	51.60	56.12	54.23	57.22	57.74	51.93	61.10	54.74	54.32	60.37	52.60	53.32	63.57	54.62	52.91	53.75	57.57	62.09	58.79	54.61	49.98	52.71	47.72	55.32	51.83	55.19	54.00	48.00	53.43	53.64	54.60	55.90	52.37	56.58	52.13	54.46	49.81	62.19	57.47
P29509	43.91	43.32	42.33	47.29	41.26	46.31	42.68	41.67	43.64	47.12	44.09	46.70	47.62	40.36	45.86	45.14	44.76	43.38	44.72	49.25	40.17	43.78	40.22	44.71	43.66	49.96	40.89	41.79	40.55	45.02	41.75	48.81	43.56	41.13	45.66	41.58	40.18	42.57	43.94	39.83	47.53	47.49	46.10	45.73	44.75	45.90	41.39	38.82	44.16
P29952	44.90	45.80	48.73	47.58	46.27	44.49	45.28	46.64	43.73	44.82	47.08	48.47	46.94	48.94	49.67	44.99	43.65	44.96	41.49	46.40	39.00	43.94	47.67	47.40	45.57	42.19	49.79	45.31	47.10	47.77	47.79	48.50	45.51	43.72	42.85	41.06	44.92	46.93	44.19	48.02	47.65	45.54	41.45	50.01	47.61	45.90	46.72	46.42	49.24
P30624	49.93	53.20	50.82	58.85	45.93	52.68	41.26	43.80	50.19	47.56	54.05	50.04	49.92	45.57	46.73	49.78	53.29	53.90	46.83	58.91	49.15	51.33	52.28	50.27	56.41	45.85	50.74	51.25	46.20	50.05	45.36	44.43	46.90	48.35	51.77	49.54	49.44	40.60	48.54	48.26	46.27	57.75	47.07	44.36	50.34	42.56	43.61	46.81	52.23
P30902	49.04	40.26	50.39	53.52	58.80	53.97	44.64	52.62	57.64	49.17	50.65	44.53	51.45	51.43	41.09	59.14	47.00	45.84	58.84	48.81	52.97	53.00	56.34	56.45	54.74	50.42	50.74	52.92	54.87	49.43	57.70	49.03	57.49	54.40	63.38	43.36	55.13	52.05	60.64	46.93	56.34	52.44	50.81	55.41	52.39	45.39	47.24	51.09	49.91
P31116	56.39	56.46	61.64	55.49	56.01	60.02	53.17	53.69	56.28	56.55	57.01	54.95	58.17	56.21	57.82	60.49	55.28	54.29	54.53	60.64	55.75	59.00	54.99	54.28	52.32	54.41	55.11	57.32	56.71	59.29	59.23	55.38	58.90	57.30	58.75	57.09	56.74	57.06	60.82	56.72	58.61	59.38	57.58	56.13	57.87	56.26	55.60	53.06	59.79
P31373	67.04	63.99	64.80	62.90	69.60	70.82	60.27	69.75	63.26	65.63	65.12	62.97	64.66	70.18	65.83	63.65	75.28	68.77	68.58	66.98	71.46	66.25	68.67	62.61	64.29	63.07	69.21	77.11	67.83	72.34	72.13	66.72	67.35	68.43	72.69	65.15	68.48	69.78	65.10	66.42	67.83	68.22	64.31	70.48	66.46	70.12	69.80	57.06	77.01
P31412	46.01	53.40	47.53	45.60	50.20	43.71	52.59	45.46	47.13	45.61	47.43	45.17	51.57	46.44	47.90	44.82	46.19	48.15	45.45	46.76	45.69	43.61	44.83	49.31	49.60	41.18	49.16	42.50	51.76	45.62	51.02	46.65	44.59	48.57	46.32	40.16	44.36	43.38	48.09	42.43	47.20	45.81	49.03	49.16	42.50	46.47	50.61	46.31	45.52
P31688	50.61	52.14	50.37	53.67	48.94	53.45	47.22	53.62	54.70	55.43	53.06	55.54	52.03	56.63	54.72	49.37	55.58	51.60	52.40	53.55	53.14	53.38	52.06	48.72	50.80	50.24	54.05	53.35	51.82	55.34	55.96	55.72	48.96	52.80	51.41	57.17	53.03	52.50	54.78	55.76	52.13	52.18	55.33	50.14	54.01	51.00	51.39	51.34	55.37
P32179	52.34	51.36	48.96	51.21	51.08	48.63	50.67	50.73	49.19	46.82	49.36	50.40	54.11	47.60	47.94	46.66	54.71	48.80	54.94	47.94	46.92	49.87	54.76	53.84	54.54	50.36	55.40	51.24	49.42	51.72	52.86	49.42	53.34	44.09	50.14	55.00	55.32	46.59	50.35	51.86	50.32	44.49	53.36	48.83	49.25	53.26	49.67	49.65	44.29
P32191	53.15	56.95	63.95	58.13	55.05	48.43	54.36	47.14	52.59	49.66	51.73	47.86	56.56	52.84	55.05	53.73	48.46	53.35	53.69	52.30	47.21	56.44	55.03	51.69	54.29	54.08	55.26	49.19	50.50	52.64	59.22	57.63	48.51	50.66	53.50	56.86	49.16	53.21	49.80	52.79	55.24	55.58	49.67	46.71	55.33	56.57	57.71	52.17	51.29
P32263	52.06	46.78	48.88	54.75	56.69	49.08	52.60	58.10	51.99	47.86	50.31	44.49	51.13	51.37	46.76	48.84	53.44	53.94	53.92	54.94	52.68	47.33	46.27	50.63	51.94	46.24	49.52	50.64	45.93	53.77	53.43	55.00	47.22	46.55	52.28	56.78	51.08	51.74	49.38	47.27	58.45	51.26	53.23	53.70	48.39	44.03	54.86	50.33	54.49
P32264	48.25	48.64	45.12	44.43	47.65	44.01	50.07	46.84	44.69	50.68	49.24	51.45	46.32	46.64	47.73	46.48	48.52	49.49	49.80	48.20	47.85	48.05	49.17	45.71	44.80	50.53	50.90	46.81	48.25	44.74	43.27	49.63	45.94	48.18	48.33	47.73	48.80	49.77	47.29	50.64	46.85	46.11	47.34	48.50	47.98	42.61	47.70	52.21	47.91
P32288	42.28	48.44	44.48	43.44	42.14	46.24	42.90	44.67	47.56	41.97	43.35	44.52	46.51	44.33	44.20	44.37	45.13	45.55	45.39	42.09	47.76	42.35	43.48	46.54	40.67	44.51	44.98	43.82	44.72	45.16	42.76	45.77	46.65	45.10	40.85	43.81	44.32	41.48	43.53	43.48	45.27	44.66	42.59	42.89	45.54	43.39	43.51	46.89	44.05
P32316	51.24	55.06	53.41	41.33	43.74	47.59	42.34	54.36	51.90	49.56	48.71	54.50	46.21	41.51	53.08	54.47	52.09	51.34	58.70	48.16	49.66	46.71	55.62	62.01	47.08	55.24	52.44	51.79	51.29	54.51	54.32	49.10	53.14	42.28	49.18	47.94	49.36	48.49	55.18	46.57	52.49	43.84	46.62	49.79	50.35	48.08	54.48	41.52	55.95
P32327	53.90	55.07	56.56	53.80	53.94	54.93	58.72	54.49	53.39	58.66	58.49	57.52	56.62	50.49	57.58	48.63	47.17	55.31	52.71	56.27	48.72	51.25	54.75	52.96	60.77	55.21	62.45	57.67	55.10	54.49	56.15	58.03	55.23	52.44	57.00	59.56	57.08	55.47	57.30	56.90	55.76	46.35	52.52	57.29	53.29	49.46	50.62	56.86	55.64
P32340	43.40	44.65	44.35	40.61	44.82	42.11	40.79	44.80	41.79	45.41	43.75	46.28	41.95	47.36	44.23	41.22	43.50	41.35	45.01	46.10	44.86	46.88	40.64	40.23	46.95	37.95	45.43	46.02	42.16	42.68	42.90	38.03	43.79	43.33	49.12	39.27	40.64	42.15	39.72	44.39	44.84	44.73	41.65	41.92	42.05	42.59	43.49	46.09	44.40
P32347	64.82	67.44	67.44	65.36	61.33	65.17	63.24	64.09	67.47	64.27	65.68	57.36	63.62	66.79	61.42	64.62	62.46	61.05	64.28	62.90	65.41	64.88	63.25	64.55	63.92	63.87	61.20	64.82	64.88	64.59	65.79	63.56	62.35	64.02	64.84	63.61	63.38	64.72	64.30	66.42	69.31	60.58	60.77	64.13	62.21	63.93	63.16	66.49	63.83
P32366	57.54	61.14	60.06	57.34	54.35	58.10	56.34	59.00	59.30	59.10	59.74	59.57	56.89	58.43	58.91	60.74	59.29	59.01	58.29	59.66	57.64	58.86	60.92	58.47	53.02	58.03	58.15	57.82	57.16	59.38	58.53	55.40	57.88	60.18	55.83	60.83	59.58	60.50	57.67	56.30	59.23	58.54	57.61	61.78	57.10	59.47	55.90	61.73	61.55
P32377	55.22	53.70	55.07	49.30	57.35	47.07	50.01	59.49	56.73	50.84	50.11	54.96	52.84	43.32	56.02	53.57	59.30	52.57	53.22	56.23	57.98	52.87	55.52	51.85	54.60	53.34	55.69	51.09	51.98	56.90	53.17	48.98	57.82	51.53	55.50	50.42	54.12	55.25	56.47	50.03	55.76	53.18	56.05	56.99	49.66	47.61	55.78	53.16	52.17
P32419	47.97	53.41	46.68	54.71	51.24	47.76	46.75	49.44	54.18	38.84	47.02	47.49	49.79	50.48	45.20	50.64	40.11	49.64	44.13	48.74	46.23	52.01	53.77	51.98	48.86	51.93	47.32	49.65	54.06	50.80	46.91	48.69	50.97	42.28	52.51	54.29	44.10	44.68	50.83	55.82	49.89	48.23	48.40	56.13	50.75	52.11	50.28	58.16	50.83
P32473	42.09	39.56	47.49	39.18	39.96	41.46	45.07	36.29	43.32	40.44	43.76	38.87	42.89	44.09	36.51	41.60	42.61	43.23	44.65	46.37	43.93	42.66	44.16	42.99	45.14	37.62	36.15	45.42	43.45	41.45	38.43	42.62	40.69	41.52	42.42	40.15	44.76	35.99	43.90	41.35	40.03	34.99	39.69	44.93	39.74	39.17	44.82	38.86	43.86
P32476	40.46	35.99	36.59	36.18	36.32	38.32	35.72	37.32	37.74	38.71	36.84	36.90	34.94	36.45	36.37	39.08	38.69	38.97	36.57	36.70	36.20	35.55	36.88	39.67	36.28	36.60	39.86	36.45	36.83	36.66	34.73	37.16	37.77	35.96	36.71	36.76	39.12	36.29	36.97	34.33	36.94	35.37	36.37	35.14	33.59	36.39	36.60	38.36	37.94
P32528	45.51	48.72	46.04	44.96	51.85	40.67	40.82	51.67	45.61	48.09	55.79	44.53	49.09	46.49	46.87	48.13	46.31	49.34	45.43	45.15	52.50	45.20	50.78	44.94	51.34	46.13	39.58	42.97	49.38	50.15	44.35	44.23	41.63	47.01	55.11	43.14	44.44	38.06	52.02	46.37	43.91	49.55	51.48	51.34	49.31	51.63	51.97	44.63	47.34
P32563	50.28	47.90	51.32	52.88	50.85	52.69	49.86	50.51	54.09	53.00	51.50	61.59	47.77	45.11	44.75	44.77	51.62	52.04	44.30	49.06	46.67	49.29	48.55	52.01	48.76	52.11	49.02	45.17	51.56	51.54	46.31	48.63	49.39	46.64	52.09	50.55	49.29	47.80	49.96	48.73	49.81	48.76	47.60	52.60	45.76	50.53	50.68	54.95	50.96
P32582	50.67	54.60	49.75	55.03	46.61	51.73	42.46	53.62	53.56	47.34	47.40	47.20	49.63	50.29	53.72	52.67	44.36	53.17	50.16	51.07	46.62	48.62	49.35	50.42	45.19	54.95	54.19	52.93	48.90	55.98	48.90	48.76	46.09	57.41	48.46	54.49	42.04	53.45	50.51	49.54	54.80	50.26	49.50	49.41	47.01	52.12	51.35	54.41	50.01
P32610	52.34	53.02	52.63	50.74	49.60	52.36	52.66	49.67	53.47	47.38	49.01	52.76	48.27	51.34	50.85	49.80	53.26	49.74	54.19	50.80	51.66	48.98	51.88	51.51	50.17	52.12	49.63	54.17	49.17	52.05	51.59	48.86	51.72	52.68	51.35	53.18	50.35	51.67	53.30	50.73	51.90	52.64	48.54	54.21	50.07	50.37	53.11	51.12	49.35
P32614	53.26	53.22	48.77	51.07	52.85	59.69	55.77	55.11	57.58	52.73	58.37	48.22	57.65	59.55	53.94	51.21	55.70	52.92	60.69	53.31	55.85	53.63	56.49	55.55	56.14	49.94	51.21	51.77	49.84	51.01	52.07	49.73	54.33	53.34	50.18	58.23	50.45	53.24	49.94	56.17	53.58	52.30	50.05	50.16	53.52	50.15	57.05	61.81	54.45
P32771	54.87	58.78	63.69	56.89	62.03	58.94	53.60	59.63	58.51	60.60	53.52	56.65	50.94	52.66	55.25	59.04	60.34	54.13	55.64	55.39	51.39	62.10	64.67	58.55	54.66	58.71	44.80	54.78	54.64	57.33	51.22	53.75	48.44	54.35	55.18	54.96	59.09	52.70	54.12	58.42	62.77	60.15	56.22	50.56	52.42	55.76	60.70	52.58	53.77
P32799	43.18	44.96	42.20	42.01	45.02	40.67	41.46	45.14	44.15	44.90	39.89	42.18	44.13	43.66	43.98	45.65	43.01	43.79	45.95	41.90	44.27	42.01	41.47	47.82	41.03	46.90	38.70	47.10	42.20	43.29	41.08	42.55	44.10	44.33	39.46	41.38	40.62	45.36	41.68	42.27	44.68	38.74	46.43	47.10	42.97	40.91	48.46	43.49	45.59
P32861	45.33	54.98	44.87	49.68	44.91	46.98	49.36	56.28	44.58	48.55	48.85	49.09	45.22	45.67	48.08	46.56	46.60	43.14	49.26	49.22	46.19	49.28	50.19	50.19	48.34	43.73	50.87	43.88	45.20	41.04	46.17	43.94	44.24	48.34	41.86	38.90	45.17	47.98	50.72	48.39	48.76	45.51	46.18	42.71	49.49	47.43	45.81	41.45	51.65
P32891	51.15	56.24	50.87	53.22	53.51	50.30	56.61	48.30	54.62	57.25	51.46	50.25	50.53	49.84	51.92	59.71	53.88	50.16	49.94	54.95	51.65	57.30	52.68	46.86	52.42	51.02	52.54	50.15	52.61	53.37	50.11	52.50	58.23	59.70	53.07	53.06	53.84	52.34	57.92	58.62	48.94	58.51	49.54	51.83	54.30	51.81	57.80	58.43	54.52
P32895	51.28	49.91	50.49	51.93	47.36	46.96	51.07	43.13	49.12	48.02	46.98	50.25	51.26	50.59	47.05	47.44	47.79	45.62	49.41	52.35	57.81	49.43	47.38	48.10	50.45	50.86	47.71	49.46	48.33	48.66	47.52	49.99	48.19	48.84	45.92	50.31	53.53	49.65	44.95	45.15	49.76	48.53	46.67	49.56	46.57	48.45	48.89	51.73	44.53
P33317	54.33	55.14	52.48	52.80	49.78	48.25	53.28	55.03	59.49	51.01	55.77	55.19	55.75	51.33	50.44	53.29	58.02	52.09	54.81	56.05	52.93	53.46	52.01	53.01	54.62	54.10	52.37	56.13	54.42	52.68	55.48	53.35	54.80	50.71	49.84	54.34	55.55	53.18	53.23	54.00	55.67	51.49	53.65	53.26	52.30	54.04	56.48	51.28	53.93
P33327	54.93	51.27	44.85	49.41	53.56	51.66	54.76	52.80	49.54	58.49	50.23	50.91	49.99	53.38	58.11	51.67	46.20	59.41	52.33	50.66	51.56	51.63	54.51	55.73	50.06	51.85	54.32	54.23	51.80	53.38	51.38	55.48	45.02	49.93	55.11	50.39	54.55	52.04	53.65	59.83	52.11	53.74	48.57	56.72	57.51	57.02	56.28	50.45	55.62
P33330	42.42	41.52	40.65	38.58	39.54	39.10	42.84	43.04	41.13	44.22	39.86	38.25	41.34	47.18	37.91	42.19	40.87	36.18	39.94	39.69	40.11	38.48	35.45	42.29	42.49	45.14	42.21	39.44	41.19	37.06	44.51	39.78	44.15	36.74	43.17	39.79	43.49	33.77	40.98	38.68	42.82	42.23	44.97	40.98	44.39	39.74	41.05	42.32	42.61
P33401	55.31	57.44	54.05	53.92	55.89	57.68	57.54	61.01	58.41	52.92	56.15	58.82	54.07	52.01	49.74	59.50	59.26	55.83	58.89	54.62	56.67	57.42	60.09	64.17	57.19	57.19	55.13	56.71	56.56	53.35	62.24	57.84	52.09	52.31	57.91	56.30	56.44	59.21	56.96	60.83	53.39	56.28	55.31	54.13	56.13	59.38	56.60	54.61	58.26
P33734	46.17	48.16	49.82	45.99	46.65	43.93	49.57	48.42	49.22	45.30	45.71	48.65	49.48	46.93	43.65	47.76	48.62	46.78	48.33	48.76	47.25	48.81	47.97	46.08	48.55	47.83	44.15	48.73	48.63	48.20	48.24	49.53	44.24	47.02	47.63	48.35	47.35	47.76	49.42	45.46	46.34	45.97	46.25	50.21	48.82	47.87	47.10	48.86	49.83
P33775	46.60	49.87	48.36	50.86	48.87	49.03	49.65	50.62	52.61	51.02	48.99	45.37	48.23	48.66	50.26	48.09	50.06	50.71	48.46	50.67	51.26	49.09	50.90	50.39	53.65	48.20	53.36	46.90	48.61	53.70	48.15	49.27	48.09	50.55	50.20	50.51	48.75	50.97	50.20	49.77	49.13	50.93	49.39	50.04	50.89	51.34	47.68	48.84	49.87
P36136	52.56	52.79	52.99	49.68	53.88	55.35	52.36	52.15	54.16	48.63	53.55	52.59	53.30	57.03	55.88	52.88	50.84	54.09	54.03	53.15	56.91	52.88	52.77	52.54	49.68	52.74	55.25	52.54	52.05	50.06	53.48	51.00	51.96	51.60	51.95	53.04	53.36	51.04	47.59	51.39	51.99	52.90	51.96	53.68	52.00	53.42	53.56	52.86	47.66
P36421	45.76	49.71	52.28	50.67	49.96	54.47	50.33	51.56	54.09	39.79	42.75	50.17	54.33	55.40	50.40	56.65	52.60	40.79	45.41	49.66	44.44	51.23	47.81	53.65	46.72	50.72	52.86	49.61	51.86	42.51	46.94	52.11	48.35	58.26	49.90	53.32	54.83	52.68	47.81	50.90	44.26	47.93	47.35	45.12	51.46	56.94	52.81	46.98	46.40
P37012	50.78	52.15	46.34	50.95	49.14	51.44	49.88	51.06	50.07	50.37	48.56	52.15	48.74	47.96	54.39	52.50	51.99	50.86	50.74	51.70	48.69	46.88	50.48	50.00	51.14	47.51	52.76	53.42	52.57	52.81	54.36	52.14	52.81	49.76	51.21	52.23	50.14	50.81	50.11	48.38	52.30	46.82	51.08	49.60	50.82	48.98	49.60	49.68	50.64
P37291	50.43	54.29	50.71	47.91	53.65	54.60	51.73	54.56	51.50	51.02	52.73	50.22	55.33	52.46	50.15	52.36	47.97	54.13	51.48	55.65	52.90	50.49	49.63	54.16	51.33	56.28	50.97	51.54	53.40	54.54	51.85	53.92	51.59	53.50	53.84	52.73	47.16	52.65	51.18	55.88	53.36	52.41	52.58	53.29	49.93	46.70	47.78	54.33	53.35
P37292	61.24	60.17	61.09	67.83	58.75	64.94	64.31	57.85	57.46	62.19	56.25	63.86	64.10	67.03	57.87	62.90	64.45	63.71	57.81	59.57	56.82	61.71	55.43	65.43	62.95	62.55	62.36	61.34	58.83	62.96	62.94	59.73	63.08	65.02	60.69	64.81	64.43	64.19	64.05	66.06	59.57	62.96	59.79	63.37	59.44	69.01	68.14	63.66	64.06
P37297	48.20	46.37	49.66	46.57	51.29	49.03	55.20	47.44	50.74	49.65	49.65	52.47	53.60	51.39	49.49	57.91	47.62	44.44	48.87	45.67	52.97	53.88	47.19	55.76	49.89	46.39	46.99	45.82	46.51	49.32	46.70	50.67	50.65	48.55	53.12	52.34	50.97	52.84	53.00	50.50	53.82	58.32	52.27	55.55	49.11	48.17	47.45	53.02	48.33
P37299	52.37	51.17	50.65	55.48	50.69	51.33	51.65	57.79	52.51	54.29	47.51	52.89	48.03	54.99	50.89	49.37	51.86	51.27	54.72	53.96	49.79	52.15	52.86	50.88	56.47	52.64	54.01	53.13	55.08	51.99	52.46	55.19	54.52	49.39	48.22	55.94	53.78	51.69	53.72	50.40	52.28	53.60	52.22	51.39	54.87	51.65	48.40	51.30	52.97
P37303	46.27	44.84	52.40	52.07	47.29	47.73	41.67	50.02	43.19	47.37	53.92	49.85	49.80	50.26	48.91	53.34	47.57	50.49	45.19	46.98	44.40	50.42	44.19	43.74	48.00	46.11	49.57	47.11	48.69	46.67	53.65	54.99	54.94	46.47	48.60	43.06	49.35	41.28	47.32	46.07	43.64	55.14	49.34	45.71	46.02	51.81	48.88	50.75	45.43
P38009	61.57	60.90	55.24	63.46	66.31	59.26	56.79	63.41	58.06	59.02	61.79	56.08	58.14	61.54	67.89	59.22	65.48	56.30	64.76	51.92	62.77	58.51	62.52	62.36	63.16	63.45	62.76	61.11	63.95	67.63	63.48	59.79	63.68	62.79	61.55	61.68	63.81	58.35	59.12	61.88	62.50	58.83	65.97	60.89	66.58	59.50	61.37	61.29	57.26
P38013	43.42	47.41	47.59	48.72	50.76	42.84	43.08	47.39	46.55	46.71	47.53	46.65	47.02	46.28	44.35	45.32	44.09	46.61	44.77	45.40	47.39	46.19	44.45	49.93	44.09	45.51	40.73	51.51	45.70	42.39	44.00	45.90	45.29	46.14	46.69	49.77	44.47	44.75	48.71	46.41	43.88	47.96	46.57	46.38	47.57	49.21	45.35	44.02	44.46
P38074	53.43	48.19	51.16	53.57	55.94	49.27	51.04	54.52	53.64	55.24	54.18	53.45	53.42	49.29	52.99	54.16	52.71	53.67	50.76	52.32	51.45	54.13	50.45	50.58	52.43	47.55	56.64	50.17	55.04	53.91	51.28	53.42	50.84	55.74	50.63	54.56	55.06	51.52	54.00	52.87	55.65	49.26	50.20	51.91	51.65	55.76	48.66	48.64	53.93
P38075	43.75	45.48	45.31	42.03	46.93	45.59	43.14	48.14	43.62	45.81	46.55	43.06	45.00	45.34	44.31	42.90	46.74	45.86	46.44	47.16	47.02	44.87	41.71	43.81	47.03	44.83	43.41	44.67	47.72	44.20	44.95	45.78	45.05	45.08	45.06	46.78	43.81	42.46	42.86	42.38	48.58	45.80	44.03	45.70	43.30	50.68	44.94	45.13	47.20
P38077	52.81	51.85	50.78	47.51	51.63	51.96	49.22	52.33	51.10	55.09	51.33	48.26	46.46	51.19	49.52	48.98	49.96	51.28	49.48	49.52	52.68	53.48	50.42	50.46	50.62	49.31	57.62	47.88	50.35	50.22	51.94	48.18	51.81	50.08	52.18	52.72	53.74	51.03	51.87	50.88	53.44	49.74	55.15	53.31	52.37	45.88	56.63	50.42	49.88
P38088	43.89	40.88	46.96	51.79	43.42	44.59	46.27	42.52	38.36	44.74	43.06	42.26	45.37	46.16	42.74	46.15	46.65	50.29	41.83	42.23	46.11	43.77	39.99	44.42	38.73	41.81	34.89	50.28	50.59	39.76	43.52	48.44	39.91	44.04	42.02	46.28	47.56	47.28	42.78	47.47	43.91	40.13	48.82	46.65	45.13	47.19	40.32	55.07	39.64
P38115	50.28	52.54	51.94	50.89	51.17	52.75	49.32	49.43	51.17	46.34	47.56	49.10	52.61	52.55	51.86	49.61	51.98	52.37	49.68	47.98	51.54	46.61	53.01	52.49	50.94	53.23	48.90	52.24	52.63	52.09	48.83	47.12	46.14	51.59	48.94	54.16	53.11	51.37	48.89	45.90	52.35	52.30	52.13	55.42	50.48	53.87	49.48	57.22	50.08
P38130	54.13	55.99	44.73	55.35	57.25	46.39	58.48	52.98	53.36	48.04	57.41	53.89	54.75	47.83	47.86	51.23	54.56	53.72	50.70	55.13	50.09	49.91	61.93	50.72	65.59	56.48	47.91	47.76	50.35	53.18	55.05	53.87	51.95	53.15	63.26	62.48	43.01	51.42	60.17	51.54	54.37	60.88	51.19	52.34	56.87	53.86	53.12	52.65	47.68
P38221	60.33	63.66	58.58	60.44	63.36	65.90	65.34	55.15	59.74	63.13	59.88	67.20	59.30	64.72	62.05	58.76	61.74	64.53	66.25	59.91	55.94	66.89	68.81	62.23	67.53	59.77	65.39	61.22	68.39	68.89	60.97	63.77	65.07	67.28	64.07	61.61	57.77	63.06	61.31	59.61	56.67	62.77	64.06	60.62	64.40	64.78	61.63	60.61	64.29
P38342	63.78	66.38	73.83	58.53	68.62	74.61	69.83	54.23	69.80	67.58	70.53	59.65	61.63	62.55	71.25	65.29	60.92	63.92	75.88	71.97	69.89	61.14	67.80	61.05	64.76	75.58	68.59	74.83	63.83	71.19	62.80	64.77	54.76	53.93	57.69	68.60	66.74	69.82	64.26	64.72	73.51	65.21	68.48	69.07	60.76	62.71	55.85	68.65	66.74
P38426	51.53	49.29	50.98	48.05	51.85	53.57	50.92	50.62	46.82	49.30	53.02	46.70	47.49	53.07	50.33	52.74	50.25	53.28	51.22	52.34	50.82	47.70	51.17	51.93	49.85	52.00	54.07	52.23	46.06	53.02	50.57	54.43	51.18	53.03	52.36	52.29	51.74	50.81	51.60	47.97	49.67	50.67	54.28	59.15	51.90	54.91	52.63	50.88	48.76
P38625	43.84	41.87	42.79	44.53	53.71	44.03	45.87	49.78	47.24	39.43	42.75	50.16	47.53	41.85	48.54	42.35	37.91	40.48	42.32	45.74	46.33	42.45	42.71	38.07	41.88	46.55	44.13	43.89	45.02	39.65	43.25	44.52	40.12	49.83	43.65	41.52	44.92	42.73	47.33	38.92	45.49	44.36	49.64	42.84	45.30	41.29	44.83	40.13	43.39
P38627	49.67	48.77	49.87	52.63	53.16	49.95	51.87	51.58	51.74	53.12	51.08	49.16	48.40	52.17	53.48	51.23	48.19	53.04	49.11	52.73	53.25	50.82	53.62	49.73	49.89	51.23	50.61	52.80	51.41	51.70	49.15	52.17	51.45	52.57	53.66	50.69	49.36	49.67	50.87	49.86	50.77	54.85	48.49	51.40	51.31	51.17	46.74	52.95	51.70
P38631	51.44	54.22	59.70	53.84	51.96	53.90	52.53	54.44	49.66	53.96	53.23	53.75	52.51	52.34	49.38	54.22	57.68	56.99	55.61	50.64	54.11	52.96	53.04	51.62	53.01	53.68	55.09	53.17	53.42	49.34	55.85	51.43	50.07	52.81	52.59	53.51	55.19	48.80	49.10	49.81	54.09	52.95	48.88	55.45	53.14	52.87	53.34	58.59	53.80
P38689	50.63	48.81	52.42	48.14	54.92	53.57	49.77	53.83	51.71	51.33	50.07	48.98	51.57	49.74	52.34	49.36	52.35	53.10	52.00	52.82	49.69	50.62	48.26	53.47	49.45	53.11	55.65	51.74	54.10	51.28	46.79	50.13	52.06	48.95	50.85	45.40	49.92	55.63	53.17	52.68	49.05	51.01	54.89	48.29	53.71	50.57	51.92	55.62	53.03
P38697	52.42	55.80	53.82	50.54	52.86	53.84	50.23	56.25	51.89	53.69	53.33	51.40	52.95	50.69	53.65	54.50	55.56	53.71	54.80	52.12	51.42	53.44	54.01	52.88	52.81	55.09	53.71	52.50	49.09	55.11	55.11	51.92	52.79	50.26	53.35	57.09	51.42	54.10	53.11	51.94	52.50	50.13	55.24	52.90	52.62	52.62	50.97	53.00	51.55
P38707	46.29	48.39	45.16	50.62	45.91	49.68	43.82	47.76	52.77	42.55	43.99	47.51	46.14	46.79	47.35	45.92	44.93	48.94	46.93	46.17	50.91	47.28	53.20	46.51	48.19	43.71	47.67	42.92	51.42	44.67	46.76	51.80	51.17	46.42	47.64	54.98	45.72	43.22	48.62	46.61	52.24	48.62	46.68	47.10	43.60	53.18	47.24	45.13	47.15
P38714	59.24	59.36	60.79	56.33	55.84	62.58	62.44	59.74	59.80	62.50	60.29	59.31	57.02	59.55	52.88	62.62	60.42	65.35	58.25	58.04	61.24	53.86	57.82	58.55	60.29	61.08	57.76	57.56	58.37	60.69	60.43	65.57	64.61	59.82	62.50	55.85	59.26	63.82	63.65	58.61	60.32	61.93	61.78	53.80	62.90	57.00	59.29	67.57	67.64
P38720	44.21	36.31	43.04	35.31	46.77	41.30	43.53	41.06	47.23	47.74	41.48	41.98	44.81	40.29	46.24	43.47	51.29	39.49	44.42	42.96	39.57	45.71	45.65	37.92	45.70	47.44	41.81	49.12	43.44	47.59	45.73	48.62	42.44	49.46	46.36	43.82	45.03	40.49	41.21	50.91	47.44	39.79	43.11	43.37	43.15	47.03	45.50	42.44	50.17
P38791	42.15	46.66	47.54	47.75	41.77	43.59	42.27	44.63	44.44	46.38	42.76	44.79	44.94	46.31	42.84	43.59	43.91	44.84	44.82	52.14	48.22	44.37	43.35	43.01	41.31	44.23	47.50	45.44	44.36	45.02	43.24	44.35	43.17	46.49	42.53	46.69	44.96	45.12	45.25	46.66	45.18	45.06	44.95	45.27	45.86	45.08	42.85	41.45	45.76
P38795	50.24	48.05	49.07	52.80	51.05	50.96	49.63	52.73	48.50	53.63	50.37	50.38	47.95	51.30	49.22	51.96	51.96	52.71	53.08	50.52	53.12	51.61	50.49	48.30	45.79	47.65	49.54	50.79	50.63	51.36	46.28	49.97	50.56	49.82	53.45	52.56	50.83	48.80	50.99	52.44	54.91	53.37	52.00	50.94	53.81	48.78	53.16	51.55	49.71
P38840	53.38	57.48	59.22	54.14	54.37	50.33	51.08	56.02	57.53	58.59	60.54	54.50	50.33	44.83	59.79	54.00	53.65	51.39	59.28	54.93	55.77	51.85	58.20	47.58	49.96	51.94	60.85	51.18	56.79	56.90	56.93	57.60	64.04	57.61	52.11	54.06	53.63	55.38	47.71	52.76	54.93	46.38	54.42	51.89	56.34	60.28	55.29	54.74	52.22
P38858	50.78	49.17	51.88	50.31	55.63	56.03	56.82	53.82	50.19	56.84	53.24	48.05	49.85	62.78	46.73	55.17	55.97	52.15	52.23	52.74	52.66	49.77	54.67	46.06	53.65	53.05	53.46	54.50	53.54	52.40	54.11	52.86	52.76	53.20	60.59	55.60	54.94	56.18	54.96	56.57	51.45	53.44	51.79	59.37	55.06	52.02	48.97	48.71	52.82
P38998	50.02	47.59	55.32	56.09	49.34	51.88	45.47	50.40	50.41	46.16	48.65	45.07	50.85	51.59	44.95	54.96	46.76	44.39	41.48	55.78	53.52	45.19	48.07	45.31	43.87	47.63	59.71	46.29	47.91	49.24	52.75	53.74	51.40	50.45	48.62	50.37	42.68	46.09	47.30	45.83	43.47	50.83	41.61	53.08	52.33	53.50	45.60	52.55	45.29
P39111	53.57	54.23	52.91	54.54	56.25	53.88	56.11	55.51	51.96	55.39	48.21	57.10	53.07	49.86	52.01	56.44	57.59	53.78	50.73	55.96	56.18	55.35	54.33	53.71	53.29	52.14	49.06	53.74	52.56	50.07	56.52	57.47	57.81	53.75	53.88	54.06	51.84	58.99	56.33	57.10	55.98	56.96	52.24	57.52	53.52	56.46	54.92	51.12	56.60
P39522	48.74	51.71	49.75	47.51	58.30	54.38	44.90	53.62	47.02	52.30	53.67	50.53	51.84	49.69	50.93	50.45	53.84	46.82	53.65	53.02	49.10	50.61	53.33	56.62	57.55	50.48	45.07	47.89	51.46	48.82	48.50	52.49	49.05	49.91	52.26	55.25	49.93	45.24	45.83	51.10	45.51	40.94	47.51	55.44	54.30	48.43	50.23	45.55	48.83
P39683	48.20	47.54	46.90	45.98	52.87	51.76	51.61	50.46	47.99	41.20	53.81	47.41	54.97	43.18	42.95	45.48	47.29	49.02	38.33	44.30	51.22	49.73	43.04	47.65	48.40	50.20	47.67	43.97	46.95	52.95	44.29	50.08	48.38	49.36	46.50	45.66	45.92	46.80	54.18	50.14	41.05	44.42	39.99	45.85	50.39	50.25	56.54	43.36	41.65
P39692	43.49	49.74	46.36	45.36	46.13	45.04	41.46	42.92	48.18	44.63	45.89	43.47	46.72	47.09	46.13	49.21	42.50	45.09	46.51	42.66	38.92	46.19	39.47	44.39	44.12	46.01	45.40	44.57	46.45	44.50	47.42	40.18	50.09	44.21	44.92	44.80	49.23	42.05	43.26	41.93	41.51	42.90	41.13	47.01	48.32	43.23	43.42	47.96	41.57
P39726	49.32	50.90	47.06	47.07	48.29	47.18	48.98	45.55	51.92	48.16	47.19	48.96	46.85	51.18	49.70	48.44	49.73	50.10	46.92	47.15	49.08	47.29	49.65	51.16	47.05	46.68	46.33	45.46	47.22	48.53	47.89	50.15	49.39	44.91	50.73	46.59	48.69	47.09	47.85	46.42	49.95	43.14	46.61	48.34	44.62	46.65	48.59	47.13	49.06
P39954	44.51	45.30	43.08	41.05	47.49	47.87	42.50	46.50	44.69	50.72	44.26	40.80	42.68	47.20	44.83	39.90	46.64	40.42	43.12	42.68	41.40	41.65	47.16	44.47	43.92	47.95	39.98	41.95	45.41	42.34	47.70	43.15	50.41	45.49	44.25	46.95	39.89	46.75	41.83	48.91	48.00	41.11	43.57	43.55	43.15	45.32	48.08	44.12	49.03
P39976	50.44	53.21	53.63	51.07	52.70	50.42	50.90	51.70	45.46	54.63	47.62	53.30	52.99	50.00	53.35	49.42	50.41	52.16	49.55	52.18	53.92	51.78	50.02	46.99	51.37	50.50	50.71	53.14	50.43	54.30	54.73	49.98	54.46	48.07	49.69	51.28	50.20	48.45	48.73	49.89	55.97	46.52	52.23	52.58	52.43	53.98	46.22	51.72	52.73
P40047	56.48	54.11	52.88	51.14	55.79	58.13	61.05	57.38	54.49	57.49	54.42	52.57	50.16	58.45	51.39	55.51	55.75	53.69	54.71	54.62	55.69	56.34	52.73	55.72	56.93	58.00	51.66	57.19	58.63	52.84	52.46	53.25	55.84	51.74	56.10	55.46	55.78	53.81	52.76	54.40	53.92	60.03	50.50	55.00	55.29	50.54	50.13	51.32	51.17
P40106	51.54	51.26	49.79	52.21	48.06	51.01	53.76	55.60	52.06	51.37	50.66	53.47	50.58	48.37	52.47	47.25	47.33	50.41	51.88	52.14	47.94	51.75	49.54	47.71	53.73	47.59	49.75	48.96	53.57	50.65	53.12	54.30	46.06	52.27	54.52	53.84	48.47	52.49	50.99	51.28	50.72	48.95	55.80	50.65	55.09	54.25	47.63	46.05	50.35
P40363	64.14	67.24	64.07	63.54	60.65	66.34	70.19	62.12	69.64	61.71	74.47	70.26	64.16	65.34	68.59	64.02	61.01	65.66	68.60	62.85	67.42	66.22	65.57	59.90	64.42	63.01	68.02	63.01	64.70	61.05	71.87	66.14	69.13	68.29	69.79	65.37	63.26	62.23	66.65	65.00	67.91	66.46	69.56	66.23	71.65	70.74	66.09	72.39	69.48
P40495	56.42	52.87	55.37	50.88	53.45	53.90	55.53	58.44	59.37	58.77	54.70	55.00	60.57	62.13	59.20	59.77	57.62	54.34	55.94	51.80	59.03	63.18	50.39	55.66	56.50	53.14	49.15	54.61	62.16	59.10	56.42	55.68	54.01	52.94	54.75	55.81	59.58	59.18	54.36	53.39	54.18	55.37	59.35	53.60	55.11	51.99	57.54	56.67	56.41
P40825	42.69	34.42	40.27	42.35	37.45	41.43	37.93	41.50	36.00	39.88	38.14	44.61	42.69	38.35	38.08	47.38	34.75	41.44	41.39	42.36	40.35	37.65	41.90	42.12	39.07	41.49	35.63	35.10	42.08	40.80	40.45	36.57	40.83	39.21	43.98	39.71	37.56	39.39	38.18	43.65	40.77	44.38	41.30	44.76	48.05	44.77	41.00	40.27	39.91
P41277	48.84	47.38	53.57	55.06	45.80	48.79	49.53	47.94	51.60	45.56	48.17	46.88	47.72	52.49	49.69	45.27	47.05	47.89	50.05	47.20	46.43	48.02	49.39	51.38	47.36	45.69	46.93	43.23	51.02	47.71	53.08	45.77	50.60	52.01	48.14	50.09	50.96	45.14	51.04	49.53	52.96	50.98	53.25	46.46	45.55	49.12	54.26	50.75	49.11
P41911	48.13	49.05	53.92	41.83	50.92	45.51	54.04	51.07	45.11	52.35	45.03	51.29	53.16	49.73	50.50	50.77	40.97	51.00	49.74	50.72	52.05	49.29	52.41	46.36	55.85	52.35	49.10	43.61	44.92	50.53	46.88	48.23	41.48	42.80	47.19	53.85	58.52	52.72	53.64	49.78	50.39	55.14	50.54	52.39	49.48	51.31	52.41	50.10	48.91
P41921	51.20	50.49	47.42	46.53	49.90	48.19	53.41	51.62	42.81	49.95	50.14	58.00	51.53	53.64	45.03	53.12	53.21	49.44	51.53	52.57	46.07	51.68	53.85	55.07	53.08	50.52	46.54	53.29	55.66	55.20	49.87	51.29	47.12	50.33	54.68	49.95	49.06	48.90	49.04	48.69	49.57	49.97	55.65	48.41	50.68	48.53	47.91	48.57	51.77
P41940	46.47	53.86	49.78	48.36	49.13	46.33	45.45	42.65	46.60	41.25	53.03	57.56	49.22	49.05	48.57	39.30	46.12	47.94	53.66	50.87	43.65	48.00	56.70	43.23	49.50	50.59	45.20	54.67	47.54	52.30	49.67	44.05	46.69	46.12	43.87	48.09	49.36	47.27	50.41	48.14	58.91	46.82	45.05	47.32	43.46	46.97	48.69	49.28	49.40
P43577	59.26	58.31	54.92	54.85	57.45	63.40	60.66	57.10	59.23	63.12	56.16	63.63	55.68	60.99	58.68	57.36	58.18	57.31	59.25	56.20	62.15	55.85	61.46	61.88	59.26	61.82	60.94	60.09	55.55	64.14	58.80	58.32	59.40	55.58	59.18	61.29	55.64	62.54	57.59	59.26	58.02	57.12	58.80	57.43	57.24	57.28	61.02	62.12	59.67
P46367	56.49	59.74	57.61	55.60	62.36	63.39	58.73	64.65	61.96	55.81	60.31	59.29	54.22	58.10	55.83	62.66	58.58	62.03	51.12	53.07	63.22	54.65	49.09	53.45	55.93	54.72	56.37	55.98	45.52	55.72	50.40	57.87	62.28	65.11	62.55	58.32	61.37	56.31	58.42	59.73	55.31	59.17	57.70	57.04	59.26	58.86	60.94	58.69	55.72
P46655	44.39	45.83	44.41	45.29	50.27	46.53	46.70	45.89	50.59	45.09	47.37	46.77	45.82	46.10	46.64	44.95	45.08	44.74	47.60	45.92	44.93	47.38	45.69	45.63	46.24	46.96	45.93	44.37	46.46	46.04	47.40	47.04	46.98	45.60	47.42	44.72	45.17	45.39	48.92	46.81	48.46	43.96	46.65	45.09	43.81	46.68	44.45	43.37	43.66
P46681	56.52	52.08	58.48	57.47	54.15	56.93	56.71	57.34	57.28	60.02	57.63	54.88	57.43	53.24	56.05	55.89	52.47	59.15	54.05	57.88	49.85	52.25	53.79	50.82	56.65	57.62	57.17	55.58	54.02	53.73	53.93	56.80	57.51	53.33	53.43	53.88	55.79	55.93	54.44	54.02	56.87	58.82	52.70	53.38	56.49	56.13	51.86	52.16	53.65
P46971	58.21	64.20	58.55	58.31	57.71	64.41	63.61	57.24	56.60	56.76	57.88	60.11	61.21	57.51	61.77	58.68	59.14	60.26	60.34	59.61	62.59	60.10	61.19	55.85	60.53	57.74	57.96	56.07	61.23	64.00	57.19	58.02	57.28	60.31	59.39	63.10	54.97	57.58	59.03	58.79	57.68	57.84	64.25	61.20	61.19	58.99	58.85	62.78	60.54
P47096	54.03	54.47	49.86	52.89	49.54	48.67	51.84	52.47	55.17	53.62	60.50	55.66	56.03	49.31	56.26	54.14	47.02	54.50	53.48	52.57	56.71	50.69	52.83	53.09	56.31	55.87	53.61	57.46	52.58	57.73	56.14	55.91	55.99	60.25	54.61	56.14	58.12	55.57	51.85	56.33	50.72	53.60	62.69	54.23	47.99	59.09	52.83	54.94	52.18
P47143	54.62	54.95	56.55	51.64	51.53	51.14	51.90	52.04	47.26	52.45	50.99	48.62	47.18	52.33	47.09	51.59	54.35	54.56	52.49	52.20	52.19	49.41	45.80	54.14	52.48	53.23	47.51	54.14	46.80	51.06	55.52	49.58	49.91	56.47	48.54	48.91	48.64	52.08	50.79	49.30	43.65	58.76	56.31	49.68	51.87	48.21	59.96	47.73	54.23
P47169	61.81	56.69	59.74	58.74	55.48	57.22	52.98	65.18	61.27	55.43	51.57	59.91	55.78	56.53	54.37	52.78	62.26	59.10	59.41	57.84	59.28	62.06	59.48	64.34	62.11	60.82	60.77	61.90	61.08	54.79	58.81	58.82	69.42	58.71	54.42	60.29	57.41	58.92	59.91	56.84	55.56	54.77	59.32	64.96	58.60	62.37	59.61	59.55	57.55
P47176	43.02	40.54	46.95	41.71	46.24	39.80	46.07	49.14	40.35	44.38	43.25	46.01	53.45	42.57	46.87	46.03	46.30	45.00	46.09	45.37	42.29	45.84	45.86	44.77	46.79	43.13	42.18	45.48	43.84	47.16	46.60	41.10	47.68	49.64	41.15	47.85	46.62	43.37	45.73	43.18	43.96	44.53	45.14	50.47	44.28	45.35	44.86	46.85	48.96
P47912	52.03	53.96	54.01	50.80	52.84	52.50	46.96	50.59	49.69	55.97	50.07	51.19	58.07	54.52	55.69	54.55	51.55	48.79	51.89	51.40	47.68	51.11	50.19	54.10	56.77	50.55	56.36	55.52	48.53	49.71	52.34	57.51	50.87	55.89	50.23	53.57	50.58	53.77	50.61	53.94	50.92	53.40	51.78	52.01	49.33	54.44	50.63	55.10	53.41
P48015	47.05	42.48	51.08	55.19	44.51	47.91	45.60	49.38	45.24	46.67	51.67	40.71	45.22	47.94	49.56	44.00	46.47	48.48	50.80	48.66	46.11	47.75	47.84	46.01	47.34	50.49	48.39	49.43	54.89	49.05	45.55	44.24	48.25	42.33	46.10	51.86	52.08	47.12	49.69	51.39	51.49	47.58	49.10	48.14	47.62	44.70	49.63	46.52	42.72
P48445	41.45	44.68	43.95	43.74	44.91	46.29	45.59	46.15	44.27	46.40	41.42	44.09	46.14	43.36	46.03	44.02	45.42	41.74	42.76	44.59	41.21	45.13	44.55	43.76	44.54	43.76	42.38	44.75	45.09	45.33	45.62	46.02	42.20	44.60	45.52	40.92	48.07	45.31	41.94	46.99	43.30	42.45	42.98	42.74	42.13	46.39	43.89	45.49	42.26
P48570	54.18	53.57	50.16	55.82	55.03	61.31	58.09	57.14	55.65	57.62	59.10	61.85	56.55	55.74	50.20	49.44	55.21	50.86	55.42	62.71	58.98	60.39	62.34	60.47	59.81	56.57	56.00	53.21	54.90	55.86	58.54	61.42	56.69	55.24	63.89	46.68	57.26	56.18	53.37	66.52	55.55	57.48	45.81	58.52	57.30	51.06	51.98	60.31	47.75
P49089	46.13	41.10	46.53	42.00	46.67	42.24	45.07	46.20	43.19	48.80	47.51	46.64	44.94	48.74	43.26	50.06	43.78	45.60	48.55	51.26	38.94	49.45	45.55	43.09	44.26	52.11	48.70	39.61	47.48	45.78	39.60	43.07	44.36	44.96	50.46	46.09	44.00	45.20	51.23	43.07	52.84	55.10	45.79	49.18	45.70	44.42	44.14	43.62	50.38
P49090	48.54	50.23	42.69	58.63	36.23	46.74	43.30	52.64	46.88	42.20	52.89	43.92	52.02	47.96	53.39	51.15	37.16	55.48	35.96	45.90	60.06	43.57	37.04	47.09	50.31	57.17	49.44	52.99	49.68	39.14	57.51	52.01	47.99	33.35	48.38	37.71	48.94	47.18	59.29	38.00	46.47	51.34	40.53	52.95	39.29	40.48	44.21	47.24	50.96
P49095	61.24	65.11	59.86	64.17	66.89	67.55	64.24	62.45	62.22	65.05	64.72	63.08	63.85	63.23	64.07	62.65	61.88	67.57	60.38	62.13	63.92	65.37	61.32	62.60	64.39	63.76	62.08	63.13	60.76	63.30	62.44	65.74	62.47	63.49	61.70	63.04	62.33	61.87	58.21	63.44	63.62	65.99	66.21	62.60	64.93	63.93	59.32	57.05	63.14
P49723	50.86	54.45	51.78	53.27	50.54	53.93	51.74	51.61	53.38	51.68	52.29	51.51	52.56	50.79	52.36	52.49	50.80	50.14	53.43	50.45	54.35	54.28	48.94	50.38	52.75	49.61	54.55	53.01	52.11	49.80	50.30	49.55	54.53	51.80	53.19	53.38	51.29	51.63	52.46	50.61	50.81	51.75	50.97	51.60	52.19	53.19	51.60	50.85	51.48
P50094	52.17	54.02	49.63	48.49	50.29	51.09	46.92	49.20	49.29	52.67	50.61	53.27	54.58	50.28	50.97	47.42	50.08	50.63	52.64	50.26	50.34	47.60	52.27	52.50	51.06	51.36	48.50	53.56	50.87	53.15	53.39	50.01	50.19	51.51	50.13	49.83	52.15	51.22	51.49	49.60	50.40	49.72	51.75	47.19	48.20	52.86	46.78	52.29	53.66
P50095	53.38	52.65	48.45	51.78	46.13	54.50	52.82	50.60	52.26	53.37	51.87	52.34	52.75	54.58	53.73	50.86	51.86	53.60	49.24	54.48	51.55	52.63	52.98	57.63	55.67	51.85	52.49	52.69	53.07	55.79	49.04	51.49	54.67	57.88	56.39	55.01	55.76	50.33	52.29	53.91	56.32	49.82	52.81	47.90	53.84	52.91	53.26	53.38	56.59
P50861	49.80	49.51	52.67	49.78	41.53	47.87	54.99	53.49	56.14	49.43	51.27	42.66	44.19	46.12	42.36	47.34	46.17	54.21	46.78	49.83	52.87	49.52	44.91	47.61	51.11	51.40	56.37	52.95	56.63	43.82	49.65	48.26	48.16	48.29	38.05	54.66	48.93	44.37	50.40	51.62	47.74	47.74	53.89	47.49	49.24	52.31	48.37	48.22	54.76
P52893	53.50	49.44	50.48	50.00	46.58	51.42	55.34	53.02	53.33	51.87	49.44	52.23	50.75	49.78	45.55	51.81	48.23	48.04	52.04	56.44	50.40	46.49	55.29	48.19	51.07	45.84	51.36	49.56	51.05	46.17	50.03	51.16	52.10	51.99	50.30	48.70	52.82	49.59	51.88	47.07	49.65	48.77	51.15	52.26	52.73	53.33	50.67	50.31	52.61
P52910	52.10	54.18	50.90	53.71	49.80	52.66	53.39	50.49	50.97	58.17	57.10	51.15	56.93	49.99	52.65	47.69	52.06	51.80	53.92	57.07	52.66	53.18	53.72	52.15	51.96	55.56	54.52	53.72	49.88	48.62	55.32	52.97	55.35	53.87	50.84	51.94	52.78	51.64	52.22	56.92	54.00	50.04	52.39	50.62	50.18	55.63	53.16	54.04	52.67
P53090	63.81	63.42	66.42	67.70	59.91	62.48	66.73	64.37	59.73	67.11	63.38	60.34	60.61	59.83	60.77	66.10	61.28	62.88	65.84	59.86	62.19	62.40	64.17	65.25	57.55	68.34	59.91	63.98	60.82	61.35	59.37	62.63	61.88	65.43	63.25	61.82	67.32	60.66	63.94	66.93	67.76	64.78	63.17	68.06	61.43	58.85	60.28	68.93	64.82
P53101	53.90	52.10	53.21	54.93	54.89	53.66	55.60	52.56	53.01	56.11	56.93	56.06	53.99	53.18	51.18	54.77	54.95	51.67	52.47	56.58	59.42	53.94	54.57	52.20	53.88	55.08	52.81	51.53	54.74	54.72	53.13	54.59	51.96	52.22	56.43	52.52	50.65	54.95	56.51	52.93	56.95	55.79	51.61	54.11	53.77	51.53	53.66	54.40	54.85
P53164	43.02	45.17	43.13	44.40	44.37	42.86	43.51	42.97	44.43	41.74	45.31	40.45	43.27	45.46	43.91	45.20	44.09	43.31	44.48	44.07	45.17	42.86	42.32	44.74	40.42	44.83	45.80	43.17	44.01	46.19	43.94	47.62	44.61	44.79	41.29	41.30	44.30	43.04	42.49	43.78	43.40	46.02	42.34	43.04	43.83	43.10	41.65	42.47	45.37
P53184	53.06	53.67	53.69	56.75	59.73	52.66	56.08	54.17	50.57	53.40	53.64	55.06	55.09	57.39	57.66	54.26	60.96	55.17	53.66	56.93	55.13	56.33	60.30	59.84	54.64	58.84	54.18	57.37	57.39	56.94	52.38	59.34	52.10	55.76	52.46	56.18	58.05	51.05	51.66	56.47	54.67	52.53	50.41	54.27	56.01	52.15	54.76	56.73	56.76
P53629	50.90	54.02	54.07	49.59	54.33	52.51	46.44	53.01	51.49	50.08	53.36	51.39	48.92	53.33	49.11	49.10	53.89	53.45	50.97	53.49	56.96	56.03	54.83	48.84	53.43	53.46	50.38	48.71	54.09	52.94	50.31	53.95	53.56	51.24	50.90	57.40	56.61	52.33	48.77	53.88	51.46	54.80	50.27	53.46	51.66	57.71	52.67	53.85	55.09
P53852	52.69	64.19	52.46	53.47	56.51	54.06	53.16	56.86	50.32	51.33	53.98	53.68	55.53	53.97	52.33	52.06	66.12	45.20	56.24	55.58	54.27	56.98	58.01	55.00	55.45	55.52	50.60	55.27	59.42	60.54	58.07	57.74	58.08	51.78	54.81	55.00	50.63	56.59	61.66	53.34	59.39	50.44	50.90	56.39	57.86	50.73	56.29	57.48	56.59
P54070	45.38	47.50	43.53	44.85	48.43	42.36	44.68	47.24	46.20	41.77	49.10	44.03	48.82	41.87	52.13	50.11	44.99	45.86	40.77	51.52	37.48	46.89	47.96	47.02	52.46	49.81	46.21	45.79	47.61	43.61	49.93	44.65	45.24	48.90	45.90	50.27	46.73	41.32	42.46	46.50	47.38	51.11	41.19	42.94	43.89	42.10	42.32	44.19	40.99
P54113	59.90	60.64	58.77	65.60	63.47	61.99	60.89	63.59	59.00	67.69	64.82	61.27	59.87	57.75	64.69	57.29	62.52	59.91	59.39	59.05	62.30	61.21	64.47	59.95	61.15	60.38	59.77	60.11	65.69	63.60	62.61	62.64	63.98	63.97	59.89	62.02	59.12	64.01	57.43	60.43	62.31	64.65	60.99	60.86	54.36	61.00	56.07	58.15	63.58
P54114	48.68	46.17	47.69	52.33	45.93	50.50	47.09	53.77	46.05	47.09	50.60	51.79	47.70	50.97	54.50	46.55	44.92	55.16	51.47	53.97	48.29	47.44	50.80	44.44	52.12	51.47	48.38	49.11	52.40	51.48	51.77	50.83	48.92	47.07	54.33	50.15	44.78	52.22	46.59	53.64	49.05	47.30	50.75	52.21	50.34	45.62	46.13	60.56	45.25
P54115	50.81	48.76	47.61	52.15	51.22	48.82	49.58	47.77	53.96	47.88	50.53	49.00	48.89	50.84	51.44	53.55	49.55	50.56	50.37	48.40	51.21	52.65	49.86	51.42	53.52	54.84	48.70	52.64	50.04	49.06	52.71	51.52	50.47	49.07	50.77	51.43	48.39	48.77	50.82	49.57	51.64	55.78	47.58	52.77	51.23	50.65	49.64	52.86	51.61
P54838	54.58	53.13	53.67	53.47	56.64	51.06	53.58	51.91	58.76	51.77	54.51	58.55	58.84	55.06	52.25	59.82	51.52	59.44	51.62	48.91	52.90	58.80	57.12	52.79	49.51	54.08	54.22	51.82	57.16	59.62	56.10	54.58	55.16	54.18	56.29	60.02	61.29	62.22	51.82	56.60	56.14	59.02	50.12	57.30	52.21	52.43	59.81	55.93	56.40
P54839	54.00	67.32	53.35	61.38	55.17	58.15	59.94	59.01	56.26	57.88	56.05	56.10	51.56	54.12	60.02	62.17	51.79	53.53	55.10	63.40	53.82	55.72	57.80	56.10	54.63	57.23	51.18	57.90	51.98	55.44	64.51	62.93	53.26	54.83	54.70	61.16	45.89	49.26	62.39	55.64	60.52	52.84	54.65	52.75	61.09	53.59	59.30	56.36	57.93
P54885	47.10	50.22	48.97	49.37	46.71	46.81	47.35	52.44	50.46	48.09	46.35	49.95	47.18	49.34	47.28	48.34	46.40	49.77	47.31	48.32	49.49	51.48	50.73	51.10	46.27	48.20	46.71	44.79	51.71	51.61	50.83	46.51	44.93	51.32	49.85	46.50	53.72	50.99	48.40	47.44	46.76	52.19	41.79	44.82	44.03	47.03	48.22	50.12	50.10
P80210	52.18	51.54	55.29	50.35	50.84	54.07	49.44	50.68	52.27	54.31	48.41	49.38	46.45	54.39	49.39	53.30	51.50	50.89	57.47	50.15	55.13	51.16	50.88	47.84	50.06	55.07	52.73	56.54	52.40	55.27	53.68	55.15	53.89	51.93	49.77	54.58	51.92	52.79	54.22	53.80	51.62	55.87	54.04	52.95	55.85	53.03	53.04	51.73	56.97
Q00711	46.36	53.73	48.09	50.13	51.80	53.80	49.53	48.84	47.38	49.31	52.06	50.41	50.06	48.66	49.12	50.73	53.58	49.94	51.22	51.55	49.65	49.24	53.29	49.84	46.41	47.04	48.23	48.53	50.07	47.73	48.91	49.28	49.01	46.82	48.96	48.42	52.50	52.14	46.52	53.39	51.21	51.66	54.73	48.49	51.07	49.91	46.90	47.28	46.54
Q00764	51.41	51.41	53.73	53.08	52.50	52.80	53.45	52.02	52.31	54.56	50.19	49.92	52.32	50.16	52.39	51.45	54.82	52.72	53.32	51.22	51.57	52.22	52.15	53.09	53.22	52.49	47.17	51.10	52.33	50.99	52.15	54.06	53.46	55.80	50.39	52.51	53.41	52.05	51.80	55.26	53.15	52.08	54.87	52.26	51.99	51.73	55.55	51.35	54.07
Q00955	43.88	47.32	45.59	45.09	48.87	44.28	42.90	49.51	48.84	43.00	41.60	46.57	47.25	43.65	46.06	42.03	49.25	42.80	46.37	45.98	44.67	48.57	45.79	44.97	45.67	43.82	45.27	44.53	46.71	43.96	40.99	38.55	40.03	40.05	46.84	48.42	44.61	43.88	46.36	43.10	43.85	41.06	46.11	47.21	43.14	45.07	46.71	45.43	40.55
Q01217	49.54	51.17	57.26	56.17	51.07	53.14	46.23	51.08	49.23	50.59	49.30	52.18	54.95	55.20	50.57	51.17	54.31	56.65	55.11	51.19	53.23	53.76	50.42	55.23	48.34	52.41	54.18	49.36	55.15	56.84	51.75	50.64	54.01	48.42	50.03	49.66	50.13	53.41	49.24	49.97	53.19	53.81	51.71	49.25	52.66	52.50	50.32	48.61	52.28
Q03835	47.52	47.56	51.08	48.37	52.26	48.89	48.42	52.81	43.87	49.88	46.91	51.51	52.35	50.44	48.29	46.11	48.02	49.74	46.75	42.02	48.49	53.19	44.33	47.84	43.59	52.09	48.66	52.39	48.32	48.88	53.54	46.56	51.18	49.37	44.72	53.56	55.37	49.24	49.29	54.05	46.45	46.08	49.07	52.78	50.68	48.99	47.78	49.74	50.13
Q04728	58.33	53.00	55.18	59.91	54.90	49.34	51.62	56.97	50.56	56.79	55.87	51.84	51.73	54.78	53.16	53.33	57.62	55.29	52.41	52.56	55.41	49.19	55.13	53.46	54.33	54.00	55.40	53.26	58.10	55.43	54.50	57.04	49.45	55.15	56.52	57.88	55.22	55.71	55.17	56.43	54.72	51.01	58.13	54.20	57.79	54.35	56.93	52.44	55.97
Q04792	52.44	49.48	59.56	50.83	57.15	57.97	46.37	51.45	45.74	51.97	47.26	51.09	53.28	60.22	47.77	52.43	54.92	49.78	49.32	57.16	51.44	55.33	50.26	46.38	53.61	51.95	50.09	51.18	47.03	52.90	59.48	59.27	57.10	52.04	55.02	47.78	58.59	52.04	47.55	54.25	49.25	51.14	54.02	53.81	50.82	49.27	62.26	55.31	49.46
Q04894	51.44	51.39	51.32	51.71	53.44	47.53	51.12	51.39	56.17	52.72	50.47	57.41	49.58	51.30	48.92	56.92	51.42	48.96	54.95	50.03	51.79	51.59	52.60	51.56	48.55	54.20	52.43	50.56	53.37	47.28	49.66	47.35	53.80	50.62	56.92	53.40	55.66	57.88	50.62	55.54	53.39	50.98	53.28	52.91	55.15	55.87	57.55	56.85	52.71
Q05016	52.72	57.87	52.18	53.54	52.63	55.17	49.61	51.36	48.39	60.78	51.79	53.79	55.94	57.71	57.20	54.29	53.87	58.19	52.37	48.30	47.93	50.09	55.01	53.95	50.47	54.03	55.63	50.31	54.53	52.55	54.53	50.93	52.82	55.32	48.01	60.69	47.92	47.68	58.37	54.48	57.41	54.76	50.41	53.75	49.03	46.62	51.15	44.37	52.58
Q05506	49.65	48.19	51.93	51.70	49.85	57.65	52.48	56.49	55.49	52.54	51.11	57.97	51.50	48.22	49.03	55.31	49.61	46.69	51.34	52.10	46.73	51.60	45.84	47.71	57.34	47.55	45.12	46.47	44.03	47.29	50.55	53.24	52.39	55.51	51.15	53.27	48.20	53.66	53.56	53.30	49.68	54.82	51.82	51.23	54.66	46.33	49.80	56.10	47.62
Q05584	46.65	52.54	39.10	44.24	47.34	50.15	44.02	52.39	43.81	48.66	44.33	46.89	50.04	57.15	50.25	51.35	54.20	54.53	42.98	55.97	55.03	50.04	46.08	48.65	47.83	48.48	49.09	45.76	54.77	49.04	38.71	45.70	43.00	44.33	53.00	46.11	47.76	47.25	52.85	47.81	51.10	50.21	43.91	43.50	44.49	47.78	44.21	54.78	37.32
Q05788	52.09	56.29	53.14	55.55	47.44	54.02	54.59	50.31	49.32	53.56	52.71	55.87	54.38	58.69	52.13	53.92	52.40	52.97	55.15	51.86	54.54	54.98	50.69	51.33	53.69	55.05	56.46	52.65	55.48	53.93	54.98	56.22	52.35	53.02	54.82	57.11	51.26	56.95	52.67	55.11	47.86	49.59	57.07	49.45	54.22	52.78	52.51	51.00	50.72
Q05911	53.17	52.18	57.39	55.97	54.69	59.51	52.81	59.31	56.33	55.97	58.67	54.42	56.65	54.18	52.13	60.27	55.33	51.90	50.75	52.15	63.83	53.82	55.33	54.07	56.39	58.08	51.78	53.41	59.18	56.34	51.31	55.19	51.91	51.75	53.02	56.10	55.37	53.99	52.12	60.10	55.09	53.94	53.48	52.02	54.46	52.72	59.32	51.12	59.16
Q06625	41.93	35.50	46.62	40.73	42.79	48.57	36.49	42.48	49.63	41.52	43.72	45.57	46.84	38.07	42.37	43.51	38.45	42.20	51.42	41.00	38.79	47.89	41.38	40.14	49.02	46.16	48.26	42.03	48.43	48.19	40.83	47.36	42.38	49.11	38.46	49.13	45.88	47.05	52.82	48.79	43.67	44.60	42.46	47.72	40.42	49.75	44.80	46.46	41.54
Q06685	44.46	39.78	44.36	43.28	41.67	45.74	42.55	47.29	40.07	44.74	44.44	42.45	44.07	45.52	45.46	44.25	43.01	45.73	43.55	43.59	47.24	44.83	42.50	41.08	43.53	45.98	41.10	45.09	45.08	44.21	46.72	48.55	48.90	42.91	49.76	42.25	43.45	43.29	46.21	40.05	46.38	41.21	42.90	43.41	44.98	44.45	45.89	43.52	40.68
Q08220	55.24	58.69	51.87	59.79	53.60	54.40	56.54	55.20	61.81	58.75	54.58	56.21	57.85	59.01	56.33	59.75	54.06	56.14	57.55	54.10	51.30	57.35	56.85	61.42	54.50	55.70	54.58	50.24	57.66	56.32	55.53	55.93	54.20	54.12	55.60	50.66	51.86	59.31	53.22	56.23	58.39	57.30	50.62	58.72	56.95	57.16	54.24	53.80	54.25
Q08645	51.48	53.11	49.37	49.41	51.33	50.25	49.52	57.96	46.83	49.68	49.34	50.48	49.45	54.34	49.82	52.38	55.74	53.27	46.55	54.27	47.50	51.90	56.54	50.47	49.39	55.06	45.47	50.90	51.14	54.16	51.81	51.50	50.87	48.93	51.87	50.03	50.45	49.83	50.11	49.57	51.12	48.06	46.14	54.46	51.47	54.07	52.17	47.56	49.43
Q08985	54.64	55.45	48.14	52.87	52.14	52.08	50.01	47.98	52.64	54.31	54.58	50.49	51.92	49.25	51.74	52.03	56.14	51.63	54.35	56.52	50.40	51.30	51.95	50.46	50.76	51.78	53.01	55.13	51.89	49.35	51.17	55.85	57.08	55.39	54.68	51.07	50.43	53.69	53.89	54.37	50.18	55.29	51.14	50.43	48.38	46.70	51.47	54.68	48.74
Q10740	51.98	51.67	53.53	55.33	50.95	53.18	53.57	53.91	48.38	61.20	44.37	58.47	51.90	50.64	52.36	48.85	50.09	52.84	54.74	52.55	54.03	48.52	56.47	47.55	59.32	53.76	52.85	53.05	48.97	52.30	52.58	48.46	51.52	48.11	45.62	51.90	49.43	50.68	51.71	54.12	53.75	48.37	45.93	48.18	56.02	47.67	55.06	47.96	54.71
Q12074	51.26	52.29	60.75	54.00	51.01	54.00	55.62	59.94	54.43	55.45	58.85	46.25	56.47	45.82	55.31	49.91	53.50	52.60	51.51	52.41	44.95	59.89	56.37	55.49	56.20	54.22	52.70	56.10	49.40	50.17	56.79	53.72	56.49	58.75	57.55	53.71	56.61	49.91	56.64	58.99	65.97	49.35	51.32	52.38	56.47	48.61	53.15	59.95	50.30
Q12122	43.78	46.43	47.65	47.17	46.23	45.75	49.37	43.24	45.60	43.66	47.21	47.89	44.14	49.85	43.72	45.55	50.27	48.57	48.78	46.47	46.66	46.21	46.08	45.35	45.60	43.20	47.46	45.88	45.85	45.15	45.77	45.38	48.98	47.21	45.81	46.70	51.51	49.51	46.56	45.13	47.64	46.72	46.78	47.86	45.04	46.18	43.68	46.34	48.30
Q12154	45.12	48.63	40.95	48.37	47.27	46.32	47.34	44.90	46.98	50.02	46.55	47.99	48.88	49.43	46.61	46.10	48.15	48.82	43.04	49.71	46.99	45.57	45.66	41.35	44.70	45.01	51.21	44.25	45.29	48.59	44.50	44.96	45.02	48.44	49.43	46.33	46.80	47.73	49.54	45.93	42.68	45.44	46.09	46.13	47.59	48.23	45.17	43.73	44.83
Q12166	50.96	54.51	54.54	46.40	57.43	48.78	55.92	51.45	57.47	53.24	54.57	49.03	50.20	42.56	55.69	51.77	54.64	56.21	45.94	50.67	50.67	51.52	46.79	50.26	54.56	52.85	53.88	54.83	51.34	53.93	52.05	52.68	53.36	48.92	53.34	55.78	51.22	56.34	58.44	55.07	53.31	48.26	51.15	51.48	54.51	54.56	51.80	48.97	56.32
Q12184	60.87	57.67	61.32	60.92	59.98	60.89	62.79	61.63	64.16	63.58	61.77	61.67	62.63	61.75	61.57	62.39	64.57	64.28	60.66	61.86	59.51	58.00	61.54	62.02	62.17	59.19	62.07	58.82	64.63	58.49	62.87	63.98	64.03	62.19	66.56	62.34	60.47	61.03	66.37	59.61	60.67	58.41	62.97	61.18	62.29	60.03	62.71	56.83	59.91
Q12189	54.56	51.94	55.07	53.35	53.74	55.06	56.57	54.22	54.61	53.96	53.29	52.04	54.80	52.91	53.05	54.57	54.74	55.22	54.71	53.89	54.13	52.09	52.57	50.68	53.21	52.86	53.57	54.54	53.76	53.47	52.74	54.37	53.63	52.43	51.45	55.10	54.41	54.51	52.91	55.59	54.83	57.60	53.33	55.56	52.53	53.04	53.97	52.93	53.83
Q12271	53.88	61.50	55.56	55.34	51.83	51.82	53.44	45.56	56.05	59.51	53.88	55.04	53.84	49.02	53.59	51.29	52.51	50.30	54.63	48.42	51.35	52.11	54.70	60.79	53.39	52.17	51.14	50.90	58.38	53.54	52.65	57.64	52.99	54.21	50.43	48.25	50.93	56.76	52.38	56.47	43.72	49.36	54.95	56.46	57.22	52.66	48.41	55.13	49.15
Q12452	42.62	44.50	40.74	46.42	47.65	44.71	44.91	42.08	44.05	48.52	46.58	46.23	46.57	46.37	45.46	44.19	45.25	43.23	44.96	45.28	45.69	48.65	44.13	45.27	44.91	47.61	43.37	47.89	45.68	44.69	48.66	47.55	44.20	44.79	50.04	45.09	45.97	47.05	47.73	45.34	45.10	46.28	47.83	46.76	47.68	45.44	47.57	45.73	42.14
Q12455	56.91	56.08	75.24	56.30	67.79	56.08	65.62	61.30	58.53	62.04	70.00	56.96	53.27	52.18	49.62	53.50	60.23	54.40	49.72	58.90	51.00	58.81	52.32	61.40	52.23	50.44	54.61	60.90	59.21	56.81	52.76	60.97	53.24	59.48	54.58	57.17	47.40	56.24	57.17	56.70	51.54	56.25	48.99	56.91	62.40	62.99	54.43	56.52	56.97
Q12458	46.85	50.83	48.78	46.99	49.83	50.96	43.56	45.03	52.48	48.68	45.00	45.83	52.35	49.19	52.25	48.41	45.00	46.80	44.80	49.08	53.42	51.84	50.15	52.28	52.73	50.65	46.83	48.05	48.13	47.70	50.54	46.13	46.86	48.42	47.11	49.72	49.83	52.81	50.08	51.74	47.09	49.60	49.99	48.81	48.43	49.56	53.53	47.67	49.50
[truncated: 52 more columns]
