# Supplementary material for: Bayesian genome scale modelling identifies thermal determinants of yeast metabolism
Source: Nat Commun. 2021 Jan 8;12:190. doi: 10.1038/s41467-020-20338-2 (PMC7794507; doi:10.1038/s41467-020-20338-2)
Supplement: Supplementary file 6 — Source Data [file 41467_2020_20338_MOESM6_ESM.gz › SourceData/fig_3c.csv]

	half_kcat_T	Tm	half_SA_T
P32476	36.95	36.79	35.35
P07251	34.25	37.49	34.15
P40825	36.55	40.63	36.55
P15180	35.75	40.87	35.65
P33330	39.25	41.13	38.45
P09950	41.45	41.30	39.75
P32473	39.75	41.40	39.15
P00330	40.85	41.77	40.55
P00937	38.75	41.83	38.45
P00927	42.55	42.10	40.55
P13298	37.75	42.30	37.35
P16550	41.85	42.81	40.55
P32799	44.35	43.06	41.95
P32340	37.55	43.21	37.55
P14540	38.75	43.46	38.45
P20967	34.95	43.47	34.95
P07170	36.05	43.62	35.95
P53164	46.45	43.89	42.85
P29509	41.15	43.92	40.95
P38625	36.25	43.97	36.25
P38720	42.45	43.98	41.85
P04807	43.65	44.09	42.85
P26637	33.65	44.17	33.65
P48445	41.05	44.23	41.05
P07991	37.05	44.31	36.95
Q06685	35.15	44.31	35.15
P32288	36.85	44.32	36.85
P17695	38.75	44.40	38.55
Q06625	40.75	44.41	39.95
P39692	40.15	44.50	40.15
P38791	40.35	44.59	40.15
Q00955	43.05	44.64	42.75
P38088	40.35	44.70	40.35
P39954	40.75	44.75	40.55
P47176	41.55	45.32	41.55
P07284	34.05	45.36	34.05
P13663	35.75	45.55	35.65
P15019	36.75	45.58	36.75
P38075	42.45	45.62	42.45
P29952	42.65	45.69	42.45
P49089	43.25	45.71	42.95
P46655	48.95	45.86	44.25
Q12452	38.75	45.95	38.75
P54070	42.05	46.04	40.85
P38013	42.25	46.08	41.45
Q12122	40.55	46.22	40.55
P07245	35.55	46.27	35.45
Q12154	36.75	46.51	36.65
P09440	40.05	46.60	40.05
P05030	40.15	46.64	40.15
P17649	39.25	46.66	39.25
P32573	40.85	46.68	40.75
P16451	41.35	46.78	40.55
P08524	41.95	46.79	41.95
P22768	43.95	46.93	43.75
P13188	41.45	47.08	41.45
P07149	38.35	47.10	38.35
P04802	37.05	47.11	37.05
Q03778	43.35	47.12	42.55
P31412	39.05	47.14	39.05
P38067	38.75	47.25	38.75
P32861	35.15	47.32	35.15
P07259	40.75	47.34	40.75
P39683	37.15	47.43	37.15
P00958	45.75	47.46	45.15
P33734	43.55	47.55	43.55
P38707	47.15	47.68	45.85
P49090	37.75	47.70	37.75
P33421	41.65	47.74	41.25
P41940	38.25	47.76	38.25
P48015	42.35	47.82	42.35
Q05584	40.85	47.85	40.75
P47026	45.15	47.91	44.85
P32528	36.85	47.94	36.75
P32264	39.65	47.95	39.65
P00815	30.15	47.99	30.15
Q12036	41.65	48.00	41.25
P07806	37.75	48.05	37.75
P14180	40.25	48.07	40.25
P39726	41.25	48.11	40.75
P37303	43.25	48.13	43.25
P36014	41.45	48.22	41.05
P08067	38.75	48.25	38.65
P54885	44.55	48.27	44.05
P11412	39.75	48.33	39.75
P00044	47.95	48.37	46.15
P21524	31.55	48.39	31.55
P32449	40.95	48.48	40.85
P38998	39.55	48.56	39.55
P19097	41.35	48.64	41.35
P08465	41.45	48.82	41.35
Q03835	41.85	48.83	41.75
P04076	41.15	48.88	41.15
P32895	46.55	48.93	46.45
P41911	40.65	48.98	40.65
P21801	34.85	49.02	34.85
Q12068	41.55	49.10	41.45
Q12471	39.65	49.11	39.65
Q07471	40.05	49.12	40.05
P32462	46.55	49.13	45.95
P38113	47.95	49.19	46.65
P38787	40.95	49.21	40.95
P49367	44.55	49.24	44.55
P36107	35.85	49.24	35.85
Q12458	40.45	49.31	40.45
P50861	46.85	49.31	46.45
P53685	34.15	49.37	34.15
Q01802	47.15	49.38	46.55
P41277	43.55	49.41	43.55
P39518	45.75	49.46	45.75
Q07560	47.05	49.48	46.05
P07807	44.05	49.49	43.65
P27680	39.35	49.50	39.35
Q07804	40.45	49.52	40.45
P06168	44.25	49.52	44.25
P38705	38.35	49.53	38.35
P30624	45.65	49.65	45.25
P54783	34.65	49.67	34.65
P15807	39.55	49.69	39.55
P47190	43.95	49.72	43.95
P16387	49.15	49.75	47.65
P36421	42.65	49.75	42.65
P11154	41.55	49.77	41.55
P54114	35.65	49.77	35.65
Q04212	33.05	49.78	33.05
P81451	43.05	49.79	41.85
P41835	40.15	49.81	40.15
P33775	44.85	49.87	44.65
P21826	46.25	49.89	46.15
P03965	41.45	49.89	41.45
P28777	38.35	49.90	38.35
P32563	41.05	49.91	41.05
P32459	42.15	50.01	41.95
P04037	45.85	50.02	44.85
Q00711	39.05	50.03	39.05
P40015	46.75	50.07	46.45
P38812	42.85	50.10	42.55
P39522	44.35	50.14	44.35
P00925	37.45	50.19	37.45
Q12494	39.15	50.21	39.15
P28272	47.75	50.22	47.35
P33300	36.75	50.23	36.75
P04801	46.75	50.23	45.85
P32419	40.95	50.23	40.95
Q08548	43.15	50.23	43.15
P25372	43.55	50.25	42.95
Q04178	41.95	50.29	41.85
Q05567	43.25	50.30	43.25
P50277	39.65	50.34	39.65
P32469	41.05	50.38	40.95
P22543	33.85	50.38	33.85
P53319	46.65	50.40	46.45
P32179	44.95	50.41	44.65
P47011	40.45	50.42	40.45
P21147	34.45	50.43	34.45
P41921	41.85	50.45	41.75
P39988	44.25	50.45	44.15
P37296	40.35	50.49	40.35
P20048	44.55	50.51	44.55
Q12109	40.65	50.52	40.65
P36126	43.75	50.54	43.75
Q12680	48.25	50.54	48.25
P37297	47.55	50.56	47.55
P08678	37.85	50.57	37.85
P53909	37.15	50.58	37.15
P00899	38.25	50.60	38.25
P52893	48.05	50.60	47.95
P39525	41.05	50.62	41.05
P37012	43.65	50.65	43.65
P40510	42.55	50.66	42.55
P00854	43.55	50.66	43.35
P11986	43.65	50.67	43.55
P00560	41.05	50.70	41.05
P10659	40.65	50.72	40.65
P00890	43.55	50.73	43.55
P32316	47.25	50.79	45.65
P32784	35.65	50.79	35.65
Q07500	41.15	50.81	41.15
P41338	46.95	50.81	46.65
P09436	39.15	50.82	39.15
P38115	42.55	50.82	42.55
P38427	37.55	50.82	37.55
P22434	42.75	50.82	42.75
P40471	38.85	50.83	38.85
P39714	37.15	50.84	37.15
P50942	43.55	50.85	43.55
P32796	44.75	50.87	44.75
P38795	40.35	50.87	40.35
Q12031	41.85	50.90	41.85
P32582	37.85	50.90	37.85
Q05506	43.75	50.91	43.75
P29465	42.35	50.93	42.35
P09368	37.85	50.95	37.85
P00912	45.55	50.97	45.15
P48360	47.15	50.98	46.95
P53915	46.85	50.99	46.15
P54115	50.35	50.99	48.45
P39976	39.35	51.00	39.35
P21592	43.05	51.01	43.05
P32263	46.15	51.02	45.65
P38077	46.45	51.02	45.75
P40017	43.65	51.03	43.65
P38620	44.35	51.03	44.25
Q04958	39.25	51.04	39.25
P40308	39.85	51.04	39.85
P40099	44.95	51.06	44.65
P38627	39.55	51.06	39.45
P06197	31.15	51.08	31.15
P50094	38.65	51.09	38.65
P22140	46.05	51.11	45.95
P28789	41.75	51.11	41.75
P27616	40.65	51.12	40.65
P38426	42.65	51.13	42.65
P32610	41.55	51.13	41.45
O13525	44.65	51.14	44.55
P40106	41.55	51.14	41.15
P09457	44.85	51.15	44.75
P23776	47.35	51.19	47.15
Q03266	43.85	51.19	43.85
P53966	39.65	51.19	39.65
P27796	37.25	51.22	37.25
P09201	39.05	51.22	39.05
P33333	47.45	51.24	46.95
Q04066	37.85	51.25	37.85
P41734	46.75	51.26	46.15
P47125	32.95	51.28	32.95
Q07830	40.85	51.31	40.85
P15496	37.65	51.32	37.65
P47052	38.55	51.32	38.55
P04803	34.35	51.34	34.35
P17255	42.25	51.37	42.25
P12684	40.65	51.38	40.65
Q12233	42.05	51.38	41.65
P19414	42.25	51.39	42.25
P10356	43.55	51.39	43.55
P13711	39.25	51.39	39.25
P10963	35.85	51.40	35.85
P41735	49.25	51.41	47.95
P15625	43.65	51.42	43.65
P32643	43.85	51.42	43.85
Q04396	44.15	51.43	44.05
P15624	46.15	51.44	46.05
P54781	43.65	51.44	43.65
P53312	45.15	51.46	45.15
P38286	38.15	51.48	38.15
P53167	36.35	51.49	36.35
P20049	44.25	51.49	44.25
P36143	36.25	51.52	36.25
P38891	47.05	51.52	46.85
P53687	42.05	51.53	42.05
Q06703	47.05	51.54	46.75
P15179	46.15	51.54	46.15
P23501	38.55	51.55	38.55
P38689	43.65	51.57	43.65
Q08645	38.15	51.58	38.15
P00549	47.25	51.58	47.25
P26725	42.45	51.58	42.45
P27515	39.35	51.61	39.35
P48016	46.55	51.62	46.55
Q05874	41.85	51.62	41.85
P16467	31.55	51.63	31.55
P38226	41.65	51.65	41.65
Q10740	38.35	51.66	38.35
P53332	46.65	51.67	46.35
Q03262	42.85	51.68	42.85
P46151	31.15	51.68	31.15
P00572	47.25	51.69	46.65
P42826	40.55	51.69	40.55
Q12676	37.65	51.71	37.65
P22438	45.55	51.71	45.55
P49723	46.85	51.72	46.75
P06174	45.05	51.72	44.95
P06700	44.05	51.75	44.05
P40857	44.55	51.75	44.35
P08417	39.35	51.76	39.35
P38604	39.35	51.76	39.35
P38131	41.55	51.79	41.55
Q99312	43.35	51.80	43.35
P0CW41	44.85	51.80	44.85
P07258	44.55	51.81	44.45
P46969	40.65	51.82	40.65
P25377	33.45	51.82	33.45
P36150	38.65	51.83	38.65
Q08224	43.95	51.84	43.95
P04173	42.35	51.84	42.35
Q03677	41.55	51.87	41.45
P30902	41.75	51.92	41.65
P16140	44.45	51.95	44.35
P25580	41.55	51.97	41.55
P11353	45.55	51.97	45.55
P32604	48.25	51.98	48.05
Q06178	45.65	52.01	45.65
P32567	39.15	52.03	39.15
P47143	43.75	52.04	43.75
Q08985	38.55	52.04	38.55
P41939	41.05	52.05	41.05
P42837	40.55	52.07	40.55
P53264	42.65	52.08	42.65
Q01217	40.45	52.08	40.45
P28274	37.75	52.09	37.75
Q08975	42.65	52.11	42.65
Q06321	41.15	52.11	41.15
P41903	34.05	52.11	34.05
P00401	46.05	52.13	46.05
P32378	42.65	52.15	42.65
P40215	45.85	52.15	45.85
Q99258	35.35	52.16	35.35
P06115	47.95	52.16	47.15
Q07938	41.65	52.16	41.65
Q00764	45.85	52.17	45.85
Q3E790	43.55	52.18	42.75
P00360	50.05	52.19	49.75
P51601	38.85	52.20	38.85
P43123	43.25	52.21	43.25
P40884	42.75	52.21	42.75
P20485	46.25	52.25	46.25
P37291	37.25	52.27	37.25
P47912	38.35	52.27	38.35
P32785	37.45	52.27	37.45
P24031	44.15	52.28	44.15
P36148	47.65	52.28	47.65
P50113	39.35	52.29	39.35
P32642	37.05	52.32	37.05
P54857	46.95	52.33	46.75
P16622	36.25	52.34	36.25
P32375	27.15	52.34	27.15
P05373	42.05	52.34	42.05
P35202	41.25	52.35	41.25
P10127	37.65	52.39	37.65
Q12166	42.35	52.40	42.35
P00175	43.05	52.41	43.05
P53315	46.35	52.43	46.05
P22289	44.35	52.45	43.35
Q04792	36.05	52.47	36.05
P36010	42.65	52.48	42.45
P32190	34.15	52.48	34.15
P42941	39.45	52.49	39.45
P52867	39.25	52.50	39.25
Q12265	43.25	52.51	43.25
P52489	39.05	52.51	39.05
P42951	52.55	52.52	50.95
P36136	37.55	52.53	37.45
P31115	36.25	52.54	36.25
Q04894	42.65	52.55	42.65
P24521	43.25	52.55	43.25
P39002	42.85	52.57	42.85
P53848	40.95	52.58	40.95
P35206	46.25	52.59	46.15
P38697	42.65	52.60	42.65
Q06405	44.65	52.62	44.05
P53686	40.55	52.62	40.55
P53629	47.95	52.65	46.55
P53688	46.25	52.66	46.15
P25515	44.85	52.67	44.55
P38211	46.45	52.67	46.45
P00128	37.45	52.67	37.45
P06208	43.85	52.67	43.85
Q06549	37.45	52.68	37.45
P28321	41.15	52.68	41.15
Q05521	43.45	52.69	43.45
Q00055	32.65	52.71	32.65
P53051	44.15	52.73	44.15
P80210	45.35	52.73	45.35
P36013	38.95	52.73	38.95
P19657	41.25	52.74	41.25
P38139	48.25	52.75	47.95
P31688	34.55	52.75	34.55
P38074	39.95	52.75	39.95
Q06817	39.85	52.76	39.85
Q12525	37.75	52.77	37.75
P37299	48.15	52.77	48.15
P25578	43.75	52.77	43.75
P21954	48.45	52.77	48.35
P23797	44.55	52.78	44.55
Q02046	44.75	52.79	44.75
Q06510	40.85	52.79	40.85
P33315	51.85	52.80	51.05
P07702	44.05	52.81	44.05
P32191	41.65	52.81	41.65
P53199	47.35	52.81	47.25
P32356	45.25	52.82	45.25
P35497	49.85	52.82	49.25
P23968	34.85	52.84	34.85
P50095	33.95	52.85	33.95
P80235	46.35	52.85	46.35
P32603	41.15	52.86	41.15
P30952	41.15	52.89	41.15
Q12382	41.95	52.90	41.95
P38954	37.45	52.90	37.45
P06169	42.05	52.93	42.05
P47771	48.55	52.93	48.45
P00358	49.05	52.93	48.65
Q05871	37.15	52.95	37.15
P33327	44.65	52.95	44.65
P00331	45.85	52.96	45.85
P40012	41.25	52.97	41.25
Q07993	42.35	52.97	42.35
Q05016	44.25	52.98	44.15
P18408	42.55	52.98	42.55
P40360	47.05	52.98	47.05
P34227	47.55	53.01	47.25
Q12428	50.25	53.02	49.95
Q99190	41.95	53.02	41.95
P52910	51.95	53.02	51.35
P53318	46.55	53.03	46.45
P08432	39.75	53.04	39.75
P00830	42.45	53.07	42.45
P40459	43.65	53.08	43.65
P47088	44.45	53.09	44.45
P07250	43.25	53.10	43.25
P48525	38.25	53.11	38.25
P38631	40.35	53.12	40.35
P33412	47.55	53.12	47.35
P47165	48.75	53.13	47.95
Q06408	44.45	53.14	44.45
Q05788	41.05	53.14	41.05
P07255	52.25	53.15	48.55
P22108	44.55	53.15	44.55
P18562	44.65	53.16	44.55
Q05779	38.45	53.16	38.45
P00724	49.55	53.18	49.35
P40054	37.95	53.19	37.95
P32891	44.55	53.19	43.95
Q12246	43.55	53.20	43.55
P40989	42.75	53.22	42.75
P38858	36.35	53.25	36.35
P0CX79	43.75	53.27	43.75
P17423	40.85	53.29	40.85
P36001	43.55	53.29	43.55
Q08959	34.85	53.30	34.85
P08019	47.25	53.31	47.25
P38628	43.45	53.32	43.45
P53128	43.25	53.33	43.25
P38122	39.25	53.36	39.25
P33317	50.85	53.36	49.05
Q06147	42.55	53.38	42.55
P32048	39.35	53.38	39.35
P14742	42.25	53.42	42.25
P21306	43.65	53.42	42.85
P08431	41.65	53.43	41.65
P43635	39.85	53.44	39.85
P41807	39.25	53.45	39.25
P32614	42.35	53.45	42.35
P38715	47.35	53.46	47.25
P00127	41.45	53.46	41.35
P32178	38.85	53.46	38.85
P43567	44.75	53.46	44.75
P32621	40.35	53.46	40.35
P17505	37.75	53.47	37.75
P00950	39.75	53.48	39.75
Q12283	46.05	53.48	46.05
P16603	48.85	53.50	48.85
P48836	50.15	53.50	48.35
P15274	42.25	53.51	42.25
P13259	46.85	53.51	46.75
P32903	51.05	53.52	47.65
P39105	42.35	53.52	42.35
P07263	43.15	53.52	43.15
P48567	51.95	53.52	50.85
P53598	41.55	53.54	41.55
P07342	42.15	53.56	42.15
P25087	44.65	53.57	44.65
P10869	29.85	53.57	29.85
P28241	35.55	53.57	35.55
P08004	42.55	53.57	42.55
Q12349	46.15	53.59	45.55
P47039	41.35	53.60	41.35
P08536	43.05	53.60	43.05
P37298	42.05	53.62	41.95
P00431	48.45	53.63	48.35
Q04179	43.75	53.65	43.75
Q12271	45.75	53.66	45.75
P38145	46.85	53.67	46.65
P21672	43.25	53.68	43.25
P49017	49.15	53.68	48.75
P25345	44.25	53.68	44.25
P07275	46.85	53.70	46.85
P47013	42.35	53.70	42.35
P29703	45.55	53.71	45.55
P00163	43.45	53.71	43.45
Q08558	43.35	53.71	43.35
P33312	41.05	53.71	41.05
P38158	49.45	53.72	49.45
Q03941	41.15	53.73	41.15
Q06490	42.15	53.74	42.15
P32874	44.15	53.75	44.15
Q06346	42.85	53.78	42.85
P0CW40	45.55	53.79	45.55
P40353	41.35	53.80	41.35
P53630	39.05	53.80	39.05
P38999	43.55	53.80	43.55
P38066	40.55	53.80	40.55
P32626	44.95	53.82	44.85
P18900	46.15	53.82	46.15
Q06636	45.95	53.83	45.85
P35196	43.45	53.83	43.45
P05374	43.95	53.83	43.95
Q07923	41.45	53.84	41.45
P08456	43.95	53.84	43.95
Q08650	48.55	53.86	48.55
P38169	45.05	53.87	45.05
P34163	33.05	53.90	33.05
P25628	44.15	53.94	44.15
P25373	46.15	53.95	45.55
P0CZ17	45.15	53.96	45.15
P27697	42.95	53.96	42.95
P16861	43.85	53.96	43.85
P28496	42.95	53.96	42.95
P53204	44.05	53.97	44.05
P00425	50.55	53.97	49.05
P32477	31.95	53.98	31.95
P38287	51.45	54.04	50.75
Q12189	48.55	54.04	48.55
P40559	36.65	54.04	36.65
P40545	43.95	54.08	43.95
P53101	50.25	54.08	49.45
P07236	45.55	54.09	45.55
Q03579	46.65	54.11	46.25
P06773	39.65	54.11	39.65
P30777	39.15	54.12	39.15
P14020	41.85	54.12	41.85
P32377	47.75	54.13	47.75
P40581	45.95	54.13	45.65
P06738	41.55	54.13	41.55
Q12043	44.25	54.14	44.25
Q07950	42.25	54.16	42.25
P32327	40.15	54.18	40.15
P36165	36.35	54.19	36.35
P14843	46.45	54.20	46.45
Q12074	40.55	54.20	40.55
P38992	44.45	54.22	44.35
P22803	41.75	54.23	41.55
Q12211	42.65	54.24	42.65
P16862	39.85	54.25	39.85
Q06892	44.75	54.26	44.75
Q03557	40.55	54.26	40.55
P19358	46.75	54.27	46.65
P25379	42.05	54.27	42.05
P38130	46.25	54.27	46.25
P32463	48.15	54.28	47.35
P47096	41.85	54.31	41.85
P38635	48.35	54.32	48.25
P16661	37.85	54.32	37.85
P09624	40.85	54.32	40.85
P00856	44.35	54.35	43.45
P06106	43.45	54.37	43.45
P39111	44.95	54.37	44.95
P0CX78	40.15	54.37	40.15
P32622	42.25	54.39	42.25
P36051	43.55	54.39	43.55
P61829	42.45	54.44	42.05
P04806	37.75	54.45	37.75
P21595	48.15	54.46	48.15
P40009	40.95	54.46	40.95
Q06708	41.45	54.47	41.45
P25358	43.45	54.48	43.45
P11325	35.25	54.48	35.25
P47180	46.85	54.48	46.75
P10614	40.95	54.50	40.95
P28834	34.55	54.51	34.55
P40970	40.95	54.52	40.95
P53037	41.85	54.54	41.85
P05626	44.45	54.55	44.45
P40319	41.45	54.57	41.45
P40047	41.45	54.57	41.45
P32842	47.85	54.58	47.35
P50264	40.55	54.60	40.55
P53341	44.15	54.61	44.15
P38840	39.45	54.63	39.45
P48526	42.35	54.67	42.35
Q02196	34.95	54.68	34.95
P08566	38.85	54.69	38.85
Q02784	40.05	54.70	40.05
P40553	42.55	54.71	42.45
P38816	49.45	54.71	49.25
P22007	40.05	54.71	40.05
P21373	43.55	54.77	43.55
P18544	43.75	54.80	43.75
P38994	45.25	54.83	45.25
Q12165	38.65	54.83	38.65
P53852	43.75	54.85	43.75
Q03175	35.95	54.85	35.95
P04385	41.85	54.85	41.85
Q12320	44.15	54.85	44.15
Q08911	42.65	54.86	42.65
Q04728	45.55	54.87	45.35
P38913	43.35	54.88	43.35
P05375	39.75	54.89	39.75
P12695	51.75	54.89	51.65
P32383	38.55	54.90	38.55
Q05911	45.15	54.90	45.15
P17709	37.95	54.92	37.95
Q03529	44.85	54.92	44.85
P07244	46.45	54.94	46.25
P00420	39.95	54.94	39.95
P38986	45.55	54.94	45.55
Q05533	43.65	54.96	43.65
P39104	39.65	54.97	39.65
P26364	42.85	54.99	42.85
P38708	40.05	55.09	40.05
P48527	43.15	55.10	43.15
Q02207	42.05	55.13	42.05
Q04120	42.95	55.14	42.85
P40506	45.45	55.16	45.45
P46681	38.35	55.17	38.35
P19262	45.65	55.20	45.65
P25335	44.45	55.21	44.45
Q05979	47.55	55.24	47.55
P47147	40.45	55.25	40.45
Q02979	43.65	55.25	43.65
P40495	41.35	55.25	41.35
P53296	44.95	55.26	44.95
P53184	50.15	55.28	48.95
P33550	45.35	55.31	45.35
P39006	37.25	55.32	37.25
Q04430	43.05	55.33	43.05
Q02896	42.75	55.34	42.75
P07172	43.85	55.34	43.85
Q08108	46.95	55.35	46.95
P52911	51.75	55.35	51.65
P32352	46.85	55.37	46.75
Q06389	44.45	55.40	44.35
P28239	44.55	55.40	44.55
Q08227	40.45	55.41	40.45
P29704	42.15	55.43	42.15
P37254	40.55	55.43	40.55
P54838	42.15	55.45	42.15
P03962	33.35	55.48	33.35
P06785	43.15	55.50	43.05
P04397	44.35	55.50	44.35
P38143	47.85	55.52	47.45
P07143	36.95	55.56	36.95
P38703	40.15	55.56	40.15
P53045	41.45	55.60	41.45
P35842	45.35	55.61	45.35
P00635	38.45	55.61	38.45
P30402	38.85	55.61	38.85
P38063	37.25	55.67	37.25
P20051	41.05	55.68	41.05
Q05902	36.25	55.69	36.25
Q01574	42.95	55.70	42.95
P00410	37.55	55.73	37.55
P40975	44.55	55.73	43.65
P25332	38.85	55.74	38.85
P38298	39.75	55.74	39.75
Q99321	38.85	55.77	38.85
P38790	38.05	55.77	38.05
P28240	48.75	55.80	48.65
P53753	44.55	55.80	44.55
P00427	48.35	55.81	48.05
Q03674	45.65	55.81	45.65
P08525	52.15	55.81	50.15
P15700	36.65	55.82	36.65
P31382	48.95	55.83	48.95
P25340	50.15	55.85	50.15
Q12358	46.55	55.89	46.55
P0CX77	43.35	55.91	43.35
P81449	51.25	55.92	49.75
P15202	46.35	55.92	46.35
P39708	43.65	55.94	43.65
P32451	35.95	55.94	35.95
P43550	48.45	55.96	48.45
P00924	48.45	55.98	48.35
Q08220	40.65	56.00	40.65
P33401	46.75	56.01	46.75
Q06702	39.75	56.01	39.75
P27809	47.95	56.03	47.85
P04039	48.95	56.05	47.85
P25605	37.55	56.05	37.55
P15454	46.15	56.06	45.95
P47164	45.95	56.07	45.95
P07257	46.65	56.07	46.65
Q12362	45.15	56.07	45.15
P04046	44.95	56.09	44.95
P49435	46.25	56.10	46.05
P22133	49.45	56.13	49.45
P06776	47.25	56.15	47.25
P48570	35.15	56.19	35.15
P81450	53.45	56.21	50.55
P27472	45.65	56.25	45.65
P07285	40.15	56.28	40.15
Q12178	47.65	56.29	47.45
P10174	44.55	56.30	43.95
P32452	44.05	56.31	44.05
P07264	41.85	56.36	41.85
P16120	43.75	56.37	43.65
P08425	46.45	56.37	46.45
P00812	44.95	56.41	44.95
P12709	48.25	56.45	48.25
P23337	44.95	56.48	44.95
P34756	39.45	56.53	39.45
P31116	42.35	56.58	42.35
P08679	44.25	56.59	44.25
P32353	43.65	56.60	43.65
Q07729	48.05	56.62	48.05
Q06667	45.15	56.62	45.05
P00498	42.05	56.62	42.05
P25045	47.45	56.63	47.45
Q12051	39.65	56.63	39.65
P32368	45.55	56.64	45.55
P35731	43.85	56.66	43.85
P54839	43.95	56.76	43.95
P12683	43.75	56.81	43.75
Q01519	54.65	56.82	52.05
P17898	42.75	56.84	42.75
Q03764	44.95	56.90	44.95
P49775	50.15	56.91	49.85
P40433	41.55	56.94	41.55
P06633	48.25	56.96	48.15
P22219	40.25	56.98	40.25
P43619	38.65	57.01	38.65
P32771	48.55	57.12	48.55
Q12455	49.15	57.16	49.15
P38710	41.15	57.17	41.15
P38071	46.45	57.20	46.45
P38972	38.55	57.24	38.55
P14065	48.25	57.35	48.25
P21182	47.05	57.40	47.05
P50107	44.25	57.40	44.25
P40345	46.75	57.67	46.75
P00817	52.15	57.79	52.05
P23254	42.95	57.79	42.95
P21264	45.35	58.12	45.35
P00045	52.05	58.16	51.05
P32366	51.05	58.18	50.95
P26263	36.85	58.19	36.85
P39540	44.55	58.20	44.55
P46367	39.45	58.23	39.45
P21623	43.45	58.33	43.45
P53982	31.05	58.57	31.05
P27810	47.45	58.65	47.45
P09938	47.85	58.79	47.75
P22203	45.35	58.83	45.35
P43577	49.65	58.94	49.65
P47169	45.95	58.98	45.95
P04161	41.05	59.29	41.05
P53314	43.45	59.31	43.45
P38714	43.45	59.56	43.45
P46971	52.85	59.96	51.75
P07256	42.45	60.21	42.45
P07277	53.25	60.28	52.75
P15703	54.15	60.61	54.05
P54113	49.65	60.86	49.65
P00359	51.85	60.89	51.85
P38009	38.45	61.41	38.45
Q12184	48.55	61.63	48.55
P07246	52.55	61.78	52.55
P37292	52.05	62.29	52.05
P00942	49.85	62.38	49.85
P05150	45.95	62.68	45.95
P38221	52.95	62.77	51.95
P23542	53.45	62.98	53.45
P49095	38.95	63.03	38.95
P53090	47.45	63.14	47.45
P32347	37.45	64.05	37.45
P07283	47.35	64.50	47.35
P38342	40.45	64.94	40.45
P07262	50.55	65.41	50.55
P40363	48.25	65.87	48.25
P00931	49.75	66.36	49.75
P05694	46.55	67.50	46.55
P31373	51.95	67.82	51.95
P22217	46.55	71.30	46.55
P11491	41.15	71.30	41.15
