# Supplementary material for: Bayesian genome scale modelling identifies thermal determinants of yeast metabolism
Source: Nat Commun. 2021 Jan 8;12:190. doi: 10.1038/s41467-020-20338-2 (PMC7794507; doi:10.1038/s41467-020-20338-2)
Supplement: Supplementary file 6 — Source Data [file 41467_2020_20338_MOESM6_ESM.gz › SourceData/fig_2e.csv]

	Tm_mean_padj	Tm_var_padj	Topt_mean_padj	Topt_var_padj	dCpt_mean_padj	dCpt_var_padj
O13525	0.999999999994629	0.6670166189354322	0.9999999996320517	8.482103908136196e-14	1.0	0.9999999999999999
P00044	1.0	1.0	1.0	8.482103908136196e-14	1.0	1.0
P00045	6.934557965210253e-05	1.0	0.9999995092773456	4.788419660783916e-10	1.0	0.0061809245375396005
P00127	1.0	0.19278187021652315	6.724247825218299e-09	0.9832810147000907	0.9999999999999993	0.0029481804333501005
P00128	1.0	0.9999999969924075	1.3232406281815656e-09	0.014080517758978117	0.8196094846054842	0.9603468929217377
P00163	0.8147930763428212	2.731075135520289e-05	0.9988168388187777	0.020200808870618148	0.7919696429215634	1.0
P00175	0.9999999999999865	0.9967026266274518	0.9999999999999992	0.7786454716239717	1.0	0.00807217853681863
P00330	1.0	0.9998591565716787	0.7360000284961384	9.777138099131832e-09	0.9999999999999901	1.0
P00331	1.0	0.9994238537747364	0.7872645518826337	0.00016715493005059479	0.6682446011857648	0.3360430219706194
P00358	1.0	0.00985504274895499	1.0	0.33188905453259787	0.13607462270210324	0.0007072867495836466
P00359	0.9999996189688034	0.9951201381808467	0.9999999999999997	0.999911854415795	1.0	1.0
P00360	0.9999999999756807	0.24853712568315178	1.0	1.4207203036242788e-07	0.5468049916188287	0.9995976598232714
P00401	1.0	1.0	0.9999985090372758	0.013496597445019631	0.9999999504001345	1.0
P00410	0.012191910024306085	1.0	8.476276913693681e-08	7.020550971414963e-05	0.2678532857237014	3.397742087685174e-10
P00420	0.00022382851440505558	3.2940170591189144e-09	1.6619746734392038e-07	0.9983416651824979	1.0	1.0
P00425	0.918418397332041	8.75765712715637e-06	1.0	3.8227592490169826e-05	0.07607865709391959	0.9991099626397194
P00427	0.8264238095508039	0.9910580059038828	0.9999999845398901	0.6881934547466507	1.0	0.9417712029357649
P00431	1.0	0.9844034160043801	0.5654175602807905	8.482103908136196e-14	0.050106713967995375	0.027066638351796235
P00498	0.026224347278098525	0.04070536441552175	0.9999999982797243	0.04331819197761044	0.00011246752534121995	1.0
P00549	0.966461092394795	1.0	0.9999999940454583	8.482103908136196e-14	0.22519751123286647	1.0
P00560	0.489831199992514	1.0	0.5005941290546589	0.7986855241498279	1.0	1.0
P00572	1.0	0.0094944509881989	0.7888372642595252	1.5404431790044804e-05	1.0	0.015779837986875433
P00635	0.30855946738560747	1.0	0.0	0.9964355569316645	0.046347769379260884	0.00012422637047138085
P00724	1.0	1.0	0.9767539440492528	0.00023894048324202277	1.0	0.999384002918725
P00812	2.933764342571976e-12	1.0	0.2427364345283205	1.4335789133568255e-07	0.04775179156829823	1.0
P00815	0.9999999999999999	0.9999652839250214	0.0	7.053887958885507e-05	0.9999999975173068	0.9999999999999525
P00817	0.9999999869346636	1.0	1.0	0.3238170542488904	1.0	1.0
P00830	1.0	0.999999999999993	0.5172062581388939	0.0035541805315293384	0.015329900928070628	1.0
P00854	0.9999999743714187	0.9999999991285782	0.0025959979997229876	0.0013327955764277366	1.0	1.0
P00856	0.08608399324781979	5.287880986415416e-07	0.1217023771673934	1.928699027853309e-05	1.0	1.0
P00890	1.0	0.08732679827753043	0.2557213674533355	0.9985596949286224	0.12210581725005054	1.0
P00899	2.667465248684664e-09	0.00046906846233518706	0.0002879191271397685	0.05281955737818855	0.9928107928578114	3.568371733642106e-05
P00912	0.999500250540683	0.10743835544191926	1.0	0.0009835397948185776	0.016454747490462607	2.5279778270714814e-13
P00924	6.511414798182624e-05	0.0003954533935571769	0.9999999084052087	1.3798751862248437e-06	1.0	0.8738790587854439
P00925	1.0	1.0	0.5831743026583496	0.9999999554926454	0.9999999986404629	0.0024894839489699727
P00927	0.5278189938669134	0.36541062212283826	1.0	1.570374941195496e-10	3.5796652269604046e-05	1.0
P00931	0.9999999999999598	1.0	0.9999953638542185	0.03465940994312	1.0	0.9999690245967768
P00937	1.0	0.5882957774550862	1.0	6.990273915263856e-09	1.0	1.0
P00942	1.0	1.0	1.0	0.16789024962859644	0.0010682509624906356	1.0
P00950	1.4499195791772834e-06	0.9999999969924075	0.12664922048848015	0.35553157077340825	1.0	1.0
P00958	0.6464248750799502	0.3022823711912158	1.0	4.352074256530614e-12	0.848595183106791	0.4378924785751921
P03962	0.0021716504697070205	0.4035497287133295	2.3842521290617924e-09	0.9999999554926454	1.0	1.0
P03965	0.0011255269614508512	1.4628615940814882e-07	0.3708279595703402	0.22642079127454173	5.223292331990592e-08	1.0
P04037	0.09437498700924796	1.0766942892814768e-12	1.0	6.46795950132173e-11	1.0	1.0
P04039	9.871046824816432e-06	0.04729402995428589	1.0	8.558176413542284e-06	0.8899911746214458	1.0
P04046	1.777326641416721e-08	8.482103908136196e-14	1.0	0.999911854415795	0.9999999926509794	1.0
P04076	0.9983753433911537	0.9999108721772619	0.9999999999993242	8.482103908136196e-14	1.0	1.0
P04161	0.0014229818741293698	1.0	0.9120331346267562	0.0001527395754166161	0.0001496930591594614	1.0
P04173	1.0	0.9994443930846161	1.0	1.450415043624531e-07	1.0	1.0
P04385	0.3013187781288936	1.0	0.9999992107397896	4.311928388245345e-05	1.0	1.0
P04397	0.005505631740376438	0.0013103593077590237	0.9656699133642835	0.001269329062819402	0.7521579591791165	1.0
P04801	0.9999999752776954	2.3509407669708438e-05	0.999946311781311	0.023750411031582264	1.0	0.41650362429533083
P04802	0.9999999104937933	1.0	0.02589937180203472	0.8485635101714545	1.0	0.9999999999999999
P04803	1.0	0.0832923100175964	6.584298197775951e-06	5.6422507851427994e-06	1.0151879337172431e-12	0.9998569261828961
P04806	0.09305715058542163	0.0024774699857322835	0.001839192369937015	0.6687584222687982	1.0	1.0
P04807	1.0	7.782268692990701e-05	0.9999999999781762	0.0015236999520238381	2.6668572683519187e-07	1.0
P05030	1.0	1.0	0.8362377582630428	0.18675725089623463	1.0	1.0
P05150	1.2381424721263912e-05	0.007991932628879095	1.0	0.008628925446111935	0.9994459294816881	1.0
P05373	0.9978591910647964	1.0	0.172449617094811	0.6403236155177923	1.0	1.0
P05374	1.0	1.0	0.9999991311523372	8.482103908136196e-14	0.9999999994952529	0.9360818884065553
P05375	0.019086502360113666	0.9999995341329605	0.11992856172617239	0.9999999554926454	1.0	1.0
P05626	0.009002621543744871	2.1116998150105815e-09	1.0	0.018634206564331346	0.9999646189327916	4.045106472005955e-10
P05694	1.0	1.0	1.0	9.836602292256913e-05	1.0	1.0
P06106	0.9258916000853639	1.0	0.22801890280757298	1.3690163103152742e-07	0.9999996350983048	0.5567699586664263
P06115	1.0	0.12494881972087868	1.0	8.482103908136196e-14	1.8678766022794946e-07	0.04375442090231707
P06168	0.0005123807266427249	0.036600938832572205	0.9999999999982296	3.0862090660832564e-11	0.9999999999999994	1.0
P06169	0.5786055425581631	0.7668906001501126	0.9999999999823583	0.012173716789614653	1.0	1.590724874045435e-08
P06174	1.0	0.18818782159933478	0.9999906863645432	7.033182924942594e-09	1.0	1.0
P06197	1.0	0.9999513707437112	0.9999999084052087	1.0915599424343725e-08	1.0	0.013475058277727547
P06208	0.9999999999700606	0.9999997932057527	0.999999999988197	0.9964355569316645	1.0	1.0
P06633	0.00016336975784747576	0.9999999999954586	0.9999999999999926	5.533002701396672e-05	0.9999999911241315	1.0
P06700	1.0	5.121236767990922e-12	0.9952767042826155	0.24641054012251185	0.9999999999999983	1.0
P06738	3.3661962106634746e-13	1.0	8.44355969900068e-05	2.3651926750467567e-08	1.0	1.745013339382595e-07
P06773	0.9999999999995559	0.9999999996827938	0.0008152152175342486	0.00025153765812324647	1.0	8.482103908136196e-14
P06776	1.0	0.945079805470564	1.0	0.9696990781742925	0.37864919393388974	1.275153940882845e-06
P06785	1.0	0.002723794499113308	0.08209035764027606	7.456923435400498e-06	0.7397804252315692	1.0
P07143	0.08401477297173265	1.0	0.0	0.02687480562043687	0.9900698682140769	0.11335851724020518
P07149	0.9999999999999988	1.0	0.008904037517468377	1.8002266344296913e-12	1.0	0.09255483953987242
P07170	0.7549576250676822	1.0	0.1299248867374726	4.413613749809642e-05	0.9994386200830737	6.145333689699939e-06
P07172	5.5474341353112244e-05	0.7283695548018756	0.9999994292089864	0.0014246336582006691	1.0	0.0014627091719705554
P07236	0.6345876992368611	0.03880862714320232	1.0	8.482103908136196e-14	7.736889906517774e-09	0.2550599787513881
P07244	0.00019006811688626613	1.0	0.9999999999753301	0.012018360723042965	0.8086280935011589	0.9999999999731132
P07245	1.0	4.697747777393513e-05	0.0010335402096086632	0.009494631412490961	0.9999969484869382	0.19380220120324732
P07246	1.0	1.0	1.0	0.6701787062567035	0.0001096455119387052	0.001327016096933753
P07250	0.9999999743714187	0.01897221033408092	0.001952862358090779	0.03865811790796969	0.9832064626607352	1.0
P07251	0.0	8.482103908136196e-14	1.674216321134736e-13	8.482103908136196e-14	1.0	0.04506029504396636
P07255	1.0	0.9999998472712744	0.9999999999999976	0.999466348147033	0.00031570988669593625	1.0
P07256	0.0005642418135967109	1.0	0.9767868675317797	0.18682542656524714	1.0	1.0
P07257	0.00041540388859884203	0.07520319263229913	0.9996563142421507	5.860002757485105e-07	0.9999453456761036	2.1438149366836967e-08
P07258	1.0	1.0	0.018253304005736326	6.931860444314708e-06	0.23882962998681223	1.0
P07259	0.16801716477371276	6.371610003386152e-06	0.9676907651549403	1.0764029667598152e-09	0.446681146250826	0.9999455409798442
P07262	1.0	9.953619382163659e-06	1.0	0.04091414417216632	1.0	1.0
P07263	0.9999939183996931	0.04836110552641004	0.8442415426822606	0.07696877729309681	0.01011722702025053	1.0
P07264	6.173723105173945e-05	1.0	1.0	1.0237629258447178e-05	0.04144534321695381	1.0
P07275	1.0	0.9997839556155214	1.0	0.0014246841740283012	1.0	1.0
P07277	0.9999999999962913	0.999999999999466	0.005550320937141029	0.0012835052862347762	1.0	0.9999999999997337
P07283	1.0	1.0	1.0	0.05318515076450081	1.0	0.04575432598111995
P07284	1.0	0.5991265109487082	4.935228892222199e-10	0.9999999554926454	0.9999999494746704	1.0
P07285	1.2158216238233877e-06	0.024016316019105144	0.7322453995178355	0.9963229010294208	0.999999999999651	0.3191037226146949
P07342	0.9999994766725535	0.6979186775523896	0.9999999952049807	3.442868478253924e-05	0.19677473866586692	1.0
P07702	1.0	1.0	0.9999571279654376	0.763851668724409	0.00330874426666683	1.0
P07806	0.9172278322800048	1.0	0.7224154413427797	0.6881934547466507	0.9999999999999657	0.0025803067442630168
P07807	0.4011107093953915	0.9999996351144982	1.0	2.9941470593985997e-06	0.999999999902975	0.9999999969961436
P07991	0.026273830283763844	1.0	0.03977668507302978	2.999600567932248e-11	0.9998662556617076	1.0
P08004	1.0	1.774885078320576e-05	0.9866274391877891	0.03396520446178952	1.0	0.9998440867816294
P08019	0.9999527684099615	0.9999999982052244	0.9999990058011059	6.406476149578566e-08	0.9290087674080887	0.00011823387081799641
P08067	0.07724294135884258	1.0	0.5541759112323819	3.29776206342558e-10	1.0	1.0
P08417	1.0	1.0	0.0008324507793019409	0.8825639138783221	0.9999999999645421	1.3227573092411404e-07
P08425	6.223167390850826e-06	1.0	0.9999912474424338	0.0005979806756176709	1.0	0.00010467272623682078
P08431	1.0	1.0	0.21226419893765136	1.6354379961391885e-08	0.9444838760535605	9.60071534857887e-05
P08432	1.0	0.99999959706981	0.008273605480923263	1.1752391659292094e-05	0.9994714900983933	1.0
P08456	0.7276439875980694	0.8824744633429172	0.9997757481309465	0.007642310266311458	0.9999994390591771	1.0
P08465	0.003125519912025476	1.0	0.9999999999999749	2.8484751850577084e-06	7.937103729749317e-05	0.07625974054072637
P08524	1.0	1.0	0.9324874294511075	6.332712132461893e-13	1.0	1.0
P08525	0.0023088472120633696	1.0	1.0	0.0027270908178627096	0.0005804959399030585	0.004540833791827903
P08536	0.8953917537254388	1.0	0.9913545109145102	0.18682542656524714	0.999999999999828	0.4684007982844597
P08566	0.9999999977718176	1.0	0.0010283115371266804	0.9964355569316645	1.0	0.2883269768290936
P08678	1.0	1.0	0.0005854814738821545	0.9936549986029248	1.0	0.0005644252269714212
P08679	1.5388496032997523e-09	0.08825172378831903	0.9999999845398901	0.004047017782112583	7.458395490100855e-08	0.00010646176810347185
P09201	1.0	1.0	0.7219773941635375	0.0015400356109520619	2.362554596402333e-12	0.8419382840480982
P09368	1.0	0.9999652839250214	1.9166485065724714e-08	0.006346282563268857	0.5934832268011531	0.00021714339616718537
P09436	0.999999999269867	1.0	0.00012821802105345004	0.9992922211782488	1.0	0.8479448211449394
P09440	0.9999999999999816	0.9999513707437112	0.9879572921564049	4.1339746095214736e-06	0.9999941673877291	0.9998512544022395
P09457	1.0	1.0	0.9999995017039952	2.341460358934455e-12	0.06120529256535556	1.0
P09624	0.03691181049242698	2.8618108050548763e-05	0.43908092468525106	9.250103794045117e-09	1.0	1.0
P09938	0.0003680435463657705	1.0	1.0	0.9999249774199953	0.9999999926509794	0.008656247550834384
P09950	9.398287603046285e-05	0.8963429936427032	0.9999999845398901	4.762856775641922e-13	0.014128309177346976	0.11346049633035227
P0CW40	0.9999980079422347	0.052281129100771984	0.0009760972524277545	0.1522588220139287	1.0	0.013117152454330205
P0CW41	1.0	0.0006675631246385594	0.0008370992020658719	0.0014015620139258278	1.0	1.0
P0CX77	2.137467236240642e-05	0.2717041357718759	0.4051009878259547	0.9999999554926454	4.353859060612919e-06	0.8040397240184305
P0CX78	0.0037620304655099357	1.9141931697497228e-06	5.272820104096354e-06	0.5393207907118829	1.0	1.4711325824201538e-08
P0CX79	0.9999699218552545	5.856759521805088e-12	0.0011679787649695461	4.9586101891208045e-09	0.9999999998417801	0.13629837431409897
P0CZ17	0.12044990679460077	0.7474014361902475	0.9633093681375753	0.0002833223622382697	0.9267990142925053	0.023682370604996006
P10127	0.7901030714239708	1.0	7.04770686255074e-10	0.0030536423259038825	0.9980043292426913	1.5641324070392315e-06
P10174	0.002043980923915223	0.00440917273697361	0.9452727268527673	0.1851830662992191	0.000900586863000763	0.0327696394380208
P10356	1.0	6.497806918959181e-05	0.9999988995344418	3.775496766000863e-06	0.35851652874855466	0.21991848130726155
P10614	0.20432198967620108	8.482103908136196e-14	0.9568676440606169	0.9300703440058103	0.5470762121934503	0.9999999999979555
P10659	0.9999659461829997	0.2058754057725095	0.00023445988960935082	0.9999815488355348	1.0	0.9999999999999928
P10869	0.9999999869346636	1.0	0.0	0.0036797398503954915	0.9999962610939747	0.0070633414893011
P10963	1.0	0.0016982867698680515	3.6076039555688055e-07	0.9999999554926454	0.9923491649139456	1.0
P11154	1.0	0.6824124677964606	0.9468976365665172	0.8730831363707612	0.07767877163292014	0.09294169163539756
P11325	0.7157760089820628	0.0006514349755625259	0.000983891602585052	0.9999999554926454	0.7919696429215634	0.9208600706369645
P11353	9.619110422565136e-05	0.05455105904198432	0.9999999999999999	0.00022731635312955856	0.03984234345148563	0.9342964474428516
P11412	1.0	1.0	0.0012880836408389884	0.9231405993435234	0.019465226731225527	0.999999999982106
P11491	1.445716396486496e-06	1.0	0.9999991311523372	0.9999999554926454	1.0	0.99543048924161
P11986	0.9983753433911537	2.7686741788102154e-11	0.2432742508270368	0.0005190475283675111	1.0	1.0
P12683	1.9364066272675728e-07	1.0	1.0	0.8825639138783221	0.999999999902975	0.99999999999987
P12684	1.0	5.079733558233102e-07	0.9999746109650147	7.919484401597288e-09	1.0	0.9999999999759045
P12695	0.9999999975778748	0.00031602936512442614	0.9377021981917271	0.027007274065945608	0.07894817750121863	0.004783490002196689
P12709	2.345390361591093e-06	0.232517865909727	1.0	0.9590292484593712	0.4777956103474744	1.0
P13188	9.626743846524732e-12	0.023189035647217082	0.9999999994733441	2.2576607250357483e-11	1.0	1.0
P13259	1.0	0.42343317743168607	1.0	5.114049439369772e-06	1.0	1.0
P13298	0.9999896074534221	1.0	6.5681263807793044e-06	3.1422642265965806e-11	0.999999393320378	1.0
P13663	1.0	0.9999992099352635	0.00451854634032911	1.0022563038947219e-05	1.0	9.240610127969617e-06
P13711	1.0	4.751378436251841e-07	7.047495566059325e-05	9.532874590822971e-07	0.07119788432002194	0.00019922897482960167
P14020	1.0	0.05104667541100261	0.005500808158580561	0.6373827977296469	0.9999999999467336	0.9999999999150141
P14065	1.0	1.0	1.0	4.7309278150553524e-06	1.0	1.0
P14180	0.003696670094834764	0.011930520141137158	0.9999999999753301	8.255618411112664e-11	0.9999999999999992	1.5989432000651504e-12
P14540	1.0	0.9999988982670218	0.0013616416505236595	0.6341002711180141	0.995623458238503	1.0
P14742	0.5865106597482006	0.0094944509881989	1.0	7.886471475870849e-09	1.0	1.0
P14843	0.9967356385567766	1.0	0.9999999999999999	4.718122814661996e-08	0.999836171707303	1.0
P15019	0.9421433138679015	1.0	3.2962021722093837e-06	0.7866569970945851	4.8449022571617206e-11	0.9985400808307693
P15179	1.0	1.0	0.9999750901375994	1.2875344013174583e-08	1.0	1.0
P15180	0.00017533967753613489	0.9831144244612186	1.353284693195178e-07	3.584335160455865e-06	1.0	0.525974775638803
P15202	3.2501695091835536e-05	2.364828176948386e-06	0.9999999999985977	3.872505649482605e-10	1.0	1.0
P15274	1.0	0.9999644333882206	0.08190996992906863	2.1715701015168065e-08	0.9999999999999644	0.24833005922121454
P15454	0.024861861646088945	0.09439566304392555	0.9999999982574963	0.7321356832507647	1.0	0.045405206090316286
P15496	1.0	0.9999999999999147	1.7933171337913834e-06	0.0031587337808192117	1.0	1.0
P15624	0.11148009007866455	0.9980915547001912	1.0	0.28936561277955497	0.855185556310286	1.0
P15625	0.08319002653803742	0.014152253785451485	1.0	5.606792807810734e-10	0.9026224154661262	0.9999997606998633
P15700	0.00032991719368391514	0.004422831174329289	0.18673777557026794	0.6881934547466507	0.9998425227867502	0.0005661513274269891
P15703	0.999485991829871	1.0	0.9785173442795545	8.33597080251991e-09	0.9999574025438609	1.0
P15807	0.17263136219871966	1.0	0.008546248148118663	0.052254289964583256	0.025564488456157886	1.0
P16120	1.0	1.0	0.9999999999998398	1.7268408925019685e-12	0.9999999999964212	1.0
P16140	2.019068801983881e-05	0.9999316928211645	0.7292681444391016	0.0003219838753437676	1.0	0.015095778335680099
P16387	0.07697858116514977	0.9999999999997383	1.0	9.728323591140509e-08	1.0	1.0
P16451	0.11625361986195049	1.0	1.0	5.135359915087179e-10	0.9999999999998577	1.4201440023953182e-10
P16467	1.0	0.90047765684967	4.159048407659238e-05	0.7389146541837691	0.2368702418946912	0.8658984651582127
P16550	1.0	8.207436437146498e-06	0.9999999999982296	8.482103908136196e-14	1.0	0.33378899542652996
P16603	1.0	1.0	0.15291018974254778	8.245892413327738e-09	0.9795131934929122	1.0
P16622	1.0	0.02992057910699608	2.6364257443844963e-09	0.4098722993487234	0.13768311478661877	0.19555349925178767
P16661	0.003791602015115747	0.17200221912341795	4.22356560804138e-05	0.9871452165491528	1.0	1.0
P16861	0.9999999999536692	1.0	1.0	1.456839847757685e-06	0.9999284460743819	1.0
P16862	0.4289484033948514	4.63381768747162e-05	0.0001522822128113832	0.020047011359941136	1.0	1.0
P17255	0.008459648573991507	0.004937997686973117	0.3708279595703402	1.0255702626915664e-05	1.0	1.0
P17423	0.9999999999867223	0.3664085419195897	1.0	0.008360255180001608	0.05314195497609375	1.0
P17505	0.717634115033423	1.0	0.09111692678418659	4.0081654106849385e-07	0.0030993138915212937	0.8471792999754101
P17649	0.02395887478008618	0.0021143621327813777	0.006435352903375269	0.999982993968998	1.0	9.063396492203779e-07
P17695	0.9595761890128622	0.05192391244846872	0.6499069851351749	0.0002345081436089247	0.9790839792358906	0.4980040086761701
P17709	0.7463072494994032	1.0	0.10909247911966125	0.005611601737208316	1.0	1.0
P17898	4.505602460014302e-07	1.0	4.180014928278908e-05	0.0029290979189099398	5.308753436850111e-12	1.0
P18408	1.0	1.0	0.9999990058011059	0.8324795308094239	0.18080314196115055	1.0154149036045723e-06
P18544	0.009548121762346318	0.9999998157646429	1.0	0.19695564443866764	0.0028158295336579986	0.011972797338058339
P18562	0.9999999112727903	1.0	0.9999889939046143	8.482103908136196e-14	1.0	1.0
P18900	0.150096117580939	1.8865020656733122e-10	0.9999999999739347	1.1125220663377178e-05	0.952429484169204	0.9999999999999969
P19097	0.32150352237571267	4.3984105357885994e-08	0.879313155374705	8.482103908136196e-14	0.045509466759627526	1.0
P19262	1.0	1.0	1.0	0.014084236458759558	1.0	1.0
P19358	0.9807539995821065	0.00015100662732570047	0.9999999999982979	1.5976437950371292e-09	1.0	0.2873531083803861
P19414	0.9999999999977797	0.0022062295588474168	0.9921295042727208	0.6701787062567035	9.873615969713256e-06	2.7575233127907772e-05
P19657	1.0	1.0	1.0	0.9906764504444677	0.15259315762496117	1.0
P20048	0.9999984980061822	1.0	0.571321277280451	8.482103908136196e-14	1.0	1.0
P20049	1.0	1.0	0.9927797169844632	0.0009076305378944438	0.09615075463780609	0.3710930376202337
P20051	1.0	0.00016004789093204685	1.1651633661347027e-05	0.13360644503945873	0.5843274655263793	1.0
P20485	1.0	1.0	1.0	6.158544729739646e-07	0.9999996591637178	1.5520722620454563e-05
P20967	0.7774846347586586	4.226166179566171e-06	8.674509665240748e-05	0.047745182996147495	1.0	1.0
P21147	0.9999999999981041	0.999999999999996	2.2172930158603776e-11	0.8324795308094239	1.0	1.0
P21182	4.476562520672189e-08	1.0	0.66796070413893	8.482103908136196e-14	0.9999852982056384	1.0
P21264	1.0	1.0	1.0	0.9999999554926454	1.3297197454242848e-08	0.0015000826183709792
P21306	1.0	0.00014595264532646368	0.1187623248275329	0.004267159975588131	0.9910283111562652	0.9999999999992204
P21373	0.23288431085168648	8.482103908136196e-14	1.0	0.000505133504931532	0.5265003186758136	8.482103908136196e-14
P21524	0.00034690133055492733	0.993513143455406	8.404388296412435e-14	0.8825639138783221	2.5056588769833965e-05	0.9998512544022395
P21592	0.9999999999999926	1.0	0.9267384129501235	7.781796611294745e-05	1.0	0.6976535382284104
P21595	0.046936609522642225	0.0014113426082082992	0.7091895548000176	7.739966567665846e-08	1.0	0.7503843336457614
P21623	0.9999999478569803	0.9547211260329762	0.9995279486504348	2.917566058746601e-07	0.8125815267183274	1.0
P21672	0.9851395998685517	1.0	0.6794563549575314	0.0007616109333568044	0.21709743588011599	1.0
P21801	0.4633087594455997	1.0	3.251732216824621e-12	0.9569428360061485	0.9999999339793738	0.25447475530641095
P21826	0.00933968661117901	0.0002179327628174521	0.9999999999943169	2.3153035044742865e-11	1.0	0.041941307417916796
P21954	0.999500250540683	0.00010576399530870528	1.0	8.482103908136196e-14	0.41149906664074876	1.0
P22007	0.8902302748128533	1.0	0.0015324551896582772	0.1600678083430268	1.0	1.0
P22108	0.9999897492777907	0.9999489679890485	0.9999906863645432	7.813062419259609e-10	1.0	0.01213396126372579
P22133	0.38169031996668623	1.0	0.9999900814297773	0.0001976110369940054	0.9999999296392763	0.004694343084379993
P22140	1.0	3.3173463975799677e-13	0.9709588854313305	3.1183244875165883e-10	0.12526711113914368	0.9998408865097939
P22203	0.0	0.9999999999999954	1.0	0.00973467273724593	0.581083499023866	1.0
P22217	4.416556009800843e-11	1.0	1.0	0.999911854415795	3.4289904249362735e-11	1.0
P22219	5.544016734582158e-08	1.0	0.9988168388187777	0.035793143343351375	0.9999999999999993	1.0
P22289	1.0	0.0029053089326595005	7.752638531144385e-10	0.999163726416775	0.999999999999999	1.0
P22434	0.9999995424087343	9.870531887168355e-05	0.9999953638542185	0.18682542656524714	0.9999995504798005	1.0
P22438	1.0	0.5217236337727169	1.0	8.482103908136196e-14	0.999999999999999	0.9999999999082203
P22543	0.9999999927585502	1.0	2.8822277897688764e-11	1.0560761107836214e-06	1.0	0.03326526397183083
P22768	1.7657979412000202e-08	0.45721261835536486	0.34362989239714725	8.482103908136196e-14	0.9999999998417801	0.9785918183523306
P22803	0.9735692296404299	0.9978138966630863	0.0013901537073867098	5.834535794502216e-07	0.016208968869054985	0.999999999768791
P23254	1.0	0.0016982867698680515	0.9999990845068251	0.8455853656118825	0.999999984911158	0.9999994808331653
P23337	2.1375858419214744e-05	1.0	1.0	4.2526597687775336e-08	0.0022320110517644043	0.8892896742140437
P23501	1.0	1.0	2.7551294579097885e-12	4.1031136044367145e-08	1.0	2.4704507619599525e-06
P23542	1.0	0.013292127492325001	0.9984203412095122	0.9696990781742925	0.9859983148431353	1.0
P23776	1.0	0.9994238537747364	0.22247800038163035	8.482103908136196e-14	0.86061830641873	1.0
P23797	1.0	4.803465181169031e-09	0.9999999999646554	0.0014866404403367506	1.0	0.7333754348622172
P23968	0.9999999981076654	2.1930089654786933e-05	4.8450575218517145e-08	0.8825639138783221	1.0	1.0
P24031	1.0	0.999999999740303	0.7931970906068737	1.2369238966414287e-10	1.0	1.0
P24521	0.9999999965478036	1.0	1.0	0.00013407846104573906	1.0	0.013540211948498082
P25045	0.0008954050773242184	1.0	1.0	6.12674716952144e-05	5.2338460258760655e-05	6.747967151721213e-08
P25087	0.9999999999700606	0.001930868395825791	1.0	0.0004685924153119414	1.0	2.964295475749168e-10
P25332	0.0011768800616227537	0.9825586231711291	0.00032731838379740363	8.482103908136196e-14	1.0	0.9999999615160416
P25335	0.05576000140935189	0.005622453154808138	0.5730564432081868	4.6403931607930105e-05	0.9999986446723641	1.0
P25340	1.0	2.339055586442207e-06	0.9999999999753301	4.762856775641922e-13	0.9999999804773662	1.0
P25345	1.0	0.9999872621742454	0.9999984964337233	1.581977126852152e-06	1.0	2.3706373370679934e-05
P25358	0.1351836874081428	8.201169743315972e-10	0.7294120695011777	0.757556468926361	0.9317367053383614	0.1366394807689315
P25372	1.0	1.0	0.9999381321273433	0.0035862393883669963	0.9999999999006625	0.9999879143456969
P25373	0.9999999999974145	0.4431913410463211	1.0	8.482103908136196e-14	1.0	1.0
P25377	1.0	0.004161625130970625	5.951417136884629e-10	6.921422301964242e-08	0.0	1.0
P25379	0.004926943080190926	0.0011105901205801239	0.9562123112944956	8.427290923385122e-05	0.999998910719982	0.0771869595477539
P25515	0.9999999984810477	0.023785142688727445	0.9960309485604323	1.020434072052101e-05	1.0	0.45334816554311363
P25578	0.9999999999962913	0.0669834209304837	0.4546722733944799	1.0520116126011558e-06	0.0038019809168039487	1.0
P25580	1.0	1.0	0.38743507777958164	0.9936549986029248	1.0	0.1875687456425834
P25605	7.68392468564194e-06	2.8465021451040684e-09	0.005636257570088454	0.6895338642314452	0.15910074809183494	1.0
P25628	0.9999996189688034	1.0	0.5831743026583496	0.19095697859538363	1.0	1.0
P26263	0.7485757040673178	1.0	0.9905358358154059	0.3104830601738644	0.9416939089463868	1.3573094537200348e-08
P26364	0.003404289409408623	1.0	0.24780856543415786	2.7256035206590923e-08	1.0	1.0
P26637	1.0	0.9999108721772619	0.0038712555470468146	1.1035616864774056e-12	1.0	1.0
P26725	1.0	1.0	0.13317789956687187	0.02785707349046085	0.011848938196125869	0.9999999999999525
P27472	1.2802373084097596e-05	0.33970763583560504	1.0	0.03424774792116703	0.999999999977815	0.0007584493335883735
P27515	1.0	1.0	0.0749128494785326	0.003353098499648377	0.9928907015323425	0.0007928616097515606
P27616	0.5016430537530338	0.0027431387628302772	0.005454347134417614	0.7228992542785342	1.0	0.0924550372999291
P27680	0.6402055259673938	0.01977477299012953	0.9973724434356652	0.5811664660839958	0.9978119362691525	1.0
P27697	1.0	1.0	0.99999239957447	0.011845811498267689	0.01090391106511368	1.0
P27796	1.0	2.8081216740805104e-07	0.3050241052647833	0.9990039176209754	9.774122819994346e-07	0.6191458440592176
P27809	1.5923975695386616e-05	0.006202653509578604	0.0567427871292	2.1111451475874787e-08	0.9748703541529885	0.7766402976661788
P27810	0.12457077636639591	1.0	0.9999911226072526	2.8398052861922096e-05	0.22519751123286647	0.9911354841144233
P28239	3.429345175609555e-06	0.02524261463998123	1.0	0.9999999554926454	1.0	1.0
P28240	3.229775558111214e-08	0.02389216342099376	0.9451135146520724	0.011181651549135974	0.9999620162793083	1.0
P28241	1.0	1.0	2.6124102880942246e-11	0.03653936387570944	1.0	1.0
P28272	0.9999999999999997	0.4348159818171575	0.9999999999998898	2.4492468202907958e-05	0.9999999999879472	0.09935279994012247
P28274	1.0	1.0	0.00014151421914632145	0.9587880417546717	0.9995394946812294	0.9924627271062944
P28321	1.0	1.0	0.00121083831509039	0.4804175892966822	5.113236632992013e-06	1.0
P28496	0.9999999999953766	0.8883696925878751	0.9999999999999999	6.332712132461893e-13	3.510026103104025e-08	1.0
P28777	0.03244796542496409	0.9999999756486522	0.04332610576895923	0.9999999554926454	0.09360729982215743	0.10193345988665337
P28789	0.9999999999867223	0.7880877890749016	0.7552507999807	8.855032844534705e-06	1.0	0.09521840457732189
P28834	0.14217033471395446	1.0	4.728630265127265e-09	0.9999999554926454	0.999999877064357	3.126490190807907e-05
P29465	0.9997765909345769	0.025239979156327474	1.0	7.510691110812484e-05	1.0	1.0
P29509	0.9999999999997671	0.9999999997781156	1.0	0.001191283007701549	2.1523014997137935e-05	1.0
P29703	0.9999999999999865	1.0	0.9999999999999992	0.0003712634021616479	1.0	0.9999999999999734
P29704	0.0033876004683205396	1.0	0.04703265202413731	0.7236460715011035	0.9986326973239544	1.0
P29952	1.0	0.9238705423360397	1.0	0.00025153765812324647	1.0	1.0
P30402	7.2333705247729085e-06	1.0	0.16832697030760724	0.9999902578245576	1.0	0.9999999999878288
P30624	1.0	1.0	1.0	8.482103908136196e-14	0.011735819238823275	0.9944793726429236
P30777	0.6038241602783359	0.9999999999999472	0.00010536941158978408	0.00047774580739068373	1.0	1.0
P30902	0.02718212486109506	1.0	0.9999999977064753	0.00015566872847538882	1.0	1.0
P30952	0.9999999999999865	1.7358448012316785e-11	0.12664922048848015	0.9999999554926454	1.0	0.12870255939751807
P31115	1.0	1.0	5.597808619972611e-07	0.9999999554926454	1.0	0.9786979524259846
P31116	1.0	0.9808944729186757	0.9439857754218829	8.482103908136196e-14	1.0	0.24525915520546104
P31373	0.9999999999999953	1.0	0.13812788005220444	0.999466348147033	0.9999999911034582	1.0
P31382	0.0017865601457268676	1.0	0.9999998071635319	0.09773231117255121	0.6252083513649178	0.4214129693257651
P31412	0.9807539995821065	1.0	0.1505621405034322	0.18682542656524714	1.0	0.9853846907738444
P31688	2.0704659672299286e-06	0.33496658013855496	1.943591954045587e-10	0.9587880417546717	0.15407301619114888	1.0
P32048	0.9270626755615082	0.7161982856076133	0.20758296041204127	1.068769184264795e-09	1.0	0.9999987184481677
P32178	0.9999999999962913	1.0	0.0003961253424508149	0.3374355946393379	0.9999999914417268	0.9999901185259104
P32179	0.39119542430361276	0.9999999999999633	1.0	3.3435950974602946e-07	1.0	0.9976357320467085
P32190	1.0	0.9853931682273592	1.1562307077883638e-05	0.9999999554926454	1.0	1.0
P32191	1.0	1.0	0.9999999999982296	0.5953625801187828	0.0	0.0020035610807014326
P32263	0.637788342707553	1.0	1.0	0.00141190221694254	0.2994579735531282	1.0
P32264	0.9999999844840157	0.9874445110129173	0.9975620235310749	0.9999999554926454	0.6876086224459556	0.984232170683084
P32288	0.3013187781288936	1.6643639677571542e-07	0.0012496566069977177	0.9141351474654532	0.9989419706692931	0.999999999768791
P32316	1.0	1.0	0.9997218893717329	4.54373700287114e-06	1.0	1.0
P32327	1.0	1.0	0.8902011965135483	0.9999999554926454	0.24015804585762057	0.9128431154467616
P32340	0.9999999999997671	0.9999999999999992	0.002286173944942349	0.9832810147000907	0.8164845773094858	1.0
P32347	1.0	0.9784376606730775	9.041489779093581e-10	0.0006073823232124465	0.0071544307427648945	1.0
P32352	0.08285938705546969	1.0	0.9999992107397896	0.005153837936775485	0.001998616470298531	0.9999996567782247
P32353	6.520887561034527e-07	0.9996333542317813	0.9998576378262367	1.0185186027911186e-11	1.0	0.02393096268999395
P32356	0.999999999801739	2.8949065367100957e-12	0.9997743810885595	7.234469822092748e-07	0.9999927419173088	1.0
P32366	0.9999999999973656	2.1930089654786933e-05	0.9999985090372758	0.6810953576552966	1.0	0.9999999999999928
P32368	1.4026370864783644e-07	0.7349729913344147	1.0	0.0001370861712955973	1.0	1.0
P32375	0.9999999999999992	4.640133793354373e-05	1.674216321134736e-13	0.999935058427932	0.9999988358110635	1.0
P32377	0.9993799021631	1.0	1.0	0.11087273762113903	0.999999999999999	0.63430898015243
P32378	1.0	0.9999998363661053	0.06478511583784619	0.24641054012251185	0.9981815521882982	1.0
P32383	0.001419696628949807	0.7018346407913277	0.21226419893765136	1.4881339378880476e-05	0.9999999999983973	0.999999998603546
P32419	0.008614632590566274	1.0	1.0	0.015343467983642167	0.0032372583365168905	0.9998314033879283
P32449	0.002574407955743596	0.9999999999999989	0.9999998328192652	0.0330178673754028	0.6977704506229826	1.0
P32451	8.045952792912203e-11	0.011701050033276261	4.174604631645984e-06	2.391420395042587e-13	0.9825465203883396	1.0
P32452	4.290580557508861e-09	5.314062930827923e-05	0.13737493640862097	0.07005070627993137	1.0	1.0
P32459	0.46660242870182844	0.06654552216669996	1.0	8.099237946979088e-09	1.0	0.2265857285158962
P32462	0.000667465188812888	0.9465711967260649	1.0	0.00020077847307664598	7.87516881715078e-05	0.879874819826122
P32463	0.9990318432302209	0.1823332782520637	0.99999999998255	0.008828460771568625	1.0	0.9999999230656301
P32469	0.9999999999982633	0.9999997733694461	0.06508833117053925	5.364355323278502e-07	0.9999999999957161	2.573876349221127e-05
P32473	0.25444250765001375	0.9999999999992748	0.9995279486504348	0.003477332918220055	0.9446264923465818	1.0
P32476	0.0	8.482103908136196e-14	0.9590925819754381	8.482103908136196e-14	1.0	3.568371733642106e-05
P32477	0.7283034530026489	0.02338736627669824	0.0	0.9878747441263146	3.588939145870995e-10	1.0
P32528	0.0008081275432136881	1.0	0.17067499009563236	0.007028549832464592	0.999999534637824	1.0
P32563	1.0	0.9999998526658322	0.00011456831063871853	0.00026415018031633597	1.0	1.0
P32567	1.0	0.9999999971146852	0.00630865979967743	1.5431137934118766e-07	0.7360157712244613	4.425446059830307e-06
P32573	1.9380181208727976e-06	6.6039469295287034e-06	0.9999984964337233	6.907387076759974e-07	1.0	0.9999999969699856
P32582	1.0	1.0	0.0015799906828609656	0.01538124828877141	4.037170597825934e-11	0.9999999520222643
P32603	0.9999995424087343	0.4063029127135632	0.0004459085141224062	0.0002780004244538059	0.9999999999964129	1.0
P32604	1.0	1.0492231842795796e-05	0.9993116940799619	1.7978159622122902e-06	1.0	1.0
P32610	0.06990437915998471	0.0060642146506696415	0.26491714595934956	0.9999999554926454	1.0	0.8888817015508492
P32614	1.0	1.0	1.0	0.0002355194903171931	0.9902274310525746	1.0
P32621	1.0	1.0	0.33766616671334415	1.3410020077375684e-05	0.011798088125252626	0.9453212196571271
P32622	0.27435292330026406	0.12438057765201271	1.0	0.9999999554926454	0.9999999999999644	1.0
P32626	0.998700864894519	0.0815969317925459	0.39692735409407565	0.00995681639653867	0.01127874420868702	0.2625322701650251
P32642	1.0	0.9999922194741694	3.0871121482478614e-06	0.15753885170040038	0.8680591995894877	0.5567699586664263
P32643	1.0	2.5642008922188708e-05	0.00029963781321085126	0.7323081065844852	0.011736084624666465	0.00186946759924711
P32771	0.0027355968051264723	1.0	0.9995953315535409	0.999999912056372	0.1383502773611155	0.9999106066297456
P32784	1.0	0.0009551396348379537	9.993159966192877e-08	9.799837608071016e-10	0.999999999999999	6.106203214550909e-05
P32785	1.0	0.9611453519128935	0.0366754089825192	2.0236890968083898e-05	0.9999989346382531	1.0
P32796	1.0	0.02790599851512554	1.0	0.3238170542488904	1.0	1.0
P32799	0.999999999541912	0.16357881929764162	1.0	2.1720036769146134e-08	0.999999999999635	3.346217523070294e-07
P32842	0.9999999619102988	1.0	1.0	2.3919138356198744e-05	0.034625299239638974	1.0
P32861	0.10593489091464126	0.9999999999999998	1.174060848541103e-11	0.01799547793946399	1.0	1.0
P32874	1.0	0.9999999999999734	0.9957368789642086	0.006962472598433189	0.999999999999999	1.0
P32891	0.0002281612915800979	1.0	1.0	2.389456258411471e-07	0.999999999999999	1.0
P32895	4.90957798415792e-07	0.9999993162611055	1.0	0.0006992603366616779	1.0	1.1091716251021566e-06
P32903	1.0	8.710669074929456e-09	0.4177885133316812	1.7035165049028578e-05	1.0698381460838569e-05	1.0
P33300	0.9999999999867223	1.0	1.2903628165972236e-09	0.015545768371364677	1.0	0.3164852849542509
P33312	0.9999524796521232	0.9996290585955145	0.9475726828441712	0.9999999554926454	1.0	1.0
P33315	0.9999999999962913	0.004124644124739674	0.9999750901375994	0.0020288090716240603	0.01646897127028424	1.0
P33317	0.1635125737345886	0.0006577023939072779	0.9980435425327873	4.146038592045542e-05	1.0	0.967400098135829
P33327	0.03444567632966511	1.0	0.9999996947346617	0.1851830662992191	1.0	0.2563074808319632
P33330	0.0022003503863582408	0.9999652839250214	0.8857052226161146	0.0014903431555788327	0.009958335357677206	1.0
P33333	0.9999999989720048	0.945079805470564	1.0	1.0898926150471056e-07	1.0	0.9706796578061498
P33401	1.0	0.9999049800800216	0.9999912474424338	1.679683714339575e-08	0.7919696429215634	1.0
P33412	0.9999999999999999	1.0	0.995606976837079	3.245488610115199e-05	0.021918936063855865	0.0027095741141157648
P33421	2.4413693574754092e-05	0.9999998831286048	0.003971900099347003	0.07572355205470038	0.9999999998810446	1.930403084049459e-07
P33550	0.0015601689718974798	0.9951201381808467	1.0	0.2847054355174006	1.0	0.9915724602708753
P33734	0.2555885119221054	6.392069540339662e-09	0.8086763315614038	0.001974351519265838	1.0	0.336517085436452
P33775	4.113109852710295e-11	1.2829375117817676e-08	0.9999999407309522	2.391420395042587e-13	0.9999914996202945	9.261858140430235e-07
P34163	0.42077335827192286	1.0	8.404388296412435e-14	1.2381299777652899e-06	1.0	1.967204177333315e-11
P34227	0.9999993214463477	4.70706140731636e-10	1.0	3.834223860632591e-08	0.8918894858854072	0.4394907375616445
P34756	6.0765036562493435e-06	0.5902011061157928	0.9562123112944956	1.0339729072939008e-09	1.0	0.1199304860741065
P35196	0.9797868324841036	3.947409838189753e-05	0.9999999999823583	6.12674716952144e-05	1.0	0.0049179235885238315
P35202	1.0	1.0	0.6675704378074433	1.4787104873903445e-10	0.00011430588044714085	1.0
P35206	1.0	8.482103908136196e-14	1.0	0.03520272958267989	0.3328211361064788	0.9999995719840122
P35497	1.0	0.37640857410207174	1.0	1.0791367799356522e-10	0.3985172701528843	0.0013766385181539498
P35731	6.1070691772524555e-06	0.9999999950049244	0.9999184916490328	3.850253449400043e-11	1.0	0.07995525350505817
P35842	0.04909547577303497	1.0	0.008273605480923263	0.0002899072977260442	1.0	1.0
P36001	0.999999999801646	0.00035616391103165945	1.0	1.0233264091663585e-07	1.0	0.12383072941635553
P36010	1.0	0.7015344657991769	0.9999999998481186	6.2310663295761515e-09	0.8631393838360342	0.09643126730444784
P36013	0.9999999770615406	1.0	0.9996730724689802	0.00015572522172058179	0.00031578238064977615	1.0
P36014	7.760035171888724e-06	1.2901713545176996e-05	0.9999994292089864	0.047745182996147495	0.9999999805625353	1.0
P36051	0.01642374336663166	0.00406527105442378	0.9999999845398901	9.800102675538991e-05	0.9766377749472777	0.898482633414393
P36107	0.9990654692861959	1.0	1.1389389431570862e-10	0.14054426310167745	0.4017223416733975	1.0
P36126	0.9999999999999999	1.0	1.0	2.420008958781139e-07	1.0	0.9999854414189068
P36136	1.0	0.0002199439521832769	0.9981981459403253	0.9587880417546717	0.752630923979998	0.583896325207202
P36143	1.0	6.298568966389695e-08	6.472239636845512e-05	0.9999999554926454	1.0	1.0
P36148	1.0	1.0	0.9267384129501235	1.0756910832077082e-06	0.9963101574914078	0.000526943232140531
P36150	1.0	0.6390168056654779	0.005615446241090338	0.004365907410460834	0.9999999998417801	2.353228722995482e-12
P36165	0.9584920952897037	1.0	1.4416019457064166e-05	0.9999999554926454	6.420152696073878e-05	1.0
P36421	2.300756918316438e-09	1.0	1.0	1.6009416015094757e-13	1.0	0.9999999999496186
P37012	1.0	7.33587923740231e-08	0.9999906863645432	0.9832810147000907	0.9999999999710958	1.0
P37254	0.0070547529141625764	1.0	0.9377021981917271	1.1799030641412855e-09	1.0	1.0
P37291	0.0569254151692391	0.9457031345316563	5.357442345310659e-08	0.1861520687199939	1.0	0.0027884275884957344
P37292	0.9999999999999865	1.0	1.0	9.361811708075152e-07	8.103641141454787e-07	0.0018237110313202853
P37296	0.9999524796521232	1.0	0.005569714707996054	6.68480848453612e-08	0.9998353458099373	0.9987296385450439
P37297	0.7283034530026489	1.0	0.9999999701116393	4.578670775856608e-12	0.9999998640353615	8.482103908136196e-14
P37298	1.0	0.04782468804009954	0.0052618596548063	0.030776299555856035	0.0028345735157067065	1.0
P37299	1.0	0.9999988982670218	0.8809273868763332	5.94284923494115e-08	1.0	1.0
P37303	0.9999999478569803	1.0	0.0001827349506919873	0.9999999554926454	1.0	1.0
P38009	1.0	0.9297185384948676	1.2533821197591166e-06	0.001974351519265838	1.0	0.9770378145894946
P38013	3.3679966682242934e-07	1.0	1.0	5.322102550775476e-06	2.0251530970627485e-05	1.0
P38063	0.20949466207348022	1.0	0.00710358039946779	7.98293880700518e-05	0.00026482885438317005	0.9999999999999235
P38066	0.9999999999999865	1.0	0.98091163241159	1.5198284856188238e-06	1.0	1.0
P38067	7.645320915239395e-07	0.03463542852855661	0.0008550925935453257	0.6945539665163214	1.0	1.0
P38071	2.9670875234533156e-07	1.0	1.0	0.0648655743007569	1.0	1.0
P38074	1.0	0.06180108741695112	0.005324272673761343	5.358997750115613e-06	0.5238332434698679	1.0
P38075	0.24942342192991473	0.00012774534659087955	0.9999782931518237	1.8758328224066645e-12	1.0	0.00011789899847303165
P38077	0.00017441802211559665	0.03207316978437491	0.013375498815675124	7.406875113247224e-11	1.0	0.002715510627634421
P38088	1.0	1.0	0.34041621779973863	0.017187114118072166	1.0	1.0
P38113	0.2089379489182197	0.7369015935999637	1.0	9.040768134127575e-12	0.028142552749339855	1.0
P38115	1.0	0.0014422093828094784	0.9913545109145102	0.999999912056372	0.9999644255299452	1.0
P38122	0.910252681701208	0.037051281443367	0.002869668297522332	1.6009416015094757e-13	1.0	1.0
P38130	1.0	1.0	0.7322453995178355	8.482103908136196e-14	1.0	1.0
P38131	1.0	1.0	1.9070536367515878e-05	1.3666111753352084e-07	1.0	1.0
P38139	1.0	0.003931524323297353	1.0	1.511313296731487e-11	0.2186158706793062	0.9999999999917488
P38143	0.02177907439022264	1.0	1.0	0.9999945161788112	1.0	1.0
P38145	0.15073063375296092	4.894209486860923e-05	1.0	1.7942390517777795e-07	0.5007201953959222	2.7210096305907427e-05
P38158	0.9999999996771459	0.8858238520157845	0.9999746109650147	2.031196988383499e-09	0.9663188494410981	1.0
P38169	0.215396286893748	8.482103908136196e-14	1.0	0.0005511683715517801	0.00811594015857009	0.8261278687591528
P38211	1.0	0.9977237187219536	0.9999998328192652	8.482103908136196e-14	1.0	1.0
P38221	0.00039142945414627484	1.0	0.9715659167434825	2.030014362019994e-05	1.0	0.9999999999936776
P38226	1.0	3.0859464983379326e-09	0.021416048538527188	7.535557955407057e-09	1.0	0.0006401793242177822
P38286	1.0	0.0083989584129468	0.030678541289705485	0.9999999554926454	1.0	1.0
P38287	1.0	0.1258502883442998	1.0	7.636744249750471e-06	0.43798954419844327	1.0
P38298	0.002399751220931501	0.18955585773119032	1.0	0.000292921581023009	1.0	1.0
P38342	1.0	1.0	0.03807933665581009	0.9842140280604001	0.971381507134465	0.527576160462687
P38426	1.0	0.13293609810201135	1.0	1.1060397061890548e-05	0.9999999880209359	1.0
P38427	1.0	1.0	0.0008392685353152407	0.35553157077340825	0.006073083263928969	1.0
P38604	1.0	0.9999345966598354	2.3904429685805972e-05	4.862539594696624e-05	0.03761036457860123	1.0
P38620	0.9999999998802538	0.999999999740303	1.0	0.04915769830082872	0.9999981973271794	0.7194012113155723
P38625	1.0	1.0	0.9999999999998398	0.009805983100842686	6.490835158246e-08	0.8609108816394708
P38627	0.15435833826382517	3.579225023253585e-06	0.6234603178231717	2.1494872548544208e-10	1.0	1.0
P38628	1.0	0.00012479978924051505	1.0	0.44024197519119845	0.13768311478661877	1.0
P38631	0.24417424295817036	0.7808520810753948	0.041026739485293784	0.9408209190981913	0.9985541090144708	1.469218000371697e-05
P38635	0.06582303272480083	0.008357583333703289	1.0	8.702662344373113e-05	1.0	1.0
P38689	0.9999659461829997	0.14725667797713982	1.0	0.9999999554926454	0.9999999091588779	0.07055507341093226
P38697	1.0	1.0675420736294683e-07	0.9699350389635489	0.008446362335789548	1.0	2.0390946708914726e-08
P38703	9.5779306641397e-07	2.0955182034043673e-10	0.041063404999707176	0.0008895520048119998	0.9999999999710958	0.33839397229574686
P38705	0.9999999999917706	1.0	0.009331167530851947	5.636107821782588e-06	0.9999999729557044	0.9887883745214855
P38707	0.9999999999999994	0.9588537868945533	1.0	1.0617506873700222e-11	0.9677498153822403	0.9809902540854548
P38708	9.110819160651484e-05	6.596989183560442e-05	0.8384568274500177	0.9999999554926454	1.0	0.527576160462687
P38710	4.782543250314575e-10	0.06730841755932537	8.530660289274294e-09	0.9999999554926454	0.999620579915878	1.0
P38714	1.0	1.0	1.0	2.3004990934438752e-07	0.0004909803420397596	0.989704063806904
P38715	0.9553294938950133	0.9999999999999992	1.0	7.66091720528772e-05	1.0	0.20629928222694172
P38720	1.0	1.0	0.9999999845398901	1.6009416015094757e-13	0.7456965684754919	1.0
P38787	0.8617884485295607	0.033316109833539276	0.8354998010374342	0.001294514632272814	0.999996573369447	1.0
P38790	6.836578244318048e-05	8.482103908136196e-14	1.735581684481069e-05	0.9985596949286224	1.0	1.0
P38791	3.354816200551447e-05	4.7548174179068425e-06	0.3785860546734441	8.482103908136196e-14	8.071981177915077e-07	1.0
P38795	0.9999999999465914	0.0013155022245742165	0.9999999999999991	1.576129244673652e-06	1.0	1.0
P38812	0.9995280186075702	0.999694581327813	0.8307344353165331	3.3595385506846043e-07	0.9748703541529885	1.0
P38816	0.00019615388917681997	0.003957486700283841	0.9103507234284283	0.0020100686155920533	0.2170847381473836	0.0036073594184179436
P38840	0.9999999999999752	1.0	8.433178578792777e-07	2.091300130846463e-06	0.002958982162611812	1.0
P38858	6.904403225238553e-05	1.0	1.713007513615139e-11	0.010448331130070043	0.9904201741282656	0.9111743458606613
P38891	1.0	0.005469895470949893	0.9997218893717329	8.02665287791271e-07	1.0	5.374020839443716e-08
P38913	0.007701658347046947	1.928396565542556e-06	1.0	0.0740280113858709	0.006036583321421873	0.0005642279946067585
P38954	1.0	1.0	2.1265538441284093e-08	0.8825639138783221	1.0	1.0
P38972	2.1541801321856013e-05	1.0	0.05014208730944847	0.0005358715113393808	1.0	1.0
P38986	0.0736572132751745	1.0	1.0	1.9234445727267513e-06	2.9119834483282148e-05	0.019929548530729924
P38992	0.20580884732061921	0.0050233743946238585	0.11822045076479037	0.0002847098180025487	0.00962208610790638	1.0
P38994	0.3808075143551478	0.8963429936427032	0.9881174183813319	0.30169538772641247	1.3600928122636802e-06	0.5742775792766572
P38998	0.9999997741231691	1.0	0.01643389470953982	0.0004649152914716348	1.0	1.0
P38999	0.9999999478569803	2.2871091465925808e-05	0.0032672447625692325	0.052254289964583256	0.9998302753407892	0.0007701005137755734
P39002	1.0	0.9996401356146167	0.976965063731322	0.003300407666586125	0.07149479781836632	0.00043443906967388646
P39006	0.008445913386977755	0.21721527391473483	0.004231872850647411	1.0022563038947219e-05	0.808911719205518	0.9353878146890002
P39104	0.0005166861779695164	0.90196170872329	0.9999278098903294	0.9999999554926454	0.5264525001026652	1.0
P39105	1.0	1.9203337874973414e-05	0.0001594990736669688	0.3635454079230831	0.004499240403102567	0.9677510302912967
P39111	1.0	0.10743835544191926	0.011669527868880647	6.808372059352585e-06	0.9999999892822032	1.0
P39518	0.007467872085226701	5.434320227148959e-08	0.9999999999998738	8.482103908136196e-14	0.004205422037123374	0.955588337177723
P39522	0.9999999807159323	1.0	0.9999999995742882	0.07005070627993137	0.8918894858854072	0.9999999999999664
P39525	0.9999999999999287	1.0	0.8360284026791518	5.4199960630718635e-08	1.0	0.7590961231837546
P39540	1.005029393041923e-10	1.0	0.9999999876066714	0.0002907331448741557	1.0	0.8955306034572873
P39683	0.9999999817726338	1.0	1.7852458289446815e-08	4.662433419411194e-05	1.0	1.0
P39692	1.0	1.0	0.9999976497746269	5.563213001380518e-09	1.0	1.0
P39708	7.22352178073038e-10	0.96345842257241	1.0	0.9906764504444677	1.0	0.9999999435336531
P39714	0.9999999682584629	0.40232195501464474	0.22336328525717974	0.023581552822838026	4.908304873652014e-10	0.9999999999999953
P39726	0.1961394742184035	7.410923047901363e-06	0.00012478920329550558	4.413613749809642e-05	1.0	0.9659411466072779
P39954	1.0	1.0	0.9999999999993242	3.7483338107824338e-06	1.0	0.2883269768290936
P39976	1.0	0.036815130892508874	0.0027173385327446953	0.5473499420050904	1.0	1.0
P39988	0.9999561964338299	0.7349729913344147	1.0	0.00025153765812324647	0.19188902463164137	1.0
P40009	0.9999998224481258	1.0	0.9999999999998398	4.767386485582392e-09	0.0005529784338484944	0.00959878347831844
P40012	0.9999999999999595	1.0	0.9999999999998398	0.06569402993773776	1.0	1.0
P40015	0.9999999999465914	0.5732433394642258	0.9999996947346617	7.66091720528772e-05	0.9999999999999992	1.0
P40017	0.9999999995385175	0.6554173006576767	0.9885347491360058	0.6373827977296469	0.6216917295293156	0.11200097247578533
P40047	0.01811668341142758	0.9881138890257047	0.11608762521515581	0.00011056897633576757	0.19188902463164137	1.0
P40054	0.4537531080475521	1.3449863445202936e-10	0.05099173087729303	7.085338982193434e-09	0.9999995460828991	1.0
P40099	0.9999527684099615	0.3314540699989271	1.0	1.5628118310573313e-07	1.0	9.480216611734704e-11
P40106	0.9999999999992099	0.7597775260509253	7.030169114463636e-05	0.7986855241498279	1.0	1.0
P40215	1.0	0.9430697188190977	0.9999906863645432	3.2355884638235466e-09	1.0	1.0
P40308	0.9999999999977797	0.2917989989801132	0.0016252362789502817	5.08710478175356e-06	1.0	1.0
P40319	0.08002640717654397	0.015403163676189546	0.7722547473008949	0.9999999554926454	0.855185556310286	1.0
P40345	1.6189680586253807e-05	1.0	0.9999991514125905	0.003477332918220055	1.0	0.014758213050319546
P40353	0.5667180356078362	1.0	0.0067449761068627545	0.003933061076914934	1.0	0.9997245339813055
P40360	1.0	0.002951975095863646	0.9999999999992923	1.9306606313662655e-09	0.005164351443194604	1.0
P40363	0.8309676394909455	1.0	0.9999999954884122	0.612834525765669	1.0	1.0
P40433	6.0765036562493435e-06	1.0	0.13095439682951815	0.019758020095546835	0.9999999994952529	1.0
P40459	1.0	1.0	0.9999731889327002	0.8375568529199781	0.9562042283850265	0.9999998193564763
P40471	1.0	0.16995799332877748	0.05059522068505229	0.04973277835926315	0.9999999352738717	2.5625219532976473e-06
P40495	0.8029610922389951	1.0	0.9280033603316395	0.8825639138783221	1.0	0.9998314033879283
P40506	0.0016416418495471818	1.0	1.0	0.00010062321788406603	0.9902274310525746	0.13512631436582978
P40510	0.9999999997214596	0.9977237187219536	1.0	6.360072297928454e-06	0.9999994921430773	0.9950938978245178
P40545	0.011983873543069734	8.482103908136196e-14	1.0	0.16060424624385272	1.0	1.0
P40553	0.03623532919906025	0.9999999999999989	1.0	8.482103908136196e-14	0.9999999999850964	0.9999999230656301
P40559	0.8833554376479015	0.9784376606730775	0.00045305482216473347	0.9999999554926454	0.9999852982056384	1.0
P40581	1.0	1.0	0.04289621506215224	0.9832810147000907	0.0574554023901408	1.0
P40825	3.2989791884929787e-06	1.0	0.1070978481606979	0.21590885218771183	0.0012415892222359393	0.999999999982106
P40857	1.0	0.8264306238394132	0.9999974465462713	0.03653936387570944	0.9999999999999994	0.9999999999999701
P40884	1.0	1.2473448547156707e-05	3.232189101520788e-05	4.965827749003893e-10	0.9962993069352482	0.9999999941870646
P40970	0.0005826900063856666	0.0006429371638563275	0.45110010587238347	3.394717840166095e-11	0.9999999805625353	1.0
P40975	0.9902237268250078	1.0	1.3888724725852342e-08	0.9999999554926454	1.0	0.011099096963675614
P40989	1.0	1.0	1.0	8.482103908136196e-14	0.026418278464009015	1.0
P41277	1.0	0.8286800184553227	0.9868364101737964	9.614441909278071e-09	0.015501318442879275	1.0
P41338	0.9999999999471519	2.1875085076672462e-09	0.9999999999829732	0.06569402993773776	0.16783381787904317	1.0
P41734	0.9999974290769562	0.7369015935999637	1.0	0.003829477679673454	0.23276776141576427	1.0
P41735	1.0	0.035927341014329706	0.009331167530851947	1.3791472142088423e-07	1.0	1.0
P41807	0.999484498462266	1.0	0.9699350389635489	3.745982176306395e-05	0.9675368218658907	0.0021526230921817824
P41835	0.5635694558400883	1.077205006749793e-06	0.9999990289681229	0.0006232585895470377	0.8870606938965693	1.0
P41903	1.0	1.0	5.997038252436582e-05	0.13154673017350804	0.999999999999999	1.4666480585567854e-08
P41911	1.0	1.0	1.0	0.0018516744462195867	0.761272048964275	0.9998989849729559
P41921	1.0	1.0	0.3537601822511123	0.6625314430263325	5.6495641498344185e-09	0.9853846907738444
P41939	1.0	0.8633064146861953	0.0006322000917137194	0.0006875457007913255	0.9983142108514295	1.0
P41940	0.9999659461829997	1.0	0.025681923956389352	1.449529385411097e-10	0.5965659227319895	1.0
P42826	1.0	0.11993977028050717	0.9995953315535409	0.8974016704396991	0.9999989346382531	1.0
P42837	1.0	4.975754253067066e-10	1.529710472258916e-05	0.0006347013642014065	0.9999999999525999	1.0
P42941	1.0	0.999999999999942	1.335675006264303e-06	0.9832810147000907	1.0	0.9998490840106913
P42951	1.0	8.482103908136196e-14	1.0	0.00015730461002849694	5.59968906266306e-05	1.0
P43123	1.0	0.001240586256940568	1.0	0.0002847098180025487	0.012448077931857426	1.0
P43550	0.0007858352529401813	1.0	1.0	3.251911750989933e-08	1.0	4.369562405237559e-06
P43567	1.0	1.0	1.0	3.299552227220559e-06	0.999999999999999	0.041303343550501026
P43577	1.0	0.999694581327813	0.9999999999999541	0.8825639138783221	0.9834189203908277	0.9999999999999235
P43619	1.3429257705865894e-12	5.135808740908132e-05	0.9999999999999836	0.9999999554926454	0.22020581819803176	1.0
P43635	0.9999999999498067	0.9999999999948258	0.7462333769592899	1.7387453811079645e-05	0.015555150337007273	0.9999999947111754
P46151	1.0	0.47602119273399934	0.0	0.7323081065844852	1.0	0.25860173744948123
P46367	0.7017778271800073	1.0	9.739747689452294e-05	0.00141190221694254	1.0	0.029996712566901618
P46655	0.9381843648868621	4.43045600206915e-11	0.0008110963206485744	1.5948131704135449e-10	0.9999999999998577	0.8746304439564311
P46681	0.01627751102547692	0.50054939861974	2.86351080323044e-05	0.9832810147000907	1.0	0.999972469108366
P46969	1.0	1.5590680191301942e-08	0.9999999999920279	7.94733256981317e-09	0.001568292234514379	0.9980942057586122
P46971	0.04355034610673392	0.03565358694708198	0.5403706015037613	0.03033785568060121	0.9738305256385072	2.869172899266914e-09
P47011	0.9999999999999865	0.9999999999578505	0.06329214804210292	4.882019554175443e-07	0.42977829810798085	1.0
P47013	0.9999999743714187	1.0	0.016625240676015784	0.026017072612444236	1.0	1.0
P47026	5.729391754361046e-07	0.012487603225846855	1.0	8.482103908136196e-14	0.06472716116127808	1.0
P47039	0.9999999998297492	0.4754117345075145	0.028003167985083177	1.4148682225822995e-12	0.9997892044291817	5.978168972764486e-05
P47052	1.0	0.114432365202628	0.007316367840437543	0.9906764504444677	0.8951569699412703	1.0
P47088	1.0	1.0	0.8369682642838244	0.1851830662992191	0.9677030779439584	1.0
P47096	1.0	1.0	0.012154989000363603	0.2585887659737185	1.0	1.0
P47125	1.0	0.001028931606001926	9.86840831274094e-10	0.23368030592781286	1.0	0.00042353139721251765
P47143	2.233120861561133e-07	1.0	0.5688683852134875	7.794047185427644e-09	0.9994700267896619	0.9999999990222693
P47147	0.17631009955712695	1.0	0.01083540268884653	0.005029966654500395	1.0	0.9836060893386626
P47164	6.368800376854722e-06	1.0	1.0	0.026864062599537664	0.9999854544747193	1.0
P47165	1.0	1.0	1.0	8.589462474617449e-12	1.8221325948086786e-07	0.9555300738449835
P47169	4.82893178777033e-08	1.0	1.0	1.7045050004771412e-07	1.0	4.168486526401338e-06
P47176	0.0001444209502008409	0.9996333542317813	1.0	8.482103908136196e-14	0.6438948340488014	1.0
P47180	0.9999999913223401	1.0	0.0013734508535324652	0.0015222392239110372	1.0	1.0
P47190	0.9077277357034841	1.0	0.9999935637322018	1.180722186688854e-12	1.0	0.9848979877562558
P47771	1.0	1.0195624280395776e-06	1.0	0.03508588227399578	1.0	1.0
P47912	1.0	0.010229993977494689	0.020083772128401622	0.8730831363707612	0.5977245719778659	1.0
P48015	0.9999999999600108	0.9999988982670218	1.0	0.5743562534949288	1.0	0.9685866039819047
P48016	1.0	1.0	0.9999991311523372	7.893685705084863e-13	0.9381000899781673	0.9836060893386626
P48360	0.1193742003667222	0.08107657871929752	0.9999999004083956	9.36496298548084e-05	8.771339210511542e-10	1.0
P48445	4.758862192977276e-06	4.80607831573332e-05	0.3673505472179648	0.007642310266311458	1.0	1.0
P48525	1.0	9.194565109282848e-10	0.0053853784194074494	0.9999999554926454	0.9999999999467336	1.0
P48526	0.09778475951817389	0.5795924194328016	0.6311208797995091	0.011250727130541538	1.0	0.9999703061215123
P48527	0.10769744378644164	1.0	0.9999999900822174	5.736592365668258e-05	0.9998881358715938	1.0
P48567	0.9999967298657794	2.564777271152341e-05	0.6762967784459237	0.06776202104325735	1.0	1.0
P48570	0.006388545916777955	1.0	4.5399063286488683e-08	0.9832810147000907	0.09508686294688184	1.0
P48836	0.9998402393744997	0.3334695089803196	0.5671495353596423	0.0043250600541498985	0.999997300437321	1.0
P49017	0.06297780103420159	0.9998666850553874	0.9999999998362561	8.482103908136196e-14	0.9999999994952529	0.05484552166357293
P49089	0.9999985299101383	1.0	0.9978320593870509	2.5004017556562452e-05	1.0	3.131513066534364e-05
P49090	1.0	1.0	0.00665294020248175	0.026326090556890835	1.0	0.2442996984508864
P49095	0.094346982391034	1.8478943491273547e-05	0.999999803670222	0.33522155848977453	0.002920331909410434	1.0
P49367	0.9999851189989409	0.9967026266274518	1.0	8.557659335273193e-06	0.6468725236310169	0.9999999999997803
P49435	6.904403225238553e-05	1.355716655604411e-07	0.9998606915064192	0.007642310266311458	0.8852625914204908	1.0
P49723	0.9999999998159014	8.482103908136196e-14	0.9999999999852671	0.1524835008644857	7.148903691245323e-11	0.968295501712452
P49775	7.844132010603744e-10	0.9859224169885132	0.9999999999999468	0.09135739433152801	0.9999999629227658	0.8887187275806115
P50094	0.0034033263059632946	0.004987310130996514	2.5829244631569992e-05	0.13524743758992264	0.42094332136860624	0.017268144848624045
P50095	1.0	0.927345713453816	0.00038977292417619047	0.9135033756714921	0.49276800217129635	1.0
P50107	1.2968222007359032e-07	1.0	0.9868364101737964	2.181527608902112e-05	1.0	0.0009870137646209587
P50113	1.0	0.00012704446436773154	0.0005176369052821705	0.9141351474654532	0.9920623192338835	8.482103908136196e-14
P50264	0.9430350632400006	0.08740076095695004	0.9999974465462713	0.060370475212189856	0.9999688460335436	1.0
P50277	1.0	1.622716802873736e-05	0.9995953315535409	0.0003712634021616479	0.9999999999894403	0.5242668926926859
P50861	0.9540493884299462	1.0	1.0	2.085265293771954e-11	0.9082393185831712	6.211031688962976e-12
P50942	0.9999999893305782	0.0011610238181696264	0.9999999999999997	3.7422925646679595e-05	1.0	1.0
P51601	1.0	1.0	0.04762382855312575	0.3705165461150006	1.0	0.9999999999997586
P52489	1.0	1.0	0.005555178643839809	0.25371802528641374	0.9483974268488171	1.0
P52867	1.0	0.04961970219838285	0.0003278455381419132	0.03086603498612206	1.0	0.9774976153228352
P52893	0.0	0.9285236426964154	1.0	7.836734327026917e-07	1.0	0.9999999999999073
P52910	0.87627509982098	0.025131144600705202	0.9999999996722457	0.763851668724409	0.999999999999635	0.9999999999975454
P52911	0.1792419311842559	0.00013021275261992926	1.0	0.002213052907652724	1.0	1.0
P53037	0.9997219260937323	1.0	0.9442569859263299	1.677566979108036e-06	0.9368190221263479	0.9999999999999664
P53045	2.530869303907224e-05	8.482103908136196e-14	0.9999946563840192	0.08652330581285761	0.3543711316930296	1.0
P53051	1.0	0.9852384208666009	0.9999998328192652	0.9999999554926454	0.9020689613882998	1.0
P53090	0.9999978397057859	0.9999999090766415	0.9064227860789119	0.9985596949286224	1.0	1.0
P53101	1.0	0.0001490859894561769	0.9996080173015157	5.860002757485105e-07	1.0	1.0
P53128	0.9999999999999817	4.340905499045089e-05	0.2710642050987754	0.003115135405343583	0.0006672148753176232	0.999999999999999
P53164	1.0	2.1544159789499417e-09	1.0	2.094699900823116e-05	1.0	1.0
P53167	1.0	0.9999873787067486	0.0036230470193133746	0.4804175892966822	1.0	0.9371811161054777
P53184	0.0001951447416090879	0.04412838148939113	1.0	0.008072545075231585	0.2914280603252355	0.9997056792017274
P53199	1.0	0.026182440089346337	0.0003700528367678313	3.3192205650678375e-09	1.0	0.0001125922827119874
P53204	0.9784334460658878	0.00020237585262972146	0.7755339975294727	3.074794907576006e-08	1.0	1.3251614535136902e-05
P53264	1.0	0.002427126388031442	0.9120331346267562	3.894808444981912e-06	1.0	1.0
P53296	0.0018806955649603996	0.27916831952366994	0.9930987155891122	8.482103908136196e-14	0.9999999994952529	1.0
P53312	0.999998678569755	0.9761941602552683	0.9997301612879097	8.482103908136196e-14	0.9999999999997655	1.0
P53314	0.0	0.9951201381808467	0.4787390427028284	0.09586610947865715	0.9735205299817373	0.43008674557658877
P53315	1.0	0.9999961393432182	0.9999999999999747	1.0401679517713092e-11	0.7796771621158712	0.13629837431409897
P53318	1.0	0.9999999999999998	1.0	0.6313225637166482	0.999975615014139	0.998223160765987
P53319	0.20858473125748822	0.002861784716374882	1.0	1.2202764798630028e-08	0.9998451618188963	1.0
P53332	1.0	0.010911187303255687	0.8973362255690841	0.0012835052862347762	1.5400347663785396e-11	1.0
P53341	0.9999999993237063	0.9999999999999998	6.380035731945455e-07	1.7268408925019685e-12	1.0	1.0
P53598	0.9999999893305782	0.004124644124739674	0.6341904668717621	0.9368409614234398	0.5470762121934503	0.0036718275698152114
P53629	0.0007082947091476832	0.43128429546382163	1.0	0.00265765092413206	0.07700457922572246	0.001276706543656747
P53630	0.9973584588556362	1.0	0.007573643032656174	0.0015400356109520619	0.9878530503668898	0.20073357491842325
P53685	0.08365413294826618	0.009423596374134924	8.938309311590231e-07	0.2863113136272597	0.4286249256994251	0.556508691112044
P53686	1.0	8.482103908136196e-14	0.9774010459600178	0.016864233583036792	0.010905138770952671	1.0
P53687	1.0	0.9999670553946208	0.3292853648845655	5.463095131830187e-08	0.7195869578508072	0.02729654095602685
P53688	1.0	0.6278768303224602	1.0	0.001269329062819402	1.0	0.9999999999993449
P53753	0.004020223381446919	1.0	1.811066551615781e-06	0.08527493035077971	1.0	1.0
P53848	1.0	0.00032567338389088984	0.0021043157469909923	0.9971355902873651	0.814308947555196	1.0
P53852	0.0010046543622307391	1.0	0.9999999999998398	0.002124840305389508	1.0	0.9550425453183361
P53909	1.0	5.414357906463607e-08	5.134334406520225e-07	0.9408209190981913	1.0	1.0
P53915	0.9999587194618276	6.305865489752982e-05	0.9997739634737185	8.482103908136196e-14	0.0543870935602494	0.24694499196185404
P53966	1.0	1.0	5.298409201859311e-05	2.4979027096749817e-06	0.9889002902376839	1.0
P53982	2.2517063991145392e-08	1.0	7.878342422884543e-09	4.603044501116926e-08	0.9999999999996463	0.9999997011920384
P54070	1.0	1.0	0.03593398591456265	3.182950853619637e-05	1.0	0.9999999999992116
P54113	0.9961890522466099	0.6074379671965181	1.0	8.556956816696548e-05	0.6438948340488014	1.0
P54114	0.9999999999999999	1.0	7.544218250110646e-09	0.004457418368056576	0.100388302506771	1.0
P54115	1.0	1.1767705121457084e-07	0.22247800038163035	7.854439321164364e-11	1.0	1.0
P54781	1.0	1.0	0.9999999084052087	8.482103908136196e-14	1.0	1.0
P54783	0.8088115774837665	1.0	8.404388296412435e-14	0.6010893102017147	1.0	0.8119364798999312
P54838	0.9978000248290053	1.0	1.0	8.482103908136196e-14	0.9999998640353615	0.9995284817975849
P54839	0.005884701560671557	1.0	0.008127239394541963	8.482103908136196e-14	0.8766662254140483	0.13900113659358582
P54857	1.0	0.9999951453623177	0.9999999691265884	8.482103908136196e-14	0.9988154860456987	1.0
P54885	0.389456964328489	0.004109580073175523	1.0	2.6418692677943056e-08	0.01616753332672538	1.0
P61829	0.9999999397617318	1.0	8.44355969900068e-05	1.0073004196198276e-05	1.0	1.0
P80210	1.0	0.999999999999972	1.0	0.12149975053722084	2.245657655386424e-06	1.0
P80235	1.0	0.9164212122370953	1.0	0.992421355876528	0.9997800535939402	1.0
P81449	7.806447569047581e-05	0.0004079098352774979	0.9999999999998398	0.000709559518684344	0.7177320045754273	8.701022679025172e-07
P81450	8.538843167027466e-05	1.0	1.0	0.014737151403778403	0.9990420718046777	1.0
P81451	0.9934129716427956	0.8633064146861953	0.9995953315535409	0.4619200948795815	0.9441077498202404	0.3904606937346602
Q00055	1.0	1.0	0.9724328699802373	0.13379037155523232	1.0	0.9999999658240353
Q00711	1.0085265955694922e-12	0.00857265926328643	0.8110116666444398	0.9998076626432608	0.9999999998424131	0.5768018066296358
Q00764	1.0	2.1639513392290866e-07	0.9475726828441712	3.064410947217766e-10	1.0	2.016073974431265e-10
Q00955	1.0	0.9999999999999977	1.0	1.304937911172921e-06	0.9999999999304175	1.0
Q01217	1.933491233330198e-05	0.9999999302385485	0.40154616131644605	6.694591547784512e-10	0.9999999999999992	1.0
Q01519	3.304458162656232e-08	0.7777515666109679	0.9999906863645432	1.6769279386208424e-06	1.0	0.9998512544022395
Q01574	0.007009288458829088	1.0	0.014354924796448731	0.9979870217661122	0.7862370212563874	1.0
Q01802	0.056129953539743926	1.0	0.9999999942817034	3.07786852671299e-08	0.14353198974030867	1.0
Q02046	1.0	8.482103908136196e-14	0.6887649778681992	0.01922256022651292	1.0	1.0
Q02196	0.004697607224500522	1.0	2.3230750656466626e-10	0.999214799868293	1.0	0.9999999999999987
Q02207	0.019707492074986344	0.08465904382123168	0.999995349674513	7.471999360686432e-05	1.0	1.0
Q02784	0.680143045636914	1.0	0.0013138829709112843	0.0005757770717595978	0.3668504170959669	0.7203038750572353
Q02896	0.0032100787326511115	1.0	1.0	1.8126175332922045e-05	0.9836850516065606	1.0
Q02979	0.009153167505599802	0.6055303989952243	1.0	0.7866569970945851	0.43798954419844327	3.23152132021276e-05
Q03175	4.504583410835927e-06	5.074307640740017e-10	1.7878270172078103e-06	0.029103728968443154	1.0	1.0
Q03262	1.0	1.7954937980846353e-08	0.002495517153915272	7.516876010527085e-12	1.0	1.0
Q03266	0.9999998891936378	0.003528764934004114	1.0	0.0006232585895470377	0.9999688460335436	0.0017755912482865233
Q03529	0.0021036079345353453	0.8406062011028727	0.9999998328192652	0.8365008832000083	1.0	0.45276330107787166
Q03557	0.6547436341485285	0.00012095923112820373	0.3292853648845655	2.9583557825674234e-11	0.9999826151817814	1.0
Q03579	1.0	0.00041133925672243166	0.009331167530851947	0.03427865563909427	0.0026522270412258075	4.232835493223064e-08
Q03674	0.0010922143396412398	0.00027448583314471087	0.0003961253424508149	0.0016425922154842398	0.005164351443194604	0.052988288649066795
Q03677	1.0	1.0	0.999998388669691	0.9749034974389316	1.0	0.0002315330986337738
Q03764	8.230618992977057e-05	0.8102059322118319	0.9999999999999999	0.03731694057302848	1.0	0.0009846943521676366
Q03778	3.497528933138483e-10	2.74755501949997e-06	0.0200911164893971	4.211159375488993e-05	1.0	0.08144489262481258
Q03835	1.0	1.0	0.9999999999512084	0.059988076682813696	1.0	0.014784491706037683
Q03941	1.0	0.32001872809212706	0.13360673013826618	0.0007514625809723618	0.1601496362410625	0.0004683493025864349
Q04066	1.0	0.0037972602202890338	0.0007397015415949726	0.4320097026380071	1.0	0.004801203515379271
Q04120	0.0003298303583337825	1.0	0.5519774538110533	9.468497546682997e-06	0.023456159975109192	0.00025175189287762745
Q04178	0.9999999668485706	0.9999999999999963	0.23123176349492525	0.9587880417546717	0.5566300061100184	0.0008187642003656403
Q04179	1.0	1.0	0.007424497845001765	0.13524743758992264	0.9987928282623675	0.007375162182869488
Q04212	0.20580884732061921	6.740351143297296e-05	6.119148410599351e-05	0.0007201002915524501	0.1854874060973024	7.333603354220397e-05
Q04396	1.0	1.8058388118191715e-10	0.9999790964813292	1.611028277448412e-08	0.9999989346382531	1.0
Q04430	0.00026323129956962177	0.00021669526688805618	1.0	1.9200085965564995e-11	0.9999999999999997	1.0
Q04728	8.426592756904938e-14	0.28404872056652875	0.9927797169844632	3.8053649120683986e-10	1.0	0.9998408865097939
Q04792	1.0	1.0	0.0013116953536754794	0.9999999554926454	0.9792319206208606	0.9999999987234003
Q04894	0.9999999999984346	0.9588537868945533	0.007026606536357005	1.3137491094994402e-11	0.9999998206929934	0.00219406090298524
Q04958	1.0	1.0	0.12850928559214625	0.9906764504444677	0.8780585774654737	0.01688495533623935
Q05016	1.0	1.0	0.9999999999993242	0.017896059996756697	0.01450428544779958	1.0
Q05506	0.7322733292130454	1.0	0.9999999999999997	3.1796787425264483e-13	1.0	1.0
Q05521	1.0	0.001483166475799158	0.044521350189840825	6.68480848453612e-08	5.970495077223248e-07	7.413111235976544e-09
Q05533	0.009894521670470557	0.16469746318011724	0.9999999900822174	0.2855043422044339	9.985604840667683e-06	1.0
Q05567	0.6038241602783359	0.08179220849822144	0.9980208729599789	9.60490774692957e-08	0.999999999999999	0.9999999999817409
Q05584	1.0	1.0	3.557842302137626e-05	0.010169011925214688	1.0	0.0044601764330615135
Q05779	1.0	2.517439500748786e-06	0.3613348208437235	4.0089440700441514e-07	1.0	1.0
Q05788	0.9999447401042572	0.00029949133608109246	0.8778197360446444	0.7164225416630177	1.0	1.0
Q05871	0.9999999987678613	0.02320097326592163	9.724718530446097e-08	0.13337797561526754	0.000436086388837853	1.0
Q05874	1.0	0.9342808702858817	0.9999999986733032	0.7883164475349681	6.217105635863973e-07	1.768878810093355e-08
Q05902	6.535438202170951e-06	0.09842589939087931	0.00011846915723257023	0.854670810103558	0.9999854544747193	1.871096411143469e-08
Q05911	0.9502141051593118	0.9852789278177647	0.9999999999998898	0.00011966804797203245	0.00013446647309889315	0.9998512544022395
Q05979	0.009966461071283295	0.9867246695919512	0.9999999999999976	1.1530090215927657e-07	0.9999999999988355	1.0
Q06147	1.0	6.613790123122243e-06	0.9999999999993242	0.00012292829585169862	1.3353451326914012e-06	0.000501139854233057
Q06178	1.0	1.0	1.0	1.3798751862248437e-06	0.999999984911158	1.0
Q06321	1.0	9.969637329021452e-07	1.0	9.182232751925312e-10	0.9999999999999983	0.13238060292207043
Q06346	0.9993799021631	1.0	0.9879572921564049	2.4489141714489904e-08	0.07607865709391959	0.999999889940997
Q06389	0.004571233400560426	0.9999316928211645	8.170088623626892e-05	0.9955731435131003	0.034625299239638974	0.08774133428526387
Q06405	1.0	8.482103908136196e-14	0.3307071738538605	0.020200808870618148	0.07460558710147036	1.0
Q06408	1.0	0.999999999999466	0.9999990058011059	0.0007877548902859299	1.0	0.05703256498133402
Q06490	1.0	0.04094765971379677	0.0004097215307208302	6.529007334776793e-10	1.0	0.16402599799130213
Q06510	0.9999999999976842	1.0	0.9984158370171317	0.9664864271097965	0.9999999999850964	1.0
Q06549	0.9999999999428474	0.04961970219838285	0.04755859070441437	0.8339486776856628	1.0	1.0
Q06625	0.0025647713934717764	1.0	0.052861552780583465	1.4820697758377577e-05	1.0	1.0
Q06636	0.9984207326303152	0.00017223641657460043	0.9982371303711994	6.704747868013783e-10	1.0	1.0
Q06667	0.5546024330078267	1.0	0.9999900814297773	2.826679790413067e-05	5.858194169761077e-07	1.0
Q06685	0.999500250540683	0.0017495942483534144	0.00012979554333958365	0.0018181417402572952	0.9471174544998373	1.0
Q06702	7.806447569047581e-05	0.06411385211789711	9.938746883053629e-05	0.9444042957057092	1.0	1.0
Q06703	1.0	1.0	1.0	0.03191099986254342	1.0	0.9999999999654263
Q06708	0.9938492293538146	0.999995131012035	0.9999999999972248	9.038481962875267e-09	0.9999977066259951	0.9999999999992204
Q06817	1.0	1.0	0.0024339594504422246	2.3515786271577355e-06	0.00023248166761813405	0.6816111352398526
Q06892	0.40619272423033503	1.6608936448392342e-13	1.0	0.9997558115749328	1.0	0.9999999999294786
Q07471	0.5185542959156082	1.0	5.471460097361547e-05	0.00018810277571390532	0.9999999999999992	0.0005868653154611492
Q07500	0.999999913369501	1.0	0.00011351819647498207	8.088531687766576e-07	0.05971740078568155	0.9999999402317115
Q07560	0.6161279616935995	7.98407634584608e-05	1.0	0.0019105174131257563	0.03274336502313224	0.12301329889526069
Q07729	1.148367969383557e-06	0.6467431578739995	1.0	0.9979130282957343	8.931772343956368e-08	0.9999972502179246
Q07804	0.6157432200804867	0.1258502883442998	0.41814231525084145	7.202045626542031e-10	0.9999999991248385	3.116474240028033e-05
Q07830	1.0	8.482103908136196e-14	7.066404503874857e-06	3.113065361048939e-12	0.9838522832799794	0.534401959427794
Q07923	0.9990654692861959	0.4754117345075145	0.03592004234189683	0.0049234239294509985	0.42094332136860624	1.0
Q07938	1.0	1.0	0.9997218893717329	0.051694410960940185	0.8797558256773156	1.0
Q07950	1.0	4.945324150185115e-09	0.22475798577631478	1.6973482952487018e-08	1.0	0.9999732620184858
Q07993	0.7946116872927986	1.0	0.031440024619215245	3.610409748944221e-09	1.0	1.0
Q08108	0.028790320660554203	1.0	1.0	1.0402241024110026e-07	1.0	1.0
Q08220	0.9999999999977797	0.9989870642181577	4.996206090845945e-06	0.4317793388833807	1.0	1.0
Q08224	1.0	1.0	1.0	0.009111113377925473	0.9999999579636232	1.0
Q08227	0.0005757253662427297	0.9991977149561512	3.538336598163383e-07	8.067338844175431e-06	1.0	1.0
Q08548	0.9998056643018619	0.9911759952279615	0.9946862914209271	2.6638681216439863e-07	0.15127113745146348	1.0
Q08558	0.8953917537254388	8.40647551569873e-11	0.9999999999823583	0.9999988412358642	0.9999999999999998	0.99998857017427
Q08645	1.0	0.41164343830044847	0.10213474528111344	0.5377951933405456	0.9999826151817814	0.03957530358279415
Q08650	0.9124298420123448	1.0	0.9999999084052087	8.350257141298556e-08	1.0	1.0
Q08911	0.1395340250463657	0.9999999999999901	0.15883539531365587	3.938183676943652e-07	0.9999999999999983	8.482103908136196e-14
Q08959	0.9999999999999998	0.0028679117158818546	0.002611356819310462	0.9999999554926454	0.8899911746214458	0.9999999993275159
Q08975	1.0	1.0	0.9999999999984238	0.047288934918823355	0.9999999999999998	0.9999999999999933
Q08985	7.911877508703924e-08	1.0	7.119791216381177e-05	0.38977130197651444	1.0	0.0050458508489737985
Q10740	1.0	1.0	0.6632830771536491	0.9999999554926454	0.9999991190821955	1.0
Q12031	1.0	0.9061384035755473	0.9999999999999997	8.482103908136196e-14	0.31423853989171346	0.9999999978960199
Q12036	0.01672735405712089	0.9674130986783289	0.7553383657587543	0.08695117342085446	0.9999999999997655	1.0
Q12043	0.6161775296403376	0.9999999999998863	0.9901591691386572	1.304065797236298e-06	1.0	0.0005021072309002728
Q12051	0.00011164337244418121	1.0	1.0	0.9760253501874426	7.921282503264848e-07	0.019505999625002546
Q12068	0.03623532919906025	1.0	0.9999864789966042	0.1851830662992191	1.0	0.999999999997307
Q12074	0.0038205703639594413	1.0	0.00665294020248175	0.9417678539360566	0.19188902463164137	0.9999999658240353
Q12109	0.9991660493839505	0.9999455991376142	7.022295097858233e-06	0.9696990781742925	1.0	1.0
Q12122	0.007808477088411703	0.0005857172199377203	1.0	3.581485108483662e-10	1.0151879337172431e-12	1.0
Q12154	0.006042258923326549	0.029911478838562378	0.0009442964662204067	8.981034430588508e-06	0.9999999992469835	0.63430898015243
Q12165	0.0922303969579078	0.3254732578978675	1.3243877783342128e-07	0.9696990781742925	1.0	1.0
Q12166	0.873522450700683	0.9999999999999668	0.9999864789966042	0.9969897409737767	1.0	1.0
Q12178	2.194094189555962e-06	0.9999999999999992	0.9988168388187777	0.012173716789614653	1.0	0.2756266915795962
Q12184	1.0	4.5022907690928093e-07	0.9999331376200167	0.9749034974389316	8.444170371568749e-05	1.0
Q12189	0.999954000444553	1.2933432103068299e-11	1.0	1.3300631340751323e-07	0.8920989202582883	1.0
Q12211	0.9999777621178715	1.0	0.9698056868085717	0.08979654204360077	0.09050823703057753	1.0
Q12233	1.0	0.0003379988737526318	0.007528846502656172	0.13360644503945873	0.9978539636163205	0.8919484499827703
Q12246	0.8289072723693337	9.780798594283269e-05	0.9984203412095122	0.9979130282957343	0.022696316236499148	0.9999957384636895
Q12265	1.0	1.0467722423634918e-05	0.954319655533773	8.482103908136196e-14	0.9996820087256976	0.9999999998633438
Q12271	1.0	1.0	0.9999999990792543	0.26238272029691545	1.0	0.05423949815728257
Q12283	0.9999697422157297	0.9996746428477606	0.9999999999925266	9.101193267468943e-06	1.0	0.4028443086163719
Q12320	0.003258899664917214	0.09986541145023287	1.0	8.482103908136196e-14	0.9999999892822032	1.0
Q12349	0.8736718900085889	7.855045691673723e-08	1.0	2.7278179715040096e-12	1.0	9.052758542793526e-12
Q12358	4.199677695493342e-06	1.1286305660052065e-06	1.0	1.75426340121021e-11	0.9999940445517248	0.999999999999999
Q12362	0.00026323129956962177	1.0	0.9999999956197912	1.0641603032102154e-07	0.06714881545307028	1.5758375159768967e-05
Q12382	1.0	0.13348068344832054	1.0	1.9545047790225922e-06	1.0	0.3017823213416383
Q12428	0.9882924518608206	6.7677967563462e-08	0.9988573867502326	8.663522554908099e-08	0.9493925464376464	0.8743010699588275
Q12452	3.174786877835345e-09	2.0000298894817803e-07	2.5081099053192446e-07	0.1524835008644857	1.0	0.5882626095279702
Q12455	1.0	1.0	1.0	0.9696990781742925	0.9989453689812855	1.0
Q12458	0.00041504997080865635	0.3661114410514086	0.4111148485524919	1.325706544563765e-05	1.0	1.0
Q12471	0.003020938401476325	2.2198502094283867e-06	0.021951736450995796	0.059988076682813696	0.9999999999999715	4.2018892365547345e-08
Q12494	1.0	1.0	7.3260436956879005e-06	0.992421355876528	0.7275967310192881	1.0
Q12525	1.0	0.9999999982492761	5.471460097361547e-05	0.15258555579871158	0.06224904311453272	1.0
Q12676	1.0	0.21019368516227632	0.002504368294703019	0.0013593793108123142	0.9973051938391526	0.9999999999999989
Q12680	0.9999999999700606	1.0	0.9981080720730878	8.482103908136196e-14	1.0	1.0
Q3E790	1.0	6.801990726224005e-08	0.7292681444391016	2.4036831414164794e-09	0.9734105678663075	1.0
Q99190	1.0	8.485090408072438e-11	0.0006362326987338074	0.003037534647099438	0.0005354334605165434	2.890178762982032e-09
Q99258	1.0	1.0	1.9591273048291669e-10	0.9997081321437007	0.9999999993329526	1.0
Q99312	1.0	0.02727542468418609	0.9555852247355523	4.177556078843736e-10	2.811995485407781e-05	1.0
Q99321	0.00030761890789521296	0.8847118980988878	0.0	0.9590292484593712	1.0	0.9999999210817865
