# Supplementary material for: Bayesian genome scale modelling identifies thermal determinants of yeast metabolism
Source: Nat Commun. 2021 Jan 8;12:190. doi: 10.1038/s41467-020-20338-2 (PMC7794507; doi:10.1038/s41467-020-20338-2)
Supplement: Supplementary file 6 — Source Data [file 41467_2020_20338_MOESM6_ESM.gz › SourceData/fig_3a.csv]

Temperature (C)	ec_5th_percentile	ec_median	ec_95th_percentile	ec+NGAM_5th_percentile	ec+NGAM_median	ec+NGAM_95th_percentile	ec+kcat_5th_percentile	ec+kcat_median	ec+kcat_95th_percentile	ec+denaturation_5th_percentile	ec+denaturation_median	ec+denaturation_95th_percentile	etc_5th_percentile	etc_median	etc_95th_percentile
5.00	0.43	0.43	0.43	0.43	0.43	0.43	0.00	0.00	0.00	0.43	0.43	0.43	0.00	0.00	0.00
8.00	0.43	0.43	0.43	0.43	0.43	0.43	0.00	0.00	0.01	0.43	0.43	0.43	0.00	0.00	0.01
11.00	0.43	0.43	0.43	0.43	0.43	0.43	0.00	0.01	0.04	0.43	0.43	0.43	0.00	0.01	0.04
14.00	0.43	0.43	0.43	0.43	0.43	0.43	0.02	0.04	0.08	0.43	0.43	0.43	0.02	0.04	0.08
17.00	0.43	0.43	0.43	0.43	0.43	0.43	0.05	0.09	0.14	0.43	0.43	0.43	0.05	0.09	0.14
20.00	0.43	0.43	0.43	0.43	0.43	0.43	0.12	0.17	0.21	0.43	0.43	0.43	0.12	0.17	0.21
23.00	0.43	0.43	0.43	0.43	0.43	0.43	0.21	0.25	0.28	0.43	0.43	0.43	0.21	0.25	0.28
26.00	0.43	0.43	0.43	0.43	0.43	0.43	0.28	0.31	0.33	0.43	0.43	0.43	0.28	0.31	0.33
29.00	0.43	0.43	0.43	0.43	0.43	0.43	0.31	0.34	0.36	0.43	0.43	0.43	0.31	0.34	0.36
32.00	0.43	0.43	0.43	0.41	0.41	0.41	0.31	0.34	0.36	0.43	0.43	0.43	0.30	0.32	0.34
35.00	0.43	0.43	0.43	0.39	0.39	0.39	0.27	0.30	0.34	0.43	0.43	0.43	0.24	0.27	0.30
38.00	0.43	0.43	0.43	0.39	0.39	0.39	0.20	0.25	0.29	0.29	0.41	0.43	0.14	0.19	0.23
41.00	0.43	0.43	0.43	0.39	0.39	0.39	0.11	0.17	0.22	0.01	0.13	0.35	0.01	0.03	0.09
44.00	0.43	0.43	0.43	0.39	0.39	0.39	0.05	0.10	0.16	0.00	0.00	0.03	0.00	0.00	0.00
