# Supplementary material for: Bayesian genome scale modelling identifies thermal determinants of yeast metabolism
Source: Nat Commun. 2021 Jan 8;12:190. doi: 10.1038/s41467-020-20338-2 (PMC7794507; doi:10.1038/s41467-020-20338-2)
Supplement: Supplementary file 6 — Source Data [file 41467_2020_20338_MOESM6_ESM.gz › SourceData/fig_2i.tsv]

	Values
Exp	30.00,30.00,31.00,35.00,37.00,30.00,30.00,35.00,37.00,50.00,43.00,30.00,30.00,30.00,30.00,30.00,50.00,30.00,37.00,30.00,30.00,26.00,37.00,26.00,27.00,37.00,37.00,25.00,25.00,37.00,37.00,37.00,37.00,25.00,25.00,25.00,37.00,30.00,23.00,55.00,30.00,30.00,25.00,37.00,30.00,30.00,30.00,30.00,30.00,30.00,30.00,30.00,30.00,40.00,30.00,30.00,30.00,30.00,30.00,22.00,37.00,30.00,37.00,37.00,45.00,35.00,20.…
Prior	32.80,35.45,39.88,36.92,32.86,31.46,30.56,36.41,34.44,36.47,36.86,36.19,36.73,38.69,32.31,33.09,31.17,30.61,39.11,38.39,33.52,27.97,38.31,34.06,33.00,31.16,30.32,33.08,29.41,26.60,33.70,25.40,34.09,31.39,31.95,32.03,29.93,32.14,35.67,33.04,29.53,32.81,29.82,30.80,34.60,30.84,29.16,30.48,30.86,29.90,30.67,31.54,33.72,33.15,31.94,31.26,33.49,34.22,35.89,32.01,26.67,34.32,21.42,32.44,32.57,33.91,34.…
Post	31.23,34.91,38.00,28.74,24.61,29.73,27.94,33.31,35.91,38.38,35.64,35.22,34.42,35.70,30.19,34.77,26.94,33.90,24.35,35.61,29.35,16.71,38.82,30.21,28.58,24.51,31.07,35.27,24.60,27.02,36.40,25.68,34.23,26.91,31.75,20.67,25.35,32.95,36.01,32.03,27.98,29.19,28.88,28.21,31.77,33.51,24.21,22.96,24.03,28.14,27.07,31.82,28.48,31.04,26.30,30.41,33.48,30.49,35.61,30.44,28.65,31.77,18.88,30.45,34.22,30.98,28.…
