# Supplementary material for: Bayesian genome scale modelling identifies thermal determinants of yeast metabolism
Source: Nat Commun. 2021 Jan 8;12:190. doi: 10.1038/s41467-020-20338-2 (PMC7794507; doi:10.1038/s41467-020-20338-2)
Supplement: Supplementary file 6 — Source Data [file 41467_2020_20338_MOESM6_ESM.gz › SourceData/fig_2d.csv]

PC1	PC2	type
13.71	13.71	Prior
10.60	10.60	Prior
11.22	11.22	Prior
11.89	11.89	Prior
9.91	9.91	Prior
11.43	11.43	Prior
10.71	10.71	Prior
12.94	12.94	Prior
10.83	10.83	Prior
11.73	11.73	Prior
10.45	10.45	Prior
12.06	12.06	Prior
11.20	11.20	Prior
11.13	11.13	Prior
13.86	13.86	Prior
12.78	12.78	Prior
13.39	13.39	Prior
10.56	10.56	Prior
12.09	12.09	Prior
13.16	13.16	Prior
12.77	12.77	Prior
12.11	12.11	Prior
13.18	13.18	Prior
10.17	10.17	Prior
10.90	10.90	Prior
10.58	10.58	Prior
11.75	11.75	Prior
10.53	10.53	Prior
10.49	10.49	Prior
10.82	10.82	Prior
10.96	10.96	Prior
12.53	12.53	Prior
10.98	10.98	Prior
11.26	11.26	Prior
12.06	12.06	Prior
9.50	9.50	Prior
11.66	11.66	Prior
10.92	10.92	Prior
11.53	11.53	Prior
11.02	11.02	Prior
10.66	10.66	Prior
11.89	11.89	Prior
14.14	14.14	Prior
15.34	15.34	Prior
11.13	11.13	Prior
12.88	12.88	Prior
11.72	11.72	Prior
10.06	10.06	Prior
10.60	10.60	Prior
12.00	12.00	Prior
11.06	11.06	Prior
11.35	11.35	Prior
10.24	10.24	Prior
10.72	10.72	Prior
11.64	11.64	Prior
12.38	12.38	Prior
11.03	11.03	Prior
13.70	13.70	Prior
11.82	11.82	Prior
12.63	12.63	Prior
13.03	13.03	Prior
11.52	11.52	Prior
11.58	11.58	Prior
10.14	10.14	Prior
12.07	12.07	Prior
11.85	11.85	Prior
11.81	11.81	Prior
11.88	11.88	Prior
10.70	10.70	Prior
11.81	11.81	Prior
13.13	13.13	Prior
11.31	11.31	Prior
12.52	12.52	Prior
11.46	11.46	Prior
12.58	12.58	Prior
10.77	10.77	Prior
12.06	12.06	Prior
12.74	12.74	Prior
10.63	10.63	Prior
10.64	10.64	Prior
11.75	11.75	Prior
12.13	12.13	Prior
9.98	9.98	Prior
11.20	11.20	Prior
13.02	13.02	Prior
11.20	11.20	Prior
11.46	11.46	Prior
12.25	12.25	Prior
8.64	8.64	Prior
15.31	15.31	Prior
13.73	13.73	Prior
10.78	10.78	Prior
12.78	12.78	Prior
11.83	11.83	Prior
12.24	12.24	Prior
11.30	11.30	Prior
12.15	12.15	Prior
13.51	13.51	Prior
11.67	11.67	Prior
11.47	11.47	Prior
8.63	8.63	Prior
11.16	11.16	Prior
11.06	11.06	Prior
11.82	11.82	Prior
13.90	13.90	Prior
10.16	10.16	Prior
10.43	10.43	Prior
13.54	13.54	Prior
9.84	9.84	Prior
9.85	9.85	Prior
11.28	11.28	Prior
12.45	12.45	Prior
9.39	9.39	Prior
10.83	10.83	Prior
12.97	12.97	Prior
12.00	12.00	Prior
11.72	11.72	Prior
10.01	10.01	Prior
10.72	10.72	Prior
11.40	11.40	Prior
12.76	12.76	Prior
13.03	13.03	Prior
9.07	9.07	Prior
11.69	11.69	Prior
10.24	10.24	Prior
12.53	12.53	Prior
10.57	10.57	Prior
10.21	10.21	Prior
10.29	10.29	Intermediate
11.32	11.32	Intermediate
10.15	10.15	Intermediate
12.01	12.01	Intermediate
12.54	12.54	Intermediate
10.47	10.47	Intermediate
10.22	10.22	Intermediate
10.58	10.58	Intermediate
10.24	10.24	Intermediate
11.36	11.36	Intermediate
11.71	11.71	Intermediate
12.11	12.11	Intermediate
11.95	11.95	Intermediate
8.02	8.02	Intermediate
9.76	9.76	Intermediate
12.02	12.02	Intermediate
10.96	10.96	Intermediate
9.11	9.11	Intermediate
12.54	12.54	Intermediate
11.43	11.43	Intermediate
11.07	11.07	Intermediate
11.12	11.12	Intermediate
10.26	10.26	Intermediate
8.84	8.84	Intermediate
12.08	12.08	Intermediate
11.58	11.58	Intermediate
10.61	10.61	Intermediate
8.48	8.48	Intermediate
11.11	11.11	Intermediate
10.91	10.91	Intermediate
12.11	12.11	Intermediate
10.46	10.46	Intermediate
10.30	10.30	Intermediate
10.36	10.36	Intermediate
9.42	9.42	Intermediate
10.07	10.07	Intermediate
10.62	10.62	Intermediate
11.28	11.28	Intermediate
9.66	9.66	Intermediate
10.21	10.21	Intermediate
10.61	10.61	Intermediate
9.67	9.67	Intermediate
9.92	9.92	Intermediate
10.54	10.54	Intermediate
10.38	10.38	Intermediate
3.01	3.01	Intermediate
9.79	9.79	Intermediate
10.96	10.96	Intermediate
8.97	8.97	Intermediate
8.06	8.06	Intermediate
8.99	8.99	Intermediate
11.02	11.02	Intermediate
9.15	9.15	Intermediate
11.15	11.15	Intermediate
11.46	11.46	Intermediate
10.54	10.54	Intermediate
11.43	11.43	Intermediate
11.07	11.07	Intermediate
9.21	9.21	Intermediate
10.88	10.88	Intermediate
9.80	9.80	Intermediate
9.28	9.28	Intermediate
9.43	9.43	Intermediate
10.26	10.26	Intermediate
10.08	10.08	Intermediate
11.30	11.30	Intermediate
10.60	10.60	Intermediate
10.95	10.95	Intermediate
11.90	11.90	Intermediate
11.56	11.56	Intermediate
9.95	9.95	Intermediate
10.34	10.34	Intermediate
11.63	11.63	Intermediate
11.86	11.86	Intermediate
9.11	9.11	Intermediate
11.05	11.05	Intermediate
12.47	12.47	Intermediate
10.79	10.79	Intermediate
11.17	11.17	Intermediate
10.09	10.09	Intermediate
10.91	10.91	Intermediate
10.83	10.83	Intermediate
11.33	11.33	Intermediate
8.35	8.35	Intermediate
12.12	12.12	Intermediate
11.74	11.74	Intermediate
11.24	11.24	Intermediate
10.32	10.32	Intermediate
8.44	8.44	Intermediate
8.42	8.42	Intermediate
9.06	9.06	Intermediate
9.31	9.31	Intermediate
11.83	11.83	Intermediate
10.15	10.15	Intermediate
11.77	11.77	Intermediate
10.13	10.13	Intermediate
11.88	11.88	Intermediate
9.75	9.75	Intermediate
11.19	11.19	Intermediate
8.79	8.79	Intermediate
9.48	9.48	Intermediate
13.41	13.41	Intermediate
13.08	13.08	Intermediate
11.65	11.65	Intermediate
11.30	11.30	Intermediate
13.14	13.14	Intermediate
10.27	10.27	Intermediate
10.60	10.60	Intermediate
13.74	13.74	Intermediate
9.67	9.67	Intermediate
8.65	8.65	Intermediate
10.44	10.44	Intermediate
9.97	9.97	Intermediate
12.12	12.12	Intermediate
11.29	11.29	Intermediate
11.79	11.79	Intermediate
13.09	13.09	Intermediate
11.59	11.59	Intermediate
10.11	10.11	Intermediate
11.61	11.61	Intermediate
11.69	11.69	Intermediate
9.67	9.67	Intermediate
9.39	9.39	Intermediate
9.41	9.41	Intermediate
10.48	10.48	Intermediate
12.22	12.22	Intermediate
10.40	10.40	Intermediate
10.29	10.29	Intermediate
8.84	8.84	Intermediate
11.54	11.54	Intermediate
9.46	9.46	Intermediate
8.74	8.74	Intermediate
9.54	9.54	Intermediate
9.87	9.87	Intermediate
10.10	10.10	Intermediate
10.96	10.96	Intermediate
9.45	9.45	Intermediate
10.66	10.66	Intermediate
10.37	10.37	Intermediate
10.21	10.21	Intermediate
11.36	11.36	Intermediate
12.76	12.76	Intermediate
10.56	10.56	Intermediate
9.56	9.56	Intermediate
9.38	9.38	Intermediate
12.16	12.16	Intermediate
11.25	11.25	Intermediate
11.31	11.31	Intermediate
10.00	10.00	Intermediate
11.00	11.00	Intermediate
10.19	10.19	Intermediate
6.45	6.45	Intermediate
10.59	10.59	Intermediate
11.68	11.68	Intermediate
8.77	8.77	Intermediate
12.21	12.21	Intermediate
12.52	12.52	Intermediate
11.81	11.81	Intermediate
6.88	6.88	Intermediate
12.23	12.23	Intermediate
9.33	9.33	Intermediate
11.46	11.46	Intermediate
11.52	11.52	Intermediate
10.35	10.35	Intermediate
9.17	9.17	Intermediate
6.67	6.67	Intermediate
10.06	10.06	Intermediate
10.76	10.76	Intermediate
10.59	10.59	Intermediate
9.39	9.39	Intermediate
11.01	11.01	Intermediate
10.31	10.31	Intermediate
10.44	10.44	Intermediate
9.81	9.81	Intermediate
10.43	10.43	Intermediate
11.98	11.98	Intermediate
10.62	10.62	Intermediate
9.71	9.71	Intermediate
10.41	10.41	Intermediate
9.38	9.38	Intermediate
10.56	10.56	Intermediate
12.64	12.64	Intermediate
10.57	10.57	Intermediate
9.14	9.14	Intermediate
10.28	10.28	Intermediate
10.94	10.94	Intermediate
10.04	10.04	Intermediate
8.38	8.38	Intermediate
9.64	9.64	Intermediate
10.17	10.17	Intermediate
9.36	9.36	Intermediate
10.90	10.90	Intermediate
9.82	9.82	Intermediate
9.50	9.50	Intermediate
9.49	9.49	Intermediate
10.17	10.17	Intermediate
8.88	8.88	Intermediate
9.20	9.20	Intermediate
10.82	10.82	Intermediate
9.74	9.74	Intermediate
11.43	11.43	Intermediate
11.06	11.06	Intermediate
10.09	10.09	Intermediate
9.65	9.65	Intermediate
10.35	10.35	Intermediate
11.45	11.45	Intermediate
12.93	12.93	Intermediate
9.93	9.93	Intermediate
10.57	10.57	Intermediate
12.29	12.29	Intermediate
8.47	8.47	Intermediate
11.71	11.71	Intermediate
12.59	12.59	Intermediate
12.66	12.66	Intermediate
12.47	12.47	Intermediate
10.94	10.94	Intermediate
11.43	11.43	Intermediate
7.22	7.22	Intermediate
10.72	10.72	Intermediate
9.58	9.58	Intermediate
9.68	9.68	Intermediate
10.16	10.16	Intermediate
11.89	11.89	Intermediate
12.01	12.01	Intermediate
11.22	11.22	Intermediate
10.34	10.34	Intermediate
11.77	11.77	Intermediate
9.96	9.96	Intermediate
11.72	11.72	Intermediate
13.21	13.21	Intermediate
10.54	10.54	Intermediate
10.58	10.58	Intermediate
11.58	11.58	Intermediate
12.03	12.03	Intermediate
11.01	11.01	Intermediate
8.54	8.54	Intermediate
10.26	10.26	Intermediate
11.40	11.40	Intermediate
11.63	11.63	Intermediate
10.72	10.72	Intermediate
11.22	11.22	Intermediate
8.66	8.66	Intermediate
12.25	12.25	Intermediate
11.19	11.19	Intermediate
9.78	9.78	Intermediate
11.18	11.18	Intermediate
11.36	11.36	Intermediate
11.14	11.14	Intermediate
9.81	9.81	Intermediate
11.07	11.07	Intermediate
10.97	10.97	Intermediate
9.73	9.73	Intermediate
10.06	10.06	Intermediate
13.36	13.36	Intermediate
9.81	9.81	Intermediate
9.35	9.35	Intermediate
11.43	11.43	Intermediate
10.90	10.90	Intermediate
11.73	11.73	Intermediate
10.23	10.23	Intermediate
9.25	9.25	Intermediate
10.58	10.58	Intermediate
10.22	10.22	Intermediate
9.82	9.82	Intermediate
11.14	11.14	Intermediate
10.44	10.44	Intermediate
10.45	10.45	Intermediate
12.00	12.00	Intermediate
9.37	9.37	Intermediate
9.91	9.91	Intermediate
9.74	9.74	Intermediate
10.97	10.97	Intermediate
9.74	9.74	Intermediate
9.80	9.80	Intermediate
10.39	10.39	Intermediate
11.24	11.24	Intermediate
9.45	9.45	Intermediate
9.40	9.40	Intermediate
11.67	11.67	Intermediate
13.18	13.18	Intermediate
13.24	13.24	Intermediate
10.09	10.09	Intermediate
11.13	11.13	Intermediate
10.46	10.46	Intermediate
9.85	9.85	Intermediate
10.03	10.03	Intermediate
9.42	9.42	Intermediate
11.02	11.02	Intermediate
8.03	8.03	Intermediate
12.29	12.29	Intermediate
7.44	7.44	Intermediate
9.29	9.29	Intermediate
9.19	9.19	Intermediate
11.01	11.01	Intermediate
8.18	8.18	Intermediate
11.73	11.73	Intermediate
10.15	10.15	Intermediate
9.76	9.76	Intermediate
9.44	9.44	Intermediate
10.78	10.78	Intermediate
9.41	9.41	Intermediate
10.88	10.88	Intermediate
11.10	11.10	Intermediate
10.33	10.33	Intermediate
9.26	9.26	Intermediate
10.70	10.70	Intermediate
9.79	9.79	Intermediate
11.83	11.83	Intermediate
9.61	9.61	Intermediate
8.15	8.15	Intermediate
10.33	10.33	Intermediate
10.89	10.89	Intermediate
11.77	11.77	Intermediate
9.43	9.43	Intermediate
8.46	8.46	Intermediate
11.38	11.38	Intermediate
10.07	10.07	Intermediate
9.79	9.79	Intermediate
10.63	10.63	Intermediate
9.74	9.74	Intermediate
10.69	10.69	Intermediate
11.97	11.97	Intermediate
12.17	12.17	Intermediate
10.94	10.94	Intermediate
10.16	10.16	Intermediate
10.53	10.53	Intermediate
11.61	11.61	Intermediate
11.21	11.21	Intermediate
10.21	10.21	Intermediate
10.63	10.63	Intermediate
9.63	9.63	Intermediate
11.06	11.06	Intermediate
7.39	7.39	Intermediate
11.83	11.83	Intermediate
10.14	10.14	Intermediate
8.50	8.50	Intermediate
9.95	9.95	Intermediate
9.90	9.90	Intermediate
11.31	11.31	Intermediate
8.81	8.81	Intermediate
10.10	10.10	Intermediate
10.11	10.11	Intermediate
12.99	12.99	Intermediate
8.95	8.95	Intermediate
11.33	11.33	Intermediate
11.03	11.03	Intermediate
10.02	10.02	Intermediate
9.74	9.74	Intermediate
11.06	11.06	Intermediate
8.26	8.26	Intermediate
8.66	8.66	Intermediate
13.25	13.25	Intermediate
10.31	10.31	Intermediate
10.08	10.08	Intermediate
11.25	11.25	Intermediate
9.99	9.99	Intermediate
11.94	11.94	Intermediate
11.21	11.21	Intermediate
9.33	9.33	Intermediate
10.91	10.91	Intermediate
12.59	12.59	Intermediate
11.96	11.96	Intermediate
11.12	11.12	Intermediate
10.74	10.74	Intermediate
10.06	10.06	Intermediate
7.64	7.64	Intermediate
9.19	9.19	Intermediate
8.02	8.02	Intermediate
11.64	11.64	Intermediate
13.14	13.14	Intermediate
11.64	11.64	Intermediate
10.40	10.40	Intermediate
10.32	10.32	Intermediate
9.01	9.01	Intermediate
9.75	9.75	Intermediate
9.36	9.36	Intermediate
9.86	9.86	Intermediate
11.86	11.86	Intermediate
10.69	10.69	Intermediate
10.86	10.86	Intermediate
10.83	10.83	Intermediate
10.97	10.97	Intermediate
10.59	10.59	Intermediate
9.90	9.90	Intermediate
9.08	9.08	Intermediate
9.14	9.14	Intermediate
10.87	10.87	Intermediate
8.72	8.72	Intermediate
10.88	10.88	Intermediate
10.37	10.37	Intermediate
12.57	12.57	Intermediate
9.05	9.05	Intermediate
8.85	8.85	Intermediate
11.29	11.29	Intermediate
10.05	10.05	Intermediate
9.88	9.88	Intermediate
8.72	8.72	Intermediate
9.56	9.56	Intermediate
11.26	11.26	Intermediate
9.34	9.34	Intermediate
11.23	11.23	Intermediate
11.28	11.28	Intermediate
10.76	10.76	Intermediate
7.68	7.68	Intermediate
11.58	11.58	Intermediate
11.04	11.04	Intermediate
11.80	11.80	Intermediate
10.78	10.78	Intermediate
11.13	11.13	Intermediate
10.48	10.48	Intermediate
10.51	10.51	Intermediate
10.24	10.24	Intermediate
13.52	13.52	Intermediate
9.23	9.23	Intermediate
9.68	9.68	Intermediate
9.89	9.89	Intermediate
12.54	12.54	Intermediate
10.59	10.59	Intermediate
9.33	9.33	Intermediate
9.61	9.61	Intermediate
9.87	9.87	Intermediate
9.83	9.83	Intermediate
10.27	10.27	Intermediate
9.14	9.14	Intermediate
9.05	9.05	Intermediate
10.08	10.08	Intermediate
10.03	10.03	Intermediate
9.90	9.90	Intermediate
10.69	10.69	Intermediate
10.33	10.33	Intermediate
9.44	9.44	Intermediate
11.02	11.02	Intermediate
11.45	11.45	Intermediate
11.45	11.45	Intermediate
10.88	10.88	Intermediate
2.87	2.87	Intermediate
10.62	10.62	Intermediate
11.38	11.38	Intermediate
8.40	8.40	Intermediate
10.42	10.42	Intermediate
9.94	9.94	Intermediate
10.55	10.55	Intermediate
11.40	11.40	Intermediate
9.86	9.86	Intermediate
9.73	9.73	Intermediate
8.59	8.59	Intermediate
8.57	8.57	Intermediate
8.78	8.78	Intermediate
11.80	11.80	Intermediate
11.59	11.59	Intermediate
10.30	10.30	Intermediate
10.22	10.22	Intermediate
9.08	9.08	Intermediate
11.54	11.54	Intermediate
8.75	8.75	Intermediate
11.48	11.48	Intermediate
10.09	10.09	Intermediate
9.68	9.68	Intermediate
8.45	8.45	Intermediate
11.37	11.37	Intermediate
10.00	10.00	Intermediate
11.20	11.20	Intermediate
11.08	11.08	Intermediate
10.02	10.02	Intermediate
10.46	10.46	Intermediate
10.13	10.13	Intermediate
9.53	9.53	Intermediate
9.51	9.51	Intermediate
6.18	6.18	Intermediate
10.62	10.62	Intermediate
8.03	8.03	Intermediate
9.47	9.47	Intermediate
8.28	8.28	Intermediate
11.85	11.85	Intermediate
10.07	10.07	Intermediate
11.78	11.78	Intermediate
10.29	10.29	Intermediate
11.20	11.20	Intermediate
10.51	10.51	Intermediate
10.53	10.53	Intermediate
10.94	10.94	Intermediate
9.86	9.86	Intermediate
8.75	8.75	Intermediate
9.43	9.43	Intermediate
11.19	11.19	Intermediate
10.76	10.76	Intermediate
9.78	9.78	Intermediate
10.01	10.01	Intermediate
8.29	8.29	Intermediate
8.48	8.48	Intermediate
9.31	9.31	Intermediate
8.19	8.19	Intermediate
9.05	9.05	Intermediate
10.65	10.65	Intermediate
9.13	9.13	Intermediate
10.73	10.73	Intermediate
9.85	9.85	Intermediate
10.63	10.63	Intermediate
10.73	10.73	Intermediate
10.63	10.63	Intermediate
9.46	9.46	Intermediate
8.26	8.26	Intermediate
10.91	10.91	Intermediate
11.02	11.02	Intermediate
9.21	9.21	Intermediate
8.41	8.41	Intermediate
11.58	11.58	Intermediate
8.14	8.14	Intermediate
10.54	10.54	Intermediate
9.13	9.13	Intermediate
9.73	9.73	Intermediate
9.54	9.54	Intermediate
10.39	10.39	Intermediate
9.98	9.98	Intermediate
9.32	9.32	Intermediate
10.17	10.17	Intermediate
9.83	9.83	Intermediate
9.09	9.09	Intermediate
10.04	10.04	Intermediate
9.78	9.78	Intermediate
7.21	7.21	Intermediate
9.90	9.90	Intermediate
10.40	10.40	Intermediate
10.40	10.40	Intermediate
10.57	10.57	Intermediate
9.38	9.38	Intermediate
6.95	6.95	Intermediate
11.89	11.89	Intermediate
9.65	9.65	Intermediate
10.31	10.31	Intermediate
9.45	9.45	Intermediate
11.72	11.72	Intermediate
9.64	9.64	Intermediate
6.86	6.86	Intermediate
10.74	10.74	Intermediate
9.07	9.07	Intermediate
10.09	10.09	Intermediate
9.67	9.67	Intermediate
10.76	10.76	Intermediate
9.41	9.41	Intermediate
9.09	9.09	Intermediate
10.26	10.26	Intermediate
10.74	10.74	Intermediate
10.75	10.75	Intermediate
10.30	10.30	Intermediate
11.53	11.53	Intermediate
10.99	10.99	Intermediate
11.13	11.13	Intermediate
10.44	10.44	Intermediate
9.41	9.41	Intermediate
9.20	9.20	Intermediate
11.24	11.24	Intermediate
10.08	10.08	Intermediate
9.92	9.92	Intermediate
8.41	8.41	Intermediate
8.78	8.78	Intermediate
6.71	6.71	Intermediate
10.62	10.62	Intermediate
10.37	10.37	Intermediate
9.53	9.53	Intermediate
8.99	8.99	Intermediate
7.87	7.87	Intermediate
8.86	8.86	Intermediate
8.54	8.54	Intermediate
8.65	8.65	Intermediate
10.75	10.75	Intermediate
7.54	7.54	Intermediate
11.02	11.02	Intermediate
9.65	9.65	Intermediate
11.17	11.17	Intermediate
11.73	11.73	Intermediate
9.70	9.70	Intermediate
9.84	9.84	Intermediate
7.86	7.86	Intermediate
9.10	9.10	Intermediate
9.82	9.82	Intermediate
9.74	9.74	Intermediate
9.54	9.54	Intermediate
11.35	11.35	Intermediate
10.53	10.53	Intermediate
9.27	9.27	Intermediate
10.08	10.08	Intermediate
8.45	8.45	Intermediate
9.85	9.85	Intermediate
10.97	10.97	Intermediate
10.62	10.62	Intermediate
9.50	9.50	Intermediate
10.25	10.25	Intermediate
8.03	8.03	Intermediate
7.83	7.83	Intermediate
9.49	9.49	Intermediate
8.73	8.73	Intermediate
9.07	9.07	Intermediate
10.88	10.88	Intermediate
9.83	9.83	Intermediate
9.52	9.52	Intermediate
11.86	11.86	Intermediate
9.00	9.00	Intermediate
8.43	8.43	Intermediate
9.47	9.47	Intermediate
7.25	7.25	Intermediate
10.05	10.05	Intermediate
8.70	8.70	Intermediate
10.77	10.77	Intermediate
10.84	10.84	Intermediate
11.15	11.15	Intermediate
9.92	9.92	Intermediate
9.51	9.51	Intermediate
8.84	8.84	Intermediate
8.32	8.32	Intermediate
9.86	9.86	Intermediate
7.83	7.83	Intermediate
10.09	10.09	Intermediate
9.48	9.48	Intermediate
12.30	12.30	Intermediate
9.18	9.18	Intermediate
9.02	9.02	Intermediate
7.64	7.64	Intermediate
8.97	8.97	Intermediate
9.74	9.74	Intermediate
8.99	8.99	Intermediate
9.24	9.24	Intermediate
9.87	9.87	Intermediate
9.58	9.58	Intermediate
8.78	8.78	Intermediate
9.24	9.24	Intermediate
9.35	9.35	Intermediate
10.24	10.24	Intermediate
10.44	10.44	Intermediate
6.58	6.58	Intermediate
10.91	10.91	Intermediate
9.86	9.86	Intermediate
9.35	9.35	Intermediate
10.84	10.84	Intermediate
8.37	8.37	Intermediate
10.70	10.70	Intermediate
11.06	11.06	Intermediate
10.23	10.23	Intermediate
9.13	9.13	Intermediate
9.75	9.75	Intermediate
9.13	9.13	Intermediate
8.80	8.80	Intermediate
9.00	9.00	Intermediate
9.47	9.47	Intermediate
9.97	9.97	Intermediate
8.91	8.91	Intermediate
9.52	9.52	Intermediate
10.79	10.79	Intermediate
9.67	9.67	Intermediate
9.24	9.24	Intermediate
9.27	9.27	Intermediate
9.63	9.63	Intermediate
10.33	10.33	Intermediate
9.03	9.03	Intermediate
9.04	9.04	Intermediate
8.13	8.13	Intermediate
8.97	8.97	Intermediate
10.33	10.33	Intermediate
10.18	10.18	Intermediate
11.09	11.09	Intermediate
8.43	8.43	Intermediate
8.27	8.27	Intermediate
10.50	10.50	Intermediate
7.28	7.28	Intermediate
9.40	9.40	Intermediate
9.84	9.84	Intermediate
7.52	7.52	Intermediate
9.92	9.92	Intermediate
7.11	7.11	Intermediate
10.55	10.55	Intermediate
8.66	8.66	Intermediate
10.24	10.24	Intermediate
9.57	9.57	Intermediate
9.13	9.13	Intermediate
8.80	8.80	Intermediate
9.03	9.03	Intermediate
10.83	10.83	Intermediate
10.18	10.18	Intermediate
9.04	9.04	Intermediate
10.42	10.42	Intermediate
10.43	10.43	Intermediate
8.92	8.92	Intermediate
8.51	8.51	Intermediate
10.15	10.15	Intermediate
11.00	11.00	Intermediate
10.71	10.71	Intermediate
8.67	8.67	Intermediate
9.98	9.98	Intermediate
9.36	9.36	Intermediate
12.56	12.56	Intermediate
12.29	12.29	Intermediate
10.51	10.51	Intermediate
9.13	9.13	Intermediate
9.23	9.23	Intermediate
10.42	10.42	Intermediate
10.82	10.82	Intermediate
8.57	8.57	Intermediate
8.06	8.06	Intermediate
11.50	11.50	Intermediate
9.12	9.12	Intermediate
9.95	9.95	Intermediate
9.78	9.78	Intermediate
9.05	9.05	Intermediate
8.59	8.59	Intermediate
10.70	10.70	Intermediate
9.06	9.06	Intermediate
9.15	9.15	Intermediate
8.59	8.59	Intermediate
9.15	9.15	Intermediate
8.06	8.06	Intermediate
9.27	9.27	Intermediate
9.16	9.16	Intermediate
10.77	10.77	Intermediate
11.23	11.23	Intermediate
6.94	6.94	Intermediate
11.04	11.04	Intermediate
9.91	9.91	Intermediate
10.23	10.23	Intermediate
9.66	9.66	Intermediate
10.34	10.34	Intermediate
9.77	9.77	Intermediate
10.63	10.63	Intermediate
9.34	9.34	Intermediate
8.63	8.63	Intermediate
10.04	10.04	Intermediate
10.38	10.38	Intermediate
10.93	10.93	Intermediate
9.43	9.43	Intermediate
10.71	10.71	Intermediate
8.66	8.66	Intermediate
10.40	10.40	Intermediate
11.31	11.31	Intermediate
8.85	8.85	Intermediate
10.57	10.57	Intermediate
8.52	8.52	Intermediate
8.10	8.10	Intermediate
8.75	8.75	Intermediate
10.06	10.06	Intermediate
9.80	9.80	Intermediate
8.11	8.11	Intermediate
9.97	9.97	Intermediate
9.25	9.25	Intermediate
9.77	9.77	Intermediate
9.43	9.43	Intermediate
8.90	8.90	Intermediate
10.54	10.54	Intermediate
9.32	9.32	Intermediate
11.12	11.12	Intermediate
9.55	9.55	Intermediate
10.63	10.63	Intermediate
11.35	11.35	Intermediate
6.88	6.88	Intermediate
8.47	8.47	Intermediate
7.17	7.17	Intermediate
9.30	9.30	Intermediate
9.89	9.89	Intermediate
9.67	9.67	Intermediate
8.99	8.99	Intermediate
8.65	8.65	Intermediate
10.02	10.02	Intermediate
10.99	10.99	Intermediate
9.00	9.00	Intermediate
10.59	10.59	Intermediate
9.79	9.79	Intermediate
8.35	8.35	Intermediate
6.34	6.34	Intermediate
10.31	10.31	Intermediate
10.38	10.38	Intermediate
8.33	8.33	Intermediate
7.49	7.49	Intermediate
8.96	8.96	Intermediate
9.62	9.62	Intermediate
7.84	7.84	Intermediate
10.32	10.32	Intermediate
9.85	9.85	Intermediate
10.17	10.17	Intermediate
11.29	11.29	Intermediate
6.73	6.73	Intermediate
7.86	7.86	Intermediate
11.66	11.66	Intermediate
7.56	7.56	Intermediate
8.54	8.54	Intermediate
7.92	7.92	Intermediate
8.76	8.76	Intermediate
10.80	10.80	Intermediate
9.74	9.74	Intermediate
10.82	10.82	Intermediate
8.92	8.92	Intermediate
10.74	10.74	Intermediate
9.67	9.67	Intermediate
8.19	8.19	Intermediate
9.00	9.00	Intermediate
10.10	10.10	Intermediate
10.06	10.06	Intermediate
9.03	9.03	Intermediate
9.87	9.87	Intermediate
10.60	10.60	Intermediate
9.26	9.26	Intermediate
8.39	8.39	Intermediate
8.64	8.64	Intermediate
8.38	8.38	Intermediate
6.03	6.03	Intermediate
8.35	8.35	Intermediate
9.22	9.22	Intermediate
10.13	10.13	Intermediate
8.57	8.57	Intermediate
11.60	11.60	Intermediate
9.68	9.68	Intermediate
9.04	9.04	Intermediate
10.65	10.65	Intermediate
9.70	9.70	Intermediate
9.28	9.28	Intermediate
9.94	9.94	Intermediate
6.46	6.46	Intermediate
10.37	10.37	Intermediate
10.89	10.89	Intermediate
9.64	9.64	Intermediate
8.91	8.91	Intermediate
9.47	9.47	Intermediate
9.61	9.61	Intermediate
10.68	10.68	Intermediate
8.56	8.56	Intermediate
10.32	10.32	Intermediate
7.91	7.91	Intermediate
8.34	8.34	Intermediate
10.69	10.69	Intermediate
9.10	9.10	Intermediate
9.57	9.57	Intermediate
10.24	10.24	Intermediate
8.01	8.01	Intermediate
9.63	9.63	Intermediate
9.03	9.03	Intermediate
9.69	9.69	Intermediate
8.40	8.40	Intermediate
7.24	7.24	Intermediate
10.39	10.39	Intermediate
11.72	11.72	Intermediate
9.92	9.92	Intermediate
8.90	8.90	Intermediate
9.44	9.44	Intermediate
8.28	8.28	Intermediate
9.52	9.52	Intermediate
9.18	9.18	Intermediate
10.52	10.52	Intermediate
10.50	10.50	Intermediate
9.61	9.61	Intermediate
7.06	7.06	Intermediate
8.96	8.96	Intermediate
10.50	10.50	Intermediate
9.03	9.03	Intermediate
9.63	9.63	Intermediate
10.64	10.64	Intermediate
9.81	9.81	Intermediate
9.14	9.14	Intermediate
8.81	8.81	Intermediate
9.49	9.49	Intermediate
9.13	9.13	Intermediate
10.39	10.39	Intermediate
10.48	10.48	Intermediate
9.00	9.00	Intermediate
6.89	6.89	Intermediate
9.49	9.49	Intermediate
8.75	8.75	Intermediate
9.85	9.85	Intermediate
10.29	10.29	Intermediate
9.67	9.67	Intermediate
8.99	8.99	Intermediate
8.39	8.39	Intermediate
7.83	7.83	Intermediate
7.80	7.80	Intermediate
9.72	9.72	Intermediate
9.72	9.72	Intermediate
8.30	8.30	Intermediate
10.63	10.63	Intermediate
8.40	8.40	Intermediate
10.30	10.30	Intermediate
6.84	6.84	Intermediate
9.35	9.35	Intermediate
9.67	9.67	Intermediate
9.39	9.39	Intermediate
11.41	11.41	Intermediate
9.50	9.50	Intermediate
7.51	7.51	Intermediate
7.68	7.68	Intermediate
8.35	8.35	Intermediate
8.82	8.82	Intermediate
10.21	10.21	Intermediate
9.92	9.92	Intermediate
9.34	9.34	Intermediate
11.57	11.57	Intermediate
10.65	10.65	Intermediate
10.14	10.14	Intermediate
9.52	9.52	Intermediate
10.46	10.46	Intermediate
10.45	10.45	Intermediate
9.62	9.62	Intermediate
9.23	9.23	Intermediate
7.59	7.59	Intermediate
10.05	10.05	Intermediate
8.13	8.13	Intermediate
11.15	11.15	Intermediate
6.80	6.80	Intermediate
10.10	10.10	Intermediate
9.62	9.62	Intermediate
8.89	8.89	Intermediate
8.51	8.51	Intermediate
8.87	8.87	Intermediate
7.84	7.84	Intermediate
8.82	8.82	Intermediate
8.82	8.82	Intermediate
8.88	8.88	Intermediate
8.93	8.93	Intermediate
8.13	8.13	Intermediate
7.31	7.31	Intermediate
7.98	7.98	Intermediate
9.69	9.69	Intermediate
7.94	7.94	Intermediate
10.37	10.37	Intermediate
7.45	7.45	Intermediate
8.35	8.35	Intermediate
9.00	9.00	Intermediate
8.73	8.73	Intermediate
10.16	10.16	Intermediate
9.33	9.33	Intermediate
9.70	9.70	Intermediate
8.28	8.28	Intermediate
7.12	7.12	Intermediate
8.54	8.54	Intermediate
11.42	11.42	Intermediate
8.91	8.91	Intermediate
10.05	10.05	Intermediate
9.69	9.69	Intermediate
11.59	11.59	Intermediate
6.77	6.77	Intermediate
7.40	7.40	Intermediate
9.02	9.02	Intermediate
7.97	7.97	Intermediate
9.05	9.05	Intermediate
9.05	9.05	Intermediate
9.82	9.82	Intermediate
11.53	11.53	Intermediate
8.46	8.46	Intermediate
9.60	9.60	Intermediate
10.61	10.61	Intermediate
9.59	9.59	Intermediate
9.77	9.77	Intermediate
9.00	9.00	Intermediate
7.86	7.86	Intermediate
8.10	8.10	Intermediate
8.64	8.64	Intermediate
10.45	10.45	Intermediate
9.06	9.06	Intermediate
9.76	9.76	Intermediate
8.65	8.65	Intermediate
8.32	8.32	Intermediate
10.03	10.03	Intermediate
8.08	8.08	Intermediate
8.32	8.32	Intermediate
9.25	9.25	Intermediate
8.30	8.30	Intermediate
8.88	8.88	Intermediate
10.53	10.53	Intermediate
8.03	8.03	Intermediate
8.13	8.13	Intermediate
9.52	9.52	Intermediate
8.56	8.56	Intermediate
8.49	8.49	Intermediate
10.79	10.79	Intermediate
12.68	12.68	Intermediate
9.42	9.42	Intermediate
8.54	8.54	Intermediate
9.55	9.55	Intermediate
8.68	8.68	Intermediate
9.10	9.10	Intermediate
9.51	9.51	Intermediate
9.07	9.07	Intermediate
10.01	10.01	Intermediate
9.53	9.53	Intermediate
10.36	10.36	Intermediate
9.32	9.32	Intermediate
9.08	9.08	Intermediate
10.11	10.11	Intermediate
8.64	8.64	Intermediate
9.22	9.22	Intermediate
10.79	10.79	Intermediate
9.34	9.34	Intermediate
9.29	9.29	Intermediate
7.62	7.62	Intermediate
9.40	9.40	Intermediate
9.49	9.49	Intermediate
7.81	7.81	Intermediate
6.80	6.80	Intermediate
7.35	7.35	Intermediate
8.68	8.68	Intermediate
11.91	11.91	Intermediate
10.12	10.12	Intermediate
9.25	9.25	Intermediate
7.54	7.54	Intermediate
8.33	8.33	Intermediate
9.53	9.53	Intermediate
9.62	9.62	Intermediate
9.37	9.37	Intermediate
9.66	9.66	Intermediate
8.87	8.87	Intermediate
9.84	9.84	Intermediate
9.64	9.64	Intermediate
7.91	7.91	Intermediate
10.55	10.55	Intermediate
9.08	9.08	Intermediate
8.30	8.30	Intermediate
10.11	10.11	Intermediate
9.70	9.70	Intermediate
10.24	10.24	Intermediate
8.92	8.92	Intermediate
9.17	9.17	Intermediate
7.60	7.60	Intermediate
9.06	9.06	Intermediate
8.75	8.75	Intermediate
9.37	9.37	Intermediate
7.56	7.56	Intermediate
8.99	8.99	Intermediate
7.81	7.81	Intermediate
8.35	8.35	Intermediate
10.47	10.47	Intermediate
8.49	8.49	Intermediate
7.74	7.74	Intermediate
7.32	7.32	Intermediate
7.95	7.95	Intermediate
8.50	8.50	Intermediate
9.15	9.15	Intermediate
9.90	9.90	Intermediate
7.89	7.89	Intermediate
8.54	8.54	Intermediate
9.02	9.02	Intermediate
8.94	8.94	Intermediate
11.13	11.13	Intermediate
11.08	11.08	Intermediate
6.70	6.70	Intermediate
8.82	8.82	Intermediate
9.46	9.46	Intermediate
8.67	8.67	Intermediate
10.08	10.08	Intermediate
8.68	8.68	Intermediate
6.72	6.72	Intermediate
7.88	7.88	Intermediate
9.54	9.54	Intermediate
8.02	8.02	Intermediate
8.53	8.53	Intermediate
8.72	8.72	Intermediate
4.99	4.99	Intermediate
7.64	7.64	Intermediate
8.50	8.50	Intermediate
9.62	9.62	Intermediate
9.43	9.43	Intermediate
7.91	7.91	Intermediate
1.94	1.94	Intermediate
10.00	10.00	Intermediate
11.62	11.62	Intermediate
9.42	9.42	Intermediate
9.12	9.12	Intermediate
8.30	8.30	Intermediate
9.83	9.83	Intermediate
7.89	7.89	Intermediate
9.08	9.08	Intermediate
7.99	7.99	Intermediate
8.72	8.72	Intermediate
5.82	5.82	Intermediate
9.17	9.17	Intermediate
8.64	8.64	Intermediate
8.29	8.29	Intermediate
8.25	8.25	Intermediate
7.56	7.56	Intermediate
7.00	7.00	Intermediate
7.91	7.91	Intermediate
9.21	9.21	Intermediate
7.88	7.88	Intermediate
8.89	8.89	Intermediate
6.65	6.65	Intermediate
9.35	9.35	Intermediate
9.23	9.23	Intermediate
7.92	7.92	Intermediate
10.36	10.36	Intermediate
9.40	9.40	Intermediate
9.91	9.91	Intermediate
8.77	8.77	Intermediate
9.45	9.45	Intermediate
7.87	7.87	Intermediate
9.29	9.29	Intermediate
9.54	9.54	Intermediate
9.89	9.89	Intermediate
7.61	7.61	Intermediate
9.82	9.82	Intermediate
8.14	8.14	Intermediate
9.10	9.10	Intermediate
7.13	7.13	Intermediate
7.21	7.21	Intermediate
7.61	7.61	Intermediate
9.53	9.53	Intermediate
7.69	7.69	Intermediate
7.98	7.98	Intermediate
10.83	10.83	Intermediate
6.94	6.94	Intermediate
7.37	7.37	Intermediate
9.57	9.57	Intermediate
9.15	9.15	Intermediate
7.62	7.62	Intermediate
8.23	8.23	Intermediate
8.36	8.36	Intermediate
8.57	8.57	Intermediate
8.95	8.95	Intermediate
10.10	10.10	Intermediate
7.69	7.69	Intermediate
7.93	7.93	Intermediate
7.99	7.99	Intermediate
8.21	8.21	Intermediate
6.00	6.00	Intermediate
10.25	10.25	Intermediate
9.32	9.32	Intermediate
9.23	9.23	Intermediate
8.88	8.88	Intermediate
9.25	9.25	Intermediate
10.80	10.80	Intermediate
10.29	10.29	Intermediate
9.57	9.57	Intermediate
10.17	10.17	Intermediate
11.00	11.00	Intermediate
9.71	9.71	Intermediate
7.09	7.09	Intermediate
8.97	8.97	Intermediate
9.99	9.99	Intermediate
8.91	8.91	Intermediate
10.05	10.05	Intermediate
9.18	9.18	Intermediate
6.90	6.90	Intermediate
6.68	6.68	Intermediate
8.88	8.88	Intermediate
9.32	9.32	Intermediate
10.64	10.64	Intermediate
9.61	9.61	Intermediate
10.46	10.46	Intermediate
8.44	8.44	Intermediate
9.83	9.83	Intermediate
9.22	9.22	Intermediate
7.99	7.99	Intermediate
7.28	7.28	Intermediate
8.23	8.23	Intermediate
7.85	7.85	Intermediate
9.94	9.94	Intermediate
10.30	10.30	Intermediate
9.67	9.67	Intermediate
9.57	9.57	Intermediate
8.14	8.14	Intermediate
9.81	9.81	Intermediate
9.58	9.58	Intermediate
9.54	9.54	Intermediate
10.04	10.04	Intermediate
9.82	9.82	Intermediate
7.30	7.30	Intermediate
10.00	10.00	Intermediate
9.09	9.09	Intermediate
9.75	9.75	Intermediate
8.01	8.01	Intermediate
9.70	9.70	Intermediate
7.96	7.96	Intermediate
9.86	9.86	Intermediate
8.16	8.16	Intermediate
8.27	8.27	Intermediate
9.69	9.69	Intermediate
6.77	6.77	Intermediate
7.56	7.56	Intermediate
8.32	8.32	Intermediate
8.15	8.15	Intermediate
8.77	8.77	Intermediate
9.90	9.90	Intermediate
7.22	7.22	Intermediate
6.81	6.81	Intermediate
8.97	8.97	Intermediate
8.61	8.61	Intermediate
8.07	8.07	Intermediate
7.87	7.87	Intermediate
7.88	7.88	Intermediate
9.77	9.77	Intermediate
9.44	9.44	Intermediate
7.88	7.88	Intermediate
7.69	7.69	Intermediate
8.94	8.94	Intermediate
11.08	11.08	Intermediate
7.68	7.68	Intermediate
7.41	7.41	Intermediate
10.71	10.71	Intermediate
6.46	6.46	Intermediate
7.25	7.25	Intermediate
7.70	7.70	Intermediate
8.96	8.96	Intermediate
8.80	8.80	Intermediate
9.34	9.34	Intermediate
5.85	5.85	Intermediate
8.69	8.69	Intermediate
9.37	9.37	Intermediate
8.43	8.43	Intermediate
9.31	9.31	Intermediate
7.61	7.61	Intermediate
7.51	7.51	Intermediate
9.66	9.66	Intermediate
10.31	10.31	Intermediate
7.81	7.81	Intermediate
8.58	8.58	Intermediate
8.73	8.73	Intermediate
7.54	7.54	Intermediate
7.68	7.68	Intermediate
8.14	8.14	Intermediate
7.20	7.20	Intermediate
10.05	10.05	Intermediate
10.36	10.36	Intermediate
7.07	7.07	Intermediate
6.55	6.55	Intermediate
7.85	7.85	Intermediate
7.06	7.06	Intermediate
7.37	7.37	Intermediate
9.30	9.30	Intermediate
9.94	9.94	Intermediate
8.96	8.96	Intermediate
9.10	9.10	Intermediate
7.23	7.23	Intermediate
10.65	10.65	Intermediate
7.33	7.33	Intermediate
9.03	9.03	Intermediate
8.70	8.70	Intermediate
9.34	9.34	Intermediate
7.76	7.76	Intermediate
10.04	10.04	Intermediate
8.51	8.51	Intermediate
8.96	8.96	Intermediate
7.90	7.90	Intermediate
6.82	6.82	Intermediate
9.56	9.56	Intermediate
7.29	7.29	Intermediate
7.49	7.49	Intermediate
8.66	8.66	Intermediate
8.28	8.28	Intermediate
9.16	9.16	Intermediate
8.64	8.64	Intermediate
8.09	8.09	Intermediate
8.75	8.75	Intermediate
7.40	7.40	Intermediate
7.26	7.26	Intermediate
6.77	6.77	Intermediate
7.86	7.86	Intermediate
7.61	7.61	Intermediate
8.13	8.13	Intermediate
7.22	7.22	Intermediate
9.34	9.34	Intermediate
8.65	8.65	Intermediate
9.62	9.62	Intermediate
8.52	8.52	Intermediate
8.85	8.85	Intermediate
7.94	7.94	Intermediate
8.27	8.27	Intermediate
9.09	9.09	Intermediate
8.97	8.97	Intermediate
9.90	9.90	Intermediate
10.39	10.39	Intermediate
9.10	9.10	Intermediate
8.17	8.17	Intermediate
9.69	9.69	Intermediate
7.75	7.75	Intermediate
8.70	8.70	Intermediate
7.69	7.69	Intermediate
7.34	7.34	Intermediate
9.67	9.67	Intermediate
6.73	6.73	Intermediate
7.91	7.91	Intermediate
9.04	9.04	Intermediate
10.02	10.02	Intermediate
9.77	9.77	Intermediate
8.58	8.58	Intermediate
8.96	8.96	Intermediate
8.98	8.98	Intermediate
9.59	9.59	Intermediate
7.76	7.76	Intermediate
9.87	9.87	Intermediate
9.34	9.34	Intermediate
8.64	8.64	Intermediate
10.29	10.29	Intermediate
8.91	8.91	Intermediate
8.15	8.15	Intermediate
7.21	7.21	Intermediate
8.83	8.83	Intermediate
6.95	6.95	Intermediate
9.77	9.77	Intermediate
7.90	7.90	Intermediate
9.38	9.38	Intermediate
9.33	9.33	Intermediate
6.29	6.29	Intermediate
8.94	8.94	Intermediate
10.01	10.01	Intermediate
9.26	9.26	Intermediate
7.55	7.55	Intermediate
7.85	7.85	Intermediate
6.90	6.90	Intermediate
8.96	8.96	Intermediate
8.83	8.83	Intermediate
7.91	7.91	Intermediate
9.71	9.71	Intermediate
8.02	8.02	Intermediate
7.36	7.36	Intermediate
8.31	8.31	Intermediate
8.67	8.67	Intermediate
6.34	6.34	Intermediate
8.96	8.96	Intermediate
8.98	8.98	Intermediate
8.40	8.40	Intermediate
8.34	8.34	Intermediate
9.73	9.73	Intermediate
9.19	9.19	Intermediate
7.71	7.71	Intermediate
8.87	8.87	Intermediate
8.11	8.11	Intermediate
9.15	9.15	Intermediate
7.87	7.87	Intermediate
7.85	7.85	Intermediate
8.71	8.71	Intermediate
8.41	8.41	Intermediate
7.52	7.52	Intermediate
8.92	8.92	Intermediate
7.27	7.27	Intermediate
8.99	8.99	Intermediate
7.00	7.00	Intermediate
7.85	7.85	Intermediate
8.69	8.69	Intermediate
8.69	8.69	Intermediate
7.76	7.76	Intermediate
8.51	8.51	Intermediate
9.41	9.41	Intermediate
7.40	7.40	Intermediate
9.34	9.34	Intermediate
7.14	7.14	Intermediate
8.91	8.91	Intermediate
7.08	7.08	Intermediate
8.37	8.37	Intermediate
8.90	8.90	Intermediate
7.69	7.69	Intermediate
8.92	8.92	Intermediate
8.64	8.64	Intermediate
8.40	8.40	Intermediate
8.13	8.13	Intermediate
8.78	8.78	Intermediate
10.66	10.66	Intermediate
9.84	9.84	Intermediate
7.14	7.14	Intermediate
7.13	7.13	Intermediate
10.50	10.50	Intermediate
8.01	8.01	Intermediate
9.51	9.51	Intermediate
8.45	8.45	Intermediate
9.80	9.80	Intermediate
7.58	7.58	Intermediate
7.77	7.77	Intermediate
7.85	7.85	Intermediate
7.24	7.24	Intermediate
8.49	8.49	Intermediate
8.21	8.21	Intermediate
10.56	10.56	Intermediate
8.76	8.76	Intermediate
8.83	8.83	Intermediate
9.47	9.47	Intermediate
9.37	9.37	Intermediate
8.25	8.25	Intermediate
8.39	8.39	Intermediate
7.55	7.55	Intermediate
10.40	10.40	Intermediate
7.79	7.79	Intermediate
9.64	9.64	Intermediate
8.92	8.92	Intermediate
9.02	9.02	Intermediate
9.36	9.36	Intermediate
9.19	9.19	Intermediate
8.55	8.55	Intermediate
8.00	8.00	Intermediate
8.40	8.40	Intermediate
7.67	7.67	Intermediate
8.69	8.69	Intermediate
6.74	6.74	Intermediate
7.58	7.58	Intermediate
7.33	7.33	Intermediate
9.60	9.60	Intermediate
9.23	9.23	Intermediate
8.07	8.07	Intermediate
9.12	9.12	Intermediate
8.68	8.68	Intermediate
7.77	7.77	Intermediate
10.36	10.36	Intermediate
8.88	8.88	Intermediate
9.76	9.76	Intermediate
7.90	7.90	Intermediate
7.04	7.04	Intermediate
10.46	10.46	Intermediate
9.02	9.02	Intermediate
8.32	8.32	Intermediate
9.24	9.24	Intermediate
8.34	8.34	Intermediate
7.88	7.88	Intermediate
3.44	3.44	Intermediate
7.66	7.66	Intermediate
10.36	10.36	Intermediate
9.00	9.00	Intermediate
8.21	8.21	Intermediate
9.49	9.49	Intermediate
7.06	7.06	Intermediate
7.83	7.83	Intermediate
7.55	7.55	Intermediate
8.59	8.59	Intermediate
8.57	8.57	Intermediate
8.73	8.73	Intermediate
8.04	8.04	Intermediate
8.54	8.54	Intermediate
7.62	7.62	Intermediate
8.54	8.54	Intermediate
7.64	7.64	Intermediate
8.65	8.65	Intermediate
6.66	6.66	Intermediate
7.96	7.96	Intermediate
8.61	8.61	Intermediate
6.76	6.76	Intermediate
9.36	9.36	Intermediate
8.92	8.92	Intermediate
9.96	9.96	Intermediate
8.62	8.62	Intermediate
7.39	7.39	Intermediate
7.88	7.88	Intermediate
7.44	7.44	Intermediate
7.58	7.58	Intermediate
7.80	7.80	Intermediate
8.67	8.67	Intermediate
10.04	10.04	Intermediate
7.99	7.99	Intermediate
10.10	10.10	Intermediate
2.90	2.90	Intermediate
7.77	7.77	Intermediate
9.57	9.57	Intermediate
8.91	8.91	Intermediate
7.05	7.05	Intermediate
9.00	9.00	Intermediate
10.02	10.02	Intermediate
8.20	8.20	Intermediate
7.59	7.59	Intermediate
7.54	7.54	Intermediate
8.74	8.74	Intermediate
7.16	7.16	Intermediate
8.32	8.32	Intermediate
9.53	9.53	Intermediate
7.35	7.35	Intermediate
7.72	7.72	Intermediate
6.60	6.60	Intermediate
6.28	6.28	Intermediate
9.45	9.45	Intermediate
6.00	6.00	Intermediate
8.13	8.13	Intermediate
8.77	8.77	Intermediate
8.72	8.72	Intermediate
8.10	8.10	Intermediate
9.67	9.67	Intermediate
9.33	9.33	Intermediate
8.56	8.56	Intermediate
8.51	8.51	Intermediate
7.93	7.93	Intermediate
8.71	8.71	Intermediate
8.68	8.68	Intermediate
7.11	7.11	Intermediate
7.42	7.42	Intermediate
9.18	9.18	Intermediate
6.90	6.90	Intermediate
8.26	8.26	Intermediate
8.43	8.43	Intermediate
10.20	10.20	Intermediate
7.96	7.96	Intermediate
7.73	7.73	Intermediate
10.23	10.23	Intermediate
7.93	7.93	Intermediate
8.81	8.81	Intermediate
9.68	9.68	Intermediate
7.74	7.74	Intermediate
8.77	8.77	Intermediate
7.63	7.63	Intermediate
9.31	9.31	Intermediate
6.67	6.67	Intermediate
8.54	8.54	Intermediate
6.28	6.28	Intermediate
8.38	8.38	Intermediate
8.70	8.70	Intermediate
8.93	8.93	Intermediate
9.78	9.78	Intermediate
7.85	7.85	Intermediate
10.36	10.36	Intermediate
8.01	8.01	Intermediate
9.14	9.14	Intermediate
6.87	6.87	Intermediate
8.91	8.91	Intermediate
11.66	11.66	Intermediate
6.78	6.78	Intermediate
6.19	6.19	Intermediate
9.01	9.01	Intermediate
7.77	7.77	Intermediate
7.81	7.81	Intermediate
8.52	8.52	Intermediate
7.44	7.44	Intermediate
7.19	7.19	Intermediate
9.37	9.37	Intermediate
7.23	7.23	Intermediate
11.10	11.10	Intermediate
9.65	9.65	Intermediate
6.30	6.30	Intermediate
6.85	6.85	Intermediate
6.82	6.82	Intermediate
6.88	6.88	Intermediate
6.66	6.66	Intermediate
7.38	7.38	Intermediate
6.98	6.98	Intermediate
6.89	6.89	Intermediate
7.79	7.79	Intermediate
8.41	8.41	Intermediate
8.56	8.56	Intermediate
8.16	8.16	Intermediate
8.80	8.80	Intermediate
9.65	9.65	Intermediate
7.76	7.76	Intermediate
7.07	7.07	Intermediate
7.16	7.16	Intermediate
9.24	9.24	Intermediate
8.89	8.89	Intermediate
9.83	9.83	Intermediate
5.61	5.61	Intermediate
9.17	9.17	Intermediate
8.43	8.43	Intermediate
7.19	7.19	Intermediate
6.65	6.65	Intermediate
6.85	6.85	Intermediate
7.53	7.53	Intermediate
8.16	8.16	Intermediate
9.09	9.09	Intermediate
8.79	8.79	Intermediate
7.04	7.04	Intermediate
9.11	9.11	Intermediate
6.49	6.49	Intermediate
8.60	8.60	Intermediate
6.78	6.78	Intermediate
9.20	9.20	Intermediate
9.30	9.30	Intermediate
7.80	7.80	Intermediate
7.43	7.43	Intermediate
8.97	8.97	Intermediate
6.11	6.11	Intermediate
9.74	9.74	Intermediate
7.90	7.90	Intermediate
7.79	7.79	Intermediate
8.66	8.66	Intermediate
5.98	5.98	Intermediate
6.30	6.30	Intermediate
8.70	8.70	Intermediate
7.19	7.19	Intermediate
9.56	9.56	Intermediate
7.27	7.27	Intermediate
9.00	9.00	Intermediate
7.68	7.68	Intermediate
7.55	7.55	Intermediate
8.40	8.40	Intermediate
9.63	9.63	Intermediate
7.19	7.19	Intermediate
7.79	7.79	Intermediate
7.38	7.38	Intermediate
8.17	8.17	Intermediate
9.03	9.03	Intermediate
7.29	7.29	Intermediate
7.49	7.49	Intermediate
9.33	9.33	Intermediate
7.48	7.48	Intermediate
8.19	8.19	Intermediate
7.66	7.66	Intermediate
8.15	8.15	Intermediate
8.42	8.42	Intermediate
9.46	9.46	Intermediate
5.61	5.61	Intermediate
8.03	8.03	Intermediate
10.08	10.08	Intermediate
6.92	6.92	Intermediate
6.79	6.79	Intermediate
6.46	6.46	Intermediate
9.11	9.11	Intermediate
7.31	7.31	Intermediate
8.34	8.34	Intermediate
7.97	7.97	Intermediate
8.88	8.88	Intermediate
9.23	9.23	Intermediate
6.47	6.47	Intermediate
7.01	7.01	Intermediate
10.29	10.29	Intermediate
9.82	9.82	Intermediate
7.59	7.59	Intermediate
8.21	8.21	Intermediate
7.69	7.69	Intermediate
7.59	7.59	Intermediate
8.28	8.28	Intermediate
6.84	6.84	Intermediate
5.80	5.80	Intermediate
8.12	8.12	Intermediate
7.66	7.66	Intermediate
6.43	6.43	Intermediate
6.30	6.30	Intermediate
10.31	10.31	Intermediate
10.93	10.93	Intermediate
4.64	4.64	Intermediate
8.10	8.10	Intermediate
7.63	7.63	Intermediate
9.52	9.52	Intermediate
6.84	6.84	Intermediate
9.40	9.40	Intermediate
6.50	6.50	Intermediate
8.69	8.69	Intermediate
6.48	6.48	Intermediate
6.76	6.76	Intermediate
7.98	7.98	Intermediate
7.75	7.75	Intermediate
8.11	8.11	Intermediate
7.04	7.04	Intermediate
6.51	6.51	Intermediate
8.89	8.89	Intermediate
8.54	8.54	Intermediate
8.85	8.85	Intermediate
7.10	7.10	Intermediate
6.20	6.20	Intermediate
8.65	8.65	Intermediate
9.10	9.10	Intermediate
10.24	10.24	Intermediate
6.93	6.93	Intermediate
7.55	7.55	Intermediate
9.14	9.14	Intermediate
7.91	7.91	Intermediate
9.69	9.69	Intermediate
8.58	8.58	Intermediate
7.93	7.93	Intermediate
7.79	7.79	Intermediate
7.45	7.45	Intermediate
8.14	8.14	Intermediate
6.07	6.07	Intermediate
8.59	8.59	Intermediate
8.55	8.55	Intermediate
7.57	7.57	Intermediate
8.92	8.92	Intermediate
9.64	9.64	Intermediate
8.16	8.16	Intermediate
7.54	7.54	Intermediate
8.27	8.27	Intermediate
8.13	8.13	Intermediate
10.25	10.25	Intermediate
6.30	6.30	Intermediate
8.10	8.10	Intermediate
8.64	8.64	Intermediate
10.33	10.33	Intermediate
4.21	4.21	Intermediate
9.20	9.20	Intermediate
7.08	7.08	Intermediate
6.81	6.81	Intermediate
7.72	7.72	Intermediate
6.42	6.42	Intermediate
8.59	8.59	Intermediate
5.89	5.89	Intermediate
8.78	8.78	Intermediate
8.60	8.60	Intermediate
8.13	8.13	Intermediate
7.79	7.79	Intermediate
6.69	6.69	Intermediate
6.86	6.86	Intermediate
6.81	6.81	Intermediate
7.51	7.51	Intermediate
7.49	7.49	Intermediate
9.59	9.59	Intermediate
8.30	8.30	Intermediate
6.65	6.65	Intermediate
7.78	7.78	Intermediate
8.08	8.08	Intermediate
6.55	6.55	Intermediate
5.97	5.97	Intermediate
8.21	8.21	Intermediate
8.07	8.07	Intermediate
6.79	6.79	Intermediate
6.83	6.83	Intermediate
7.74	7.74	Intermediate
7.07	7.07	Intermediate
7.29	7.29	Intermediate
9.03	9.03	Intermediate
7.39	7.39	Intermediate
8.19	8.19	Intermediate
7.49	7.49	Intermediate
7.73	7.73	Intermediate
8.15	8.15	Intermediate
7.28	7.28	Intermediate
9.02	9.02	Intermediate
10.40	10.40	Intermediate
5.94	5.94	Intermediate
7.46	7.46	Intermediate
7.33	7.33	Intermediate
8.25	8.25	Intermediate
8.34	8.34	Intermediate
10.35	10.35	Intermediate
6.70	6.70	Intermediate
7.28	7.28	Intermediate
7.19	7.19	Intermediate
8.77	8.77	Intermediate
9.86	9.86	Intermediate
9.21	9.21	Intermediate
8.34	8.34	Intermediate
7.22	7.22	Intermediate
6.11	6.11	Intermediate
5.75	5.75	Intermediate
7.73	7.73	Intermediate
8.40	8.40	Intermediate
6.42	6.42	Intermediate
6.60	6.60	Intermediate
7.68	7.68	Intermediate
8.01	8.01	Intermediate
6.54	6.54	Intermediate
6.48	6.48	Intermediate
6.83	6.83	Intermediate
7.41	7.41	Intermediate
7.42	7.42	Intermediate
8.34	8.34	Intermediate
7.93	7.93	Intermediate
8.11	8.11	Intermediate
6.84	6.84	Intermediate
7.91	7.91	Intermediate
7.22	7.22	Intermediate
7.56	7.56	Intermediate
8.93	8.93	Intermediate
6.86	6.86	Intermediate
7.41	7.41	Intermediate
7.32	7.32	Intermediate
9.04	9.04	Intermediate
7.53	7.53	Intermediate
8.40	8.40	Intermediate
7.90	7.90	Intermediate
7.17	7.17	Intermediate
5.42	5.42	Intermediate
7.47	7.47	Intermediate
8.78	8.78	Intermediate
6.32	6.32	Intermediate
7.26	7.26	Intermediate
7.28	7.28	Intermediate
7.06	7.06	Intermediate
9.20	9.20	Intermediate
6.60	6.60	Intermediate
10.93	10.93	Intermediate
8.53	8.53	Intermediate
7.02	7.02	Intermediate
7.40	7.40	Intermediate
7.22	7.22	Intermediate
7.19	7.19	Intermediate
10.03	10.03	Intermediate
8.53	8.53	Intermediate
7.60	7.60	Intermediate
5.03	5.03	Intermediate
7.33	7.33	Intermediate
6.53	6.53	Intermediate
8.34	8.34	Intermediate
7.94	7.94	Intermediate
7.37	7.37	Intermediate
7.85	7.85	Intermediate
8.21	8.21	Intermediate
6.43	6.43	Intermediate
8.70	8.70	Intermediate
6.29	6.29	Intermediate
8.25	8.25	Intermediate
9.08	9.08	Intermediate
8.90	8.90	Intermediate
8.40	8.40	Intermediate
7.40	7.40	Intermediate
5.83	5.83	Intermediate
8.74	8.74	Intermediate
7.51	7.51	Intermediate
8.15	8.15	Intermediate
4.61	4.61	Intermediate
6.79	6.79	Intermediate
8.82	8.82	Intermediate
7.28	7.28	Intermediate
8.45	8.45	Intermediate
8.53	8.53	Intermediate
6.08	6.08	Intermediate
8.03	8.03	Intermediate
8.02	8.02	Intermediate
6.81	6.81	Intermediate
8.25	8.25	Intermediate
8.65	8.65	Intermediate
8.88	8.88	Intermediate
10.59	10.59	Intermediate
8.16	8.16	Intermediate
8.11	8.11	Intermediate
8.96	8.96	Intermediate
8.21	8.21	Intermediate
6.62	6.62	Intermediate
7.70	7.70	Intermediate
8.00	8.00	Intermediate
6.74	6.74	Intermediate
8.14	8.14	Intermediate
8.75	8.75	Intermediate
7.82	7.82	Intermediate
8.45	8.45	Intermediate
8.68	8.68	Intermediate
6.48	6.48	Intermediate
7.55	7.55	Intermediate
9.65	9.65	Intermediate
8.74	8.74	Intermediate
6.73	6.73	Intermediate
8.00	8.00	Intermediate
5.92	5.92	Intermediate
8.84	8.84	Intermediate
7.69	7.69	Intermediate
6.57	6.57	Intermediate
7.56	7.56	Intermediate
6.71	6.71	Intermediate
9.73	9.73	Intermediate
7.14	7.14	Intermediate
8.19	8.19	Intermediate
7.98	7.98	Intermediate
7.72	7.72	Intermediate
8.96	8.96	Intermediate
8.72	8.72	Intermediate
8.34	8.34	Intermediate
7.57	7.57	Intermediate
7.46	7.46	Intermediate
8.12	8.12	Intermediate
7.04	7.04	Intermediate
6.74	6.74	Intermediate
8.66	8.66	Intermediate
7.13	7.13	Intermediate
6.59	6.59	Intermediate
9.38	9.38	Intermediate
6.73	6.73	Intermediate
8.14	8.14	Intermediate
9.01	9.01	Intermediate
7.43	7.43	Intermediate
7.38	7.38	Intermediate
7.70	7.70	Intermediate
7.01	7.01	Intermediate
7.51	7.51	Intermediate
7.36	7.36	Intermediate
6.60	6.60	Intermediate
5.78	5.78	Intermediate
8.69	8.69	Intermediate
7.71	7.71	Intermediate
7.13	7.13	Intermediate
8.44	8.44	Intermediate
8.85	8.85	Intermediate
9.38	9.38	Intermediate
7.88	7.88	Intermediate
6.46	6.46	Intermediate
5.02	5.02	Intermediate
7.76	7.76	Intermediate
7.33	7.33	Intermediate
7.12	7.12	Intermediate
8.13	8.13	Intermediate
6.55	6.55	Intermediate
7.90	7.90	Intermediate
8.61	8.61	Intermediate
8.54	8.54	Intermediate
6.89	6.89	Intermediate
8.19	8.19	Intermediate
6.14	6.14	Intermediate
8.66	8.66	Intermediate
6.81	6.81	Intermediate
7.85	7.85	Intermediate
8.83	8.83	Intermediate
7.38	7.38	Intermediate
[truncated: 19,059 more rows]
