# Supplementary material for: Bayesian genome scale modelling identifies thermal determinants of yeast metabolism
Source: Nat Commun. 2021 Jan 8;12:190. doi: 10.1038/s41467-020-20338-2 (PMC7794507; doi:10.1038/s41467-020-20338-2)
Supplement: Supplementary file 6 — Source Data [file 41467_2020_20338_MOESM6_ESM.gz › SourceData/fig_4c.csv]

Temperature (C)	ATP produced by ADE3 (C1 Metabolism)_5th_percentile	ATP produced by ADE3 (C1 Metabolism)_median	ATP produced by ADE3 (C1 Metabolism)_95th_percentile	ATP produced by PGK1 (Glycolysis)_5th_percentile	ATP produced by PGK1 (Glycolysis)_median	ATP produced by PGK1 (Glycolysis)_95th_percentile	ATP produced by CDC19 (Glycolysis)_5th_percentile	ATP produced by CDC19 (Glycolysis)_median	ATP produced by CDC19 (Glycolysis)_95th_percentile	ATP produced by Mitochondria_5th_percentile	ATP produced by Mitochondria_median	ATP produced by Mitochondria_95th_percentile	Protein_5th_percentile	Protein_median	Protein_95th_percentile
30.0000	1.6757	1.7077	1.7091	1.6725	1.6809	1.6810	0.0000	0.6908	0.7036	7.5050	7.5117	7.5278	0.0739	0.0823	0.1207
30.5000	1.7827	1.7918	1.7919	1.7201	1.7222	1.7223	0.0000	0.6902	0.6953	7.8454	7.8464	7.8664	0.0766	0.0857	0.1192
31.0000	1.8900	1.9022	1.9023	1.7750	1.7774	1.7775	0.0000	0.6907	0.6961	8.3000	8.3014	8.3340	0.0805	0.0904	0.1193
31.5000	2.0020	2.0378	2.0378	1.8423	1.8452	1.8453	0.0000	0.6907	0.6972	8.8595	8.8608	8.8946	0.0858	0.0966	0.1244
32.0000	2.1193	2.1879	2.1879	1.9169	1.9202	1.9203	0.0000	0.6907	0.6983	9.4786	9.4800	9.5148	0.0918	0.1037	0.1333
32.5000	2.2651	2.3360	2.3360	1.9904	1.9943	1.9944	0.0000	0.6907	0.6994	10.0898	10.0909	10.1272	0.0979	0.1111	0.1456
33.0000	2.3941	2.4670	2.4671	2.0555	2.0598	2.0599	0.0000	0.6907	0.7006	10.6305	10.6315	10.6689	0.1036	0.1188	0.1601
33.5000	2.4984	2.5729	2.5729	2.1081	2.1128	2.1129	0.0000	0.6908	0.7029	11.0673	11.0684	11.1056	0.1091	0.1268	0.1620
34.0000	2.5776	2.6533	2.6534	2.1481	2.1530	2.1544	0.0000	0.6908	0.7287	11.3993	11.4004	11.4382	0.1146	0.1344	0.1711
34.5000	2.6232	2.7129	2.7139	2.1776	2.1828	2.1944	0.0000	0.6908	0.7304	11.6384	11.6461	11.6849	0.1202	0.1418	0.1750
35.0000	1.9702	2.7573	2.7701	2.1998	2.2050	2.2243	0.0000	0.6908	0.7889	11.8104	11.8296	11.8873	0.1265	0.1497	0.1780
35.5000	1.2487	2.7919	2.8089	2.2169	2.2223	2.5947	0.0000	0.6908	1.9231	11.8145	11.9720	12.0234	0.1329	0.1583	0.1786
36.0000	0.5313	2.8198	2.8456	2.2311	2.2366	3.6950	0.0000	0.6911	2.8256	11.1374	12.0896	12.1300	0.1372	0.1676	0.1786
36.5000	0.1281	2.8330	2.8735	2.2370	2.2492	4.9976	0.0000	0.6999	4.4557	10.2713	12.1937	12.5564	0.1475	0.1761	0.1786
37.0000	0.0000	2.2935	2.8910	2.2584	2.6268	6.1870	0.0000	1.6651	5.8553	9.6048	12.2567	13.1290	0.1557	0.1786	0.1786
37.5000	0.0000	1.6291	2.8929	2.2727	4.0532	8.5989	0.0000	3.1480	8.4624	7.4950	11.5609	12.4098	0.1656	0.1786	0.1786
38.0000	0.0000	1.2091	2.9150	2.2848	5.8234	10.6473	0.0000	4.6740	10.5166	5.5155	10.0857	12.4977	0.1734	0.1786	0.1786
38.5000	0.0000	0.0095	2.0137	3.5059	8.6619	15.4315	0.0000	7.4621	15.2912	0.8769	7.3272	12.4159	0.1785	0.1786	0.1786
39.0000	0.0000	0.0095	2.0192	4.1839	10.0079	14.6677	0.0000	8.3606	14.2172	1.8215	6.3615	12.1979	0.1784	0.1786	0.1786
39.5000	0.0000	0.0095	2.9923	2.3240	12.0261	15.4327	0.0000	11.2600	15.3028	1.3209	4.3780	12.8167	0.1784	0.1786	0.3663
40.0000	0.0000	0.0095	3.0241	2.3387	12.2408	16.9485	0.0000	11.5730	16.7796	0.1736	4.1814	12.9405	0.1775	0.1786	0.5064
40.5000	0.0000	1.5623	3.0247	2.3366	7.0087	16.6899	0.0000	0.7288	16.5496	0.2339	8.9886	12.9407	0.0446	0.1786	1.0934
41.0000	0.0090	3.0193	3.0249	2.3136	2.3387	15.9449	0.0000	0.6907	15.8051	0.8100	12.9383	12.9817	0.0000	0.4753	2.2639
41.5000	2.9740	3.0194	3.0249	2.3108	2.3387	2.3388	0.0000	0.6907	0.7264	12.9324	12.9395	12.9876	0.0000	0.9881	4.5304
42.0000	2.9740	3.0204	3.0249	2.3107	2.3387	2.3388	0.0000	0.6907	0.7264	12.9324	12.9396	12.9876	0.0000	1.5950	9.0693
42.5000	2.9733	3.0204	3.0249	2.3107	2.3387	2.3388	0.0000	0.6907	0.7314	12.9323	12.9380	12.9875	0.0000	2.7969	22.3855
43.0000	2.9730	3.0193	3.0249	2.3107	2.3387	2.3388	0.0000	0.6907	0.7338	12.9323	12.9380	12.9933	0.0000	2.7140	58.3010
43.5000	2.9779	3.0193	3.0249	2.3131	2.3387	2.3388	0.0000	0.6907	0.7338	12.9323	12.9380	12.9753	0.0000	6.6170	175.8842
44.0000	2.9779	3.0193	3.0249	2.3131	2.3387	2.3389	0.5331	0.6907	0.7338	12.9323	12.9380	12.9932	0.0000	21.3517	615.8708
44.5000	2.9768	3.0193	3.0249	2.3127	2.3387	2.3389	0.4998	0.6907	0.7340	12.9324	12.9389	12.9949	0.0000	48.6656	2578.8813
