# Supplementary material for: Bayesian genome scale modelling identifies thermal determinants of yeast metabolism
Source: Nat Commun. 2021 Jan 8;12:190. doi: 10.1038/s41467-020-20338-2 (PMC7794507; doi:10.1038/s41467-020-20338-2)
Supplement: Supplementary file 6 — Source Data [file 41467_2020_20338_MOESM6_ESM.gz › SourceData/fig_4b.csv]

Temperature (C)	ATP produced by ADE3 (C1 Metabolism)_5th_percentile	ATP produced by ADE3 (C1 Metabolism)_median	ATP produced by ADE3 (C1 Metabolism)_95th_percentile	ATP produced by PGK1 (Glycolysis)_5th_percentile	ATP produced by PGK1 (Glycolysis)_median	ATP produced by PGK1 (Glycolysis)_95th_percentile	ATP produced by CDC19 (Glycolysis)_5th_percentile	ATP produced by CDC19 (Glycolysis)_median	ATP produced by CDC19 (Glycolysis)_95th_percentile	ATP produced by Mitochondria_5th_percentile	ATP produced by Mitochondria_median	ATP produced by Mitochondria_95th_percentile	Protein_5th_percentile	Protein_median	Protein_95th_percentile
30.0000	1.6840	1.7077	1.7091	1.6725	1.6809	1.6810	0.0000	0.6908	0.6932	7.5050	7.5117	7.5258	0.0739	0.0823	0.1207
30.5000	1.7848	1.7918	1.7919	1.7201	1.7222	1.7223	0.0000	0.6902	0.6953	7.8453	7.8464	7.8629	0.0766	0.0857	0.1192
31.0000	1.8900	1.9022	1.9023	1.7750	1.7774	1.7775	0.0000	0.6907	0.6961	8.3000	8.3014	8.3216	0.0805	0.0904	0.1193
31.5000	2.0020	2.0378	2.0378	1.8423	1.8452	1.8453	0.0000	0.6907	0.6972	8.8595	8.8608	8.8946	0.0858	0.0966	0.1244
32.0000	2.1193	2.1879	2.1879	1.9169	1.9202	1.9203	0.0000	0.6907	0.6983	9.4786	9.4800	9.5148	0.0918	0.1038	0.1333
32.5000	2.2651	2.3360	2.3360	1.9904	1.9943	1.9944	0.0000	0.6907	0.6994	10.0898	10.0909	10.1272	0.0979	0.1112	0.1456
33.0000	2.3941	2.4670	2.4671	2.0555	2.0598	2.0599	0.0000	0.6907	0.7006	10.6305	10.6315	10.6689	0.1036	0.1188	0.1622
33.5000	2.4984	2.5729	2.5729	2.1081	2.1127	2.1128	0.0000	0.6908	0.7029	11.0673	11.0684	11.1056	0.1091	0.1268	0.1755
34.0000	2.5776	2.6533	2.6534	2.1481	2.1530	2.1531	0.0000	0.6908	0.7287	11.3993	11.4004	11.4382	0.1147	0.1346	0.1914
34.5000	2.6339	2.7129	2.7130	2.1776	2.1828	2.1828	0.0000	0.6908	0.7303	11.6451	11.6461	11.6849	0.1206	0.1424	0.2083
35.0000	2.6777	2.7573	2.7574	2.1998	2.2050	2.2051	0.0000	0.6908	0.7306	11.8285	11.8296	11.8686	0.1271	0.1505	0.2264
35.5000	2.7116	2.7919	2.7919	2.2169	2.2223	2.2223	0.0000	0.6908	0.7309	11.9710	11.9720	12.0120	0.1344	0.1606	0.2467
36.0000	2.7396	2.8204	2.8205	2.2310	2.2365	2.2366	0.0000	0.6908	0.7313	12.0887	12.0897	12.1300	0.1432	0.1722	0.2705
36.5000	2.7644	2.8453	2.8457	2.2469	2.2491	2.2492	0.0000	0.6908	0.7325	12.1928	12.1937	12.2344	0.1559	0.1874	0.2867
37.0000	2.7853	2.8687	2.8695	2.2609	2.2610	2.2611	0.0000	0.6908	0.7327	12.2908	12.2917	12.3328	0.1769	0.2095	0.3265
37.5000	2.7610	2.8913	2.9050	2.2727	2.2727	2.2885	0.0000	0.6909	0.7484	12.3755	12.3884	12.4299	0.2124	0.2555	0.3491
38.0000	0.0000	2.9034	2.9168	2.2847	2.2848	6.6285	0.0000	0.6981	5.8059	9.2696	12.4863	12.5334	0.2591	0.3425	0.3573
38.5000	0.0000	1.8649	8.3180	2.2972	7.9564	11.7315	0.0000	6.0216	11.3350	0.0330	7.2748	12.5890	0.3230	0.3570	0.3573
39.0000	0.0000	4.4553	11.9101	5.6218	10.7202	13.7774	0.0000	8.1045	13.1139	0.0330	0.0941	9.7548	0.3560	0.3568	0.3571
39.5000	0.0000	4.9347	10.8288	9.5844	12.6406	15.8027	0.0000	10.9378	15.4536	0.0286	0.0330	4.6614	0.3560	0.3567	0.3571
40.0000	0.0000	3.5115	9.2362	8.5955	13.7015	16.4987	0.0000	11.6697	15.5611	0.0330	0.0330	7.3527	0.3556	0.3566	0.3572
40.5000	0.0000	2.9730	7.0166	2.3388	14.8438	16.4689	0.0000	13.0703	16.1195	0.0000	0.0330	12.9323	0.3555	0.3565	8.5650
41.0000	0.0000	2.9818	5.1271	2.3388	14.6567	16.8379	0.0000	12.4442	16.5145	0.0000	0.0330	12.9323	0.3552	0.3565	28.4005
41.5000	0.3200	2.9824	4.1043	2.3388	14.5042	16.6963	0.2418	12.6846	16.3451	0.0000	0.4789	12.9323	0.3556	0.3565	107.2470
42.0000	0.0000	3.0107	3.0738	2.3387	2.3388	16.7079	0.6216	0.7050	16.5686	0.0000	12.9323	12.9324	0.0000	0.3571	280.4638
42.5000	2.6801	3.0193	3.0249	2.3359	2.3388	6.9104	0.4489	0.6908	0.7332	8.4175	12.9323	12.9380	0.0000	309.1646	766.4825
43.0000	2.9821	3.0193	3.0249	2.3359	2.3388	2.3388	0.6907	0.6908	0.7336	12.9322	12.9323	12.9380	0.0000	951.9148	1987.6302
43.5000	2.9821	3.0193	3.0249	2.3359	2.3388	2.3388	0.6907	0.6908	0.7336	12.9322	12.9323	12.9453	0.0000	2374.4352	5115.6941
44.0000	2.9821	3.0249	3.0249	2.3359	2.3388	2.3388	0.4144	0.6908	0.7336	12.9322	12.9323	12.9453	0.0000	5945.1871	13286.0080
44.5000	2.9820	3.0193	3.0249	2.3359	2.3388	2.3388	0.3799	0.6908	0.7337	12.9322	12.9323	12.9462	0.0000	17085.7476	35401.9217
