# Supplementary material for: Bayesian genome scale modelling identifies thermal determinants of yeast metabolism
Source: Nat Commun. 2021 Jan 8;12:190. doi: 10.1038/s41467-020-20338-2 (PMC7794507; doi:10.1038/s41467-020-20338-2)
Supplement: Supplementary file 6 — Source Data [file 41467_2020_20338_MOESM6_ESM.gz › SourceData/fig_5d.csv]

NumberOfRescuedEnzymes	GrowthRate_5th_percentile	GrowthRate_median	GrowthRate_95th_percentile
0	0.001	0.009	0.046
1	0.010	0.070	0.131
2	0.043	0.112	0.169
3	0.103	0.146	0.189
4	0.131	0.162	0.197
5	0.138	0.171	0.208
6	0.144	0.176	0.217
7	0.144	0.182	0.224
8	0.155	0.186	0.225
9	0.164	0.199	0.233
10	0.174	0.202	0.240
11	0.179	0.208	0.243
12	0.189	0.213	0.247
13	0.194	0.219	0.256
14	0.197	0.225	0.258
15	0.205	0.230	0.263
16	0.208	0.239	0.268
17	0.213	0.242	0.274
18	0.221	0.248	0.279
19	0.227	0.254	0.285
20	0.235	0.259	0.288
21	0.236	0.262	0.294
22	0.243	0.267	0.296
23	0.246	0.272	0.303
24
25	0.255	0.279	0.308
26	0.261	0.283	0.313
27	0.266	0.287	0.315
28	0.268	0.291	0.317
29	0.273	0.292	0.319
30
31	0.283	0.297	0.322
32	0.285	0.301	0.324
33	0.288	0.303	0.327
34	0.291	0.306	0.329
35	0.293	0.309	0.332
36	0.295	0.311	0.333
37	0.299	0.313	0.334
38	0.303	0.316	0.335
39	0.304	0.318	0.337
40	0.307	0.321	0.337
41	0.309	0.322	0.338
42	0.310	0.324	0.339
43	0.310	0.326	0.340
44	0.312	0.327	0.341
45	0.313	0.328	0.342
46	0.316	0.331	0.343
47	0.317	0.331	0.346
48	0.319	0.333	0.346
49	0.320	0.334	0.346
50	0.322	0.335	0.348
51	0.322	0.337	0.350
52	0.324	0.338	0.351
53	0.325	0.339	0.353
54	0.327	0.340	0.354
55	0.328	0.340	0.355
56	0.329	0.342	0.355
57	0.330	0.342	0.355
58	0.331	0.343	0.356
59	0.333	0.344	0.357
60	0.334	0.346	0.358
61	0.335	0.346	0.358
62	0.336	0.348	0.359
63	0.336	0.348	0.359
64	0.337	0.349	0.361
65	0.339	0.350	0.361
66	0.339	0.351	0.362
67	0.340	0.352	0.362
68	0.341	0.352	0.363
69	0.342	0.353	0.363
70	0.342	0.354	0.364
71	0.343	0.355	0.364
72	0.344	0.356	0.365
73	0.345	0.357	0.365
74	0.346	0.357	0.367
75	0.346	0.358	0.367
76	0.347	0.358	0.367
77	0.347	0.359	0.368
78	0.348	0.359	0.368
79	0.348	0.360	0.368
80	0.349	0.361	0.369
81	0.349	0.361	0.370
82	0.349	0.361	0.370
83	0.350	0.361	0.370
84	0.350	0.362	0.371
85	0.351	0.363	0.372
86	0.351	0.363	0.372
87	0.351	0.363	0.372
88	0.352	0.364	0.372
89	0.352	0.364	0.373
90	0.353	0.364	0.374
91	0.353	0.364	0.374
92	0.353	0.365	0.374
93	0.353	0.365	0.374
94	0.354	0.366	0.374
95	0.354	0.366	0.375
96	0.354	0.366	0.375
97	0.354	0.366	0.376
98	0.355	0.366	0.376
99	0.355	0.367	0.376
100	0.355	0.367	0.376
101	0.356	0.367	0.377
102	0.356	0.367	0.377
103	0.356	0.368	0.378
104	0.356	0.368	0.378
105	0.356	0.368	0.378
106	0.356	0.368	0.378
107	0.357	0.368	0.378
108	0.357	0.368	0.378
109	0.357	0.368	0.379
110	0.357	0.369	0.379
111	0.357	0.369	0.379
112	0.357	0.369	0.379
113	0.357	0.369	0.379
114	0.357	0.369	0.379
115	0.357	0.369	0.380
116	0.358	0.369	0.380
117	0.358	0.370	0.380
118	0.358	0.370	0.380
119	0.358	0.370	0.380
120	0.358	0.370	0.380
121	0.359	0.370	0.381
122	0.359	0.370	0.381
123	0.359	0.370	0.381
124	0.359	0.370	0.381
125	0.359	0.370	0.381
126	0.359	0.370	0.381
127	0.359	0.371	0.381
128	0.359	0.371	0.381
129	0.359	0.371	0.382
130	0.359	0.371	0.382
131	0.359	0.371	0.382
132	0.359	0.371	0.382
133	0.359	0.371	0.382
134	0.359	0.371	0.382
135	0.359	0.371	0.382
136	0.359	0.371	0.382
137	0.360	0.371	0.382
138	0.360	0.371	0.383
139	0.360	0.371	0.383
140	0.360	0.371	0.383
141	0.360	0.371	0.383
142	0.361	0.371	0.383
143	0.361	0.372	0.383
144	0.361	0.372	0.383
145	0.361	0.372	0.383
146	0.361	0.372	0.383
147	0.361	0.372	0.383
148
149	0.361	0.372	0.383
150	0.361	0.372	0.384
151	0.361	0.372	0.384
152	0.361	0.372	0.384
153	0.361	0.372	0.384
154	0.361	0.372	0.384
155	0.361	0.372	0.384
156	0.361	0.372	0.384
157	0.361	0.372	0.384
158	0.361	0.372	0.384
159	0.361	0.372	0.384
160	0.361	0.372	0.384
161	0.361	0.372	0.384
162	0.361	0.372	0.384
163	0.361	0.372	0.384
164	0.361	0.372	0.384
165	0.361	0.372	0.384
166	0.361	0.372	0.384
167	0.361	0.373	0.385
168	0.361	0.373	0.385
169	0.361	0.373	0.385
170	0.361	0.373	0.385
171	0.361	0.373	0.385
172	0.361	0.373	0.385
173	0.361	0.373	0.385
174	0.361	0.373	0.385
175	0.361	0.373	0.385
176	0.361	0.373	0.385
177	0.362	0.373	0.385
178	0.362	0.373	0.385
179	0.362	0.373	0.385
180	0.362	0.373	0.385
181	0.362	0.373	0.385
182	0.362	0.373	0.385
183	0.362	0.373	0.385
184	0.362	0.373	0.385
185	0.362	0.373	0.385
186	0.362	0.373	0.385
187	0.362	0.373	0.385
188	0.362	0.373	0.385
189	0.362	0.373	0.385
190	0.362	0.373	0.386
191	0.362	0.373	0.386
192	0.362	0.373	0.386
193	0.362	0.373	0.386
194	0.362	0.373	0.386
195	0.362	0.373	0.386
196	0.362	0.373	0.386
197	0.362	0.373	0.386
198	0.362	0.373	0.386
199	0.362	0.373	0.386
200	0.362	0.373	0.386
201	0.362	0.373	0.386
202	0.362	0.373	0.386
203	0.362	0.374	0.386
204	0.362	0.374	0.386
205	0.362	0.374	0.386
206	0.362	0.374	0.386
207	0.362	0.374	0.386
208	0.362	0.374	0.386
209	0.362	0.374	0.386
210	0.362	0.374	0.386
211	0.362	0.374	0.386
212	0.362	0.374	0.386
213	0.362	0.374	0.386
214	0.362	0.374	0.386
215	0.362	0.374	0.386
216	0.362	0.374	0.386
217	0.362	0.374	0.386
218	0.362	0.374	0.386
219	0.362	0.374	0.386
220	0.362	0.374	0.386
221	0.362	0.374	0.386
222	0.362	0.374	0.386
223	0.362	0.374	0.386
224	0.362	0.374	0.386
225	0.362	0.374	0.386
226	0.362	0.374	0.386
227	0.362	0.374	0.386
228	0.362	0.374	0.386
229	0.362	0.374	0.386
230	0.362	0.374	0.386
231	0.362	0.374	0.386
232	0.362	0.374	0.386
233	0.362	0.374	0.386
234	0.362	0.374	0.386
235	0.362	0.374	0.386
236	0.362	0.374	0.386
237	0.362	0.374	0.386
238	0.362	0.374	0.386
239	0.362	0.374	0.386
240	0.362	0.374	0.386
241	0.362	0.374	0.386
242	0.362	0.374	0.386
243	0.362	0.374	0.386
244	0.362	0.374	0.386
245	0.362	0.374	0.386
246	0.362	0.374	0.386
247	0.362	0.374	0.386
248	0.362	0.374	0.386
249	0.362	0.374	0.386
250	0.362	0.374	0.386
251	0.362	0.374	0.386
252	0.362	0.374	0.386
253	0.362	0.374	0.386
254	0.362	0.374	0.386
255	0.362	0.374	0.386
256	0.362	0.374	0.386
257	0.362	0.374	0.386
258	0.362	0.374	0.386
259	0.362	0.374	0.386
260	0.362	0.374	0.386
261	0.362	0.374	0.386
262	0.362	0.374	0.386
263	0.362	0.374	0.386
264	0.362	0.374	0.386
265	0.362	0.374	0.386
266	0.362	0.374	0.386
267	0.362	0.374	0.386
268	0.362	0.374	0.386
269	0.362	0.374	0.386
270	0.362	0.374	0.386
271	0.362	0.374	0.386
272	0.362	0.374	0.386
273	0.362	0.374	0.386
274	0.362	0.374	0.386
275	0.362	0.374	0.386
276	0.362	0.374	0.386
277	0.362	0.374	0.386
278	0.362	0.374	0.386
279	0.362	0.374	0.386
280	0.362	0.374	0.386
281	0.362	0.374	0.386
282	0.362	0.374	0.386
283	0.362	0.374	0.386
284	0.362	0.374	0.386
285	0.362	0.374	0.386
286	0.362	0.374	0.386
287	0.362	0.374	0.386
288	0.362	0.374	0.386
289	0.362	0.374	0.386
290	0.362	0.374	0.386
291	0.362	0.374	0.386
292	0.362	0.374	0.386
293	0.362	0.374	0.386
294	0.362	0.374	0.386
295	0.362	0.374	0.386
296	0.362	0.374	0.386
297	0.362	0.374	0.386
298	0.362	0.374	0.386
299	0.362	0.374	0.386
300	0.362	0.374	0.386
301	0.362	0.374	0.386
302	0.362	0.374	0.386
303	0.362	0.374	0.386
304	0.362	0.374	0.386
305	0.362	0.374	0.386
306	0.362	0.374	0.386
307	0.362	0.374	0.386
308	0.362	0.374	0.386
309	0.362	0.374	0.386
310	0.362	0.374	0.386
311	0.362	0.375	0.386
312	0.362	0.375	0.386
313	0.362	0.375	0.386
314	0.362	0.375	0.386
315	0.362	0.375	0.386
316	0.362	0.375	0.386
317	0.362	0.375	0.386
318	0.362	0.375	0.386
319	0.362	0.375	0.386
320	0.362	0.375	0.386
321	0.362	0.375	0.386
322	0.362	0.375	0.386
323	0.362	0.375	0.386
324	0.363	0.375	0.386
325	0.363	0.375	0.386
326	0.363	0.375	0.386
327	0.363	0.375	0.386
328	0.363	0.376	0.386
329	0.363	0.376	0.386
330	0.363	0.376	0.386
331	0.363	0.376	0.386
332	0.363	0.376	0.386
333	0.363	0.376	0.386
334	0.363	0.376	0.386
335	0.363	0.376	0.386
336	0.363	0.376	0.386
337	0.363	0.376	0.386
338	0.363	0.376	0.386
339	0.363	0.376	0.386
340	0.363	0.376	0.386
341	0.363	0.376	0.386
342	0.363	0.376	0.386
343	0.363	0.376	0.386
344	0.363	0.376	0.386
345	0.363	0.376	0.386
346	0.363	0.376	0.386
347	0.363	0.376	0.386
348	0.363	0.376	0.386
349	0.363	0.376	0.386
350	0.363	0.376	0.386
351	0.363	0.376	0.386
352	0.363	0.376	0.386
353	0.363	0.376	0.386
354	0.363	0.376	0.386
355	0.363	0.376	0.386
356	0.363	0.376	0.386
357	0.363	0.376	0.386
358	0.363	0.376	0.386
359	0.363	0.376	0.386
360	0.363	0.376	0.386
361	0.363	0.376	0.386
362	0.363	0.376	0.386
363	0.363	0.376	0.386
364	0.363	0.376	0.386
365	0.364	0.376	0.386
366	0.365	0.376	0.386
367	0.365	0.377	0.386
368	0.365	0.377	0.386
369	0.365	0.378	0.386
370	0.365	0.378	0.386
371	0.366	0.378	0.386
372	0.366	0.378	0.386
373	0.366	0.378	0.386
374	0.366	0.378	0.386
375	0.366	0.378	0.386
376	0.366	0.378	0.386
377	0.366	0.378	0.386
378	0.366	0.378	0.386
379	0.366	0.378	0.386
380	0.366	0.378	0.386
381	0.366	0.378	0.386
382	0.366	0.378	0.386
383	0.366	0.378	0.386
384	0.366	0.378	0.386
385	0.366	0.378	0.386
386	0.366	0.378	0.386
387	0.366	0.378	0.386
388	0.366	0.378	0.386
389	0.366	0.378	0.386
390	0.366	0.378	0.386
391	0.366	0.378	0.386
392	0.366	0.378	0.386
393	0.366	0.378	0.386
394	0.366	0.378	0.386
395	0.366	0.378	0.386
396	0.366	0.378	0.386
397	0.366	0.378	0.386
398	0.366	0.378	0.386
399	0.366	0.378	0.386
400	0.366	0.378	0.386
401	0.366	0.378	0.386
402	0.366	0.378	0.386
403	0.366	0.378	0.386
404	0.366	0.378	0.386
405	0.366	0.378	0.386
406	0.366	0.378	0.386
407	0.366	0.378	0.386
408	0.366	0.378	0.386
409	0.366	0.378	0.386
410	0.366	0.378	0.386
411	0.366	0.378	0.386
412	0.366	0.378	0.386
413	0.366	0.378	0.386
414	0.366	0.378	0.386
415	0.366	0.378	0.386
416	0.366	0.378	0.386
417	0.366	0.378	0.386
418	0.366	0.378	0.386
419	0.366	0.378	0.386
420	0.366	0.378	0.386
421	0.366	0.378	0.386
422	0.366	0.378	0.386
423	0.366	0.378	0.386
424	0.366	0.378	0.386
425	0.366	0.378	0.386
426	0.366	0.378	0.386
427	0.366	0.378	0.386
428	0.366	0.378	0.386
429	0.366	0.378	0.386
430	0.366	0.378	0.386
431	0.366	0.378	0.386
432	0.366	0.379	0.386
433	0.366	0.379	0.386
434	0.366	0.379	0.386
435	0.366	0.379	0.386
436	0.366	0.379	0.386
437	0.366	0.379	0.386
438	0.366	0.379	0.386
439	0.366	0.379	0.386
440	0.366	0.379	0.386
441	0.366	0.379	0.386
442	0.366	0.379	0.386
443	0.366	0.380	0.386
444	0.366	0.380	0.386
445	0.366	0.380	0.386
446	0.366	0.380	0.386
447	0.366	0.380	0.386
448	0.366	0.380	0.386
449	0.366	0.380	0.386
450	0.366	0.380	0.386
451	0.367	0.380	0.386
452	0.367	0.380	0.386
453	0.367	0.380	0.386
454	0.367	0.380	0.386
455	0.367	0.380	0.386
456	0.367	0.380	0.386
457	0.367	0.381	0.386
458	0.367	0.381	0.386
459	0.367	0.381	0.386
460	0.367	0.381	0.386
461	0.367	0.381	0.386
462	0.367	0.381	0.386
463	0.367	0.381	0.386
464	0.367	0.381	0.386
465	0.367	0.381	0.386
466	0.367	0.381	0.386
467	0.367	0.381	0.386
468	0.367	0.381	0.386
469	0.367	0.381	0.386
470	0.367	0.381	0.386
471	0.367	0.380	0.386
472	0.367	0.380	0.386
473	0.367	0.380	0.386
474	0.367	0.380	0.386
475	0.367	0.380	0.386
476	0.367	0.380	0.386
477	0.367	0.380	0.386
478	0.367	0.380	0.386
479	0.367	0.381	0.386
480	0.367	0.381	0.386
481	0.367	0.381	0.386
482	0.367	0.381	0.386
483	0.367	0.381	0.386
484	0.367	0.381	0.386
485	0.367	0.381	0.386
486	0.367	0.381	0.386
487	0.367	0.381	0.386
488	0.367	0.381	0.386
489	0.367	0.381	0.386
490	0.367	0.381	0.386
491	0.367	0.381	0.386
492	0.367	0.381	0.386
493	0.367	0.381	0.386
494	0.367	0.381	0.386
495	0.367	0.381	0.386
496	0.367	0.381	0.386
497	0.367	0.381	0.386
498	0.367	0.381	0.386
499	0.367	0.381	0.386
500	0.367	0.381	0.386
501	0.367	0.381	0.386
502	0.367	0.381	0.386
503	0.367	0.381	0.386
504	0.367	0.381	0.386
505	0.367	0.381	0.386
506	0.367	0.381	0.386
507	0.367	0.381	0.386
508	0.367	0.381	0.386
509	0.367	0.381	0.386
510	0.367	0.381	0.386
511	0.367	0.381	0.386
512	0.367	0.381	0.386
513	0.367	0.381	0.386
514	0.367	0.381	0.386
515	0.367	0.381	0.386
516	0.367	0.381	0.386
517	0.367	0.381	0.386
518	0.367	0.381	0.386
519	0.367	0.381	0.386
520	0.367	0.381	0.386
521	0.367	0.381	0.386
522	0.367	0.381	0.386
523	0.367	0.381	0.386
524	0.367	0.381	0.386
525	0.367	0.381	0.386
526	0.367	0.381	0.386
527	0.367	0.381	0.386
528	0.367	0.381	0.386
529	0.367	0.381	0.386
530	0.367	0.381	0.386
531	0.367	0.381	0.386
532	0.367	0.381	0.386
533	0.367	0.381	0.386
534	0.367	0.381	0.386
535	0.367	0.381	0.386
536	0.367	0.381	0.386
537	0.368	0.381	0.386
538	0.368	0.381	0.386
539	0.368	0.381	0.386
540	0.368	0.381	0.386
541	0.368	0.381	0.386
542	0.368	0.381	0.386
543	0.368	0.381	0.386
544	0.368	0.381	0.386
545	0.368	0.381	0.386
546	0.368	0.381	0.386
547	0.368	0.381	0.386
548	0.368	0.381	0.386
549	0.368	0.381	0.386
550	0.368	0.381	0.386
551	0.368	0.381	0.386
552	0.368	0.381	0.386
553	0.368	0.381	0.386
554	0.368	0.381	0.386
555	0.368	0.381	0.386
556	0.368	0.381	0.386
557	0.368	0.381	0.386
558	0.368	0.381	0.386
559	0.368	0.381	0.386
560	0.368	0.381	0.386
561	0.368	0.381	0.386
562	0.368	0.381	0.386
563	0.368	0.381	0.386
564	0.368	0.381	0.386
565	0.368	0.381	0.386
566	0.368	0.381	0.386
567	0.368	0.381	0.386
568	0.368	0.381	0.386
569	0.368	0.381	0.386
570	0.368	0.381	0.386
571	0.368	0.381	0.386
572	0.368	0.381	0.386
573	0.368	0.381	0.386
574	0.368	0.381	0.386
575	0.368	0.381	0.386
576	0.368	0.381	0.386
577	0.368	0.381	0.386
578	0.368	0.381	0.386
579	0.368	0.381	0.386
580	0.368	0.381	0.386
581	0.368	0.381	0.386
582	0.368	0.381	0.386
583	0.368	0.381	0.386
584	0.368	0.381	0.386
585	0.368	0.381	0.386
586	0.368	0.381	0.386
587	0.368	0.381	0.386
588	0.368	0.381	0.386
589	0.368	0.381	0.386
590	0.368	0.381	0.386
591	0.368	0.381	0.386
592	0.368	0.381	0.386
593	0.368	0.381	0.386
594	0.368	0.381	0.386
595	0.368	0.381	0.386
596	0.368	0.381	0.386
597	0.368	0.381	0.386
598	0.368	0.381	0.386
599	0.368	0.381	0.386
600	0.368	0.381	0.386
601	0.368	0.381	0.386
602	0.368	0.381	0.386
603	0.368	0.381	0.386
604	0.368	0.381	0.386
605	0.368	0.381	0.386
606	0.368	0.381	0.386
607	0.368	0.381	0.386
608	0.368	0.381	0.386
609	0.368	0.381	0.386
610	0.368	0.381	0.386
611	0.368	0.381	0.386
612	0.368	0.381	0.386
613	0.368	0.381	0.386
614	0.368	0.381	0.386
615	0.368	0.381	0.386
616	0.368	0.384	0.386
617	0.368	0.384	0.386
618	0.368	0.384	0.386
619	0.368	0.384	0.386
620	0.368	0.384	0.386
621	0.368	0.384	0.386
622	0.368	0.384	0.386
623	0.368	0.384	0.386
624	0.368	0.385	0.386
625	0.368	0.385	0.386
626	0.368	0.385	0.386
627	0.368	0.385	0.386
628	0.368	0.385	0.386
629	0.368	0.385	0.386
630	0.368	0.385	0.386
631	0.368	0.385	0.386
632	0.368	0.385	0.386
633	0.368	0.385	0.386
634	0.368	0.385	0.386
635	0.368	0.385	0.386
636	0.368	0.385	0.386
637	0.368	0.385	0.386
638	0.368	0.385	0.386
639	0.368	0.385	0.386
640	0.368	0.385	0.386
641	0.368	0.385	0.386
642	0.368	0.385	0.386
643	0.368	0.385	0.386
644	0.368	0.385	0.386
645	0.368	0.385	0.386
646	0.368	0.385	0.386
647	0.368	0.385	0.386
648	0.368	0.385	0.386
649	0.368	0.385	0.386
650	0.368	0.385	0.386
651	0.368	0.385	0.386
652	0.368	0.385	0.386
653	0.368	0.385	0.386
654	0.368	0.385	0.386
655	0.368	0.385	0.386
656	0.368	0.385	0.386
657	0.368	0.385	0.386
658	0.368	0.385	0.386
659	0.368	0.385	0.386
660	0.368	0.385	0.386
661	0.368	0.385	0.386
662	0.368	0.385	0.386
663	0.368	0.386	0.386
664	0.368	0.386	0.386
665	0.368	0.386	0.386
666	0.368	0.386	0.386
667	0.368	0.386	0.386
668	0.368	0.386	0.386
669	0.368	0.386	0.386
670	0.368	0.386	0.386
671	0.368	0.386	0.386
672	0.368	0.386	0.386
673	0.368	0.386	0.386
674	0.368	0.386	0.386
675	0.368	0.386	0.386
676	0.368	0.386	0.386
677	0.368	0.386	0.386
678	0.368	0.386	0.386
679	0.368	0.386	0.386
680	0.368	0.386	0.386
681	0.368	0.386	0.386
682	0.368	0.386	0.386
683	0.368	0.386	0.386
684	0.368	0.386	0.386
685	0.368	0.386	0.386
686	0.368	0.386	0.386
687	0.368	0.386	0.386
688	0.368	0.386	0.386
689	0.368	0.386	0.386
690	0.368	0.386	0.386
691	0.368	0.386	0.386
692	0.368	0.386	0.386
693	0.368	0.386	0.386
694	0.368	0.386	0.386
695	0.368	0.386	0.386
696	0.371	0.386	0.386
697	0.371	0.386	0.386
698	0.373	0.386	0.386
699	0.373	0.386	0.386
700	0.373	0.386	0.386
701	0.373	0.386	0.386
702	0.373	0.386	0.386
703	0.373	0.386	0.386
704	0.373	0.386	0.386
705	0.373	0.386	0.386
706	0.373	0.386	0.386
707	0.373	0.386	0.386
708	0.373	0.386	0.386
709	0.373	0.386	0.386
710	0.373	0.386	0.386
711	0.373	0.386	0.386
712	0.373	0.386	0.386
713	0.373	0.386	0.386
714	0.373	0.386	0.386
715	0.373	0.386	0.386
716	0.373	0.386	0.386
717	0.373	0.386	0.386
718	0.373	0.386	0.386
719	0.373	0.386	0.386
720	0.373	0.386	0.386
721	0.373	0.386	0.386
722	0.373	0.386	0.386
723	0.373	0.386	0.386
724	0.373	0.386	0.386
725	0.373	0.386	0.386
726	0.373	0.386	0.386
727	0.373	0.386	0.386
728	0.373	0.386	0.386
729	0.373	0.386	0.386
730	0.373	0.386	0.386
731	0.373	0.386	0.386
732	0.373	0.386	0.386
733	0.373	0.386	0.386
734	0.373	0.386	0.386
735	0.373	0.386	0.386
736	0.373	0.386	0.386
737	0.373	0.386	0.386
738	0.373	0.386	0.386
739	0.374	0.386	0.386
740	0.380	0.386	0.386
741	0.381	0.386	0.386
742	0.381	0.386	0.386
743	0.381	0.386	0.386
744	0.381	0.386	0.386
745	0.381	0.386	0.386
746	0.382	0.386	0.386
747	0.382	0.386	0.386
748	0.383	0.386	0.386
749	0.385	0.386	0.386
750	0.385	0.386	0.386
751	0.385	0.386	0.386
752	0.385	0.386	0.386
753	0.385	0.386	0.386
754	0.385	0.386	0.386
755	0.385	0.386	0.386
756	0.385	0.386	0.386
757	0.386	0.386	0.386
758	0.386	0.386	0.386
759	0.386	0.386	0.386
760	0.386	0.386	0.386
761	0.386	0.386	0.386
762	0.386	0.386	0.386
763	0.386	0.386	0.386
