# Supplementary material for: Bayesian genome scale modelling identifies thermal determinants of yeast metabolism
Source: Nat Commun. 2021 Jan 8;12:190. doi: 10.1038/s41467-020-20338-2 (PMC7794507; doi:10.1038/s41467-020-20338-2)
Supplement: Supplementary file 6 — Source Data [file 41467_2020_20338_MOESM6_ESM.gz › SourceData/fig_4a.csv]

Temperature (C)	ATP produced by ADE3 (C1 Metabolism)_5th_percentile	ATP produced by ADE3 (C1 Metabolism)_median	ATP produced by ADE3 (C1 Metabolism)_95th_percentile	ATP produced by PGK1 (Glycolysis)_5th_percentile	ATP produced by PGK1 (Glycolysis)_median	ATP produced by PGK1 (Glycolysis)_95th_percentile	ATP produced by CDC19 (Glycolysis)_5th_percentile	ATP produced by CDC19 (Glycolysis)_median	ATP produced by CDC19 (Glycolysis)_95th_percentile	ATP produced by Mitochondria_5th_percentile	ATP produced by Mitochondria_median	ATP produced by Mitochondria_95th_percentile	Protein_5th_percentile	Protein_median	Protein_95th_percentile
30.0000	1.6757	1.7077	1.7091	1.6725	1.6809	1.6810	0.0000	0.6908	0.7036	7.5050	7.5117	7.5278	0.0739	0.0823	0.1207
30.2000	1.7107	1.7385	1.7390	1.6916	1.6958	1.6959	0.0000	0.6907	0.7049	7.6276	7.6317	7.6481	0.0748	0.0832	0.1198
30.4000	1.7612	1.7731	1.7731	1.7108	1.7129	1.7130	0.0000	0.6907	0.6968	7.7683	7.7722	7.7891	0.0760	0.0848	0.1193
30.6000	1.8043	1.8117	1.8117	1.7301	1.7321	1.7322	0.0000	0.6892	0.6954	7.9264	7.9280	7.9484	0.0773	0.0866	0.1191
30.8000	1.8445	1.8547	1.8548	1.7514	1.7537	1.7538	0.0000	0.6907	0.6957	8.1041	8.1054	8.1379	0.0788	0.0885	0.1192
31.0000	1.8900	1.9022	1.9023	1.7750	1.7774	1.7775	0.0000	0.6907	0.6961	8.3000	8.3014	8.3340	0.0805	0.0904	0.1193
31.2000	1.9209	1.9539	1.9539	1.8007	1.8032	1.8033	0.0000	0.6907	0.6965	8.5131	8.5144	8.5476	0.0825	0.0927	0.1197
31.4000	1.9735	2.0091	2.0091	1.8280	1.8308	1.8309	0.0000	0.6907	0.6969	8.7409	8.7423	8.7759	0.0846	0.0952	0.1227
31.6000	2.0311	2.0671	2.0672	1.8568	1.8599	1.8600	0.0000	0.6907	0.6974	8.9805	8.9819	9.0148	0.0871	0.0980	0.1262
31.8000	2.0597	2.1271	2.1271	1.8867	1.8899	1.8899	0.0000	0.6907	0.6978	9.2279	9.2293	9.2636	0.0893	0.1008	0.1299
32.0000	2.1193	2.1879	2.1879	1.9169	1.9202	1.9203	0.0000	0.6907	0.6983	9.4786	9.4800	9.5148	0.0918	0.1038	0.1333
32.2000	2.1788	2.2483	2.2483	1.9469	1.9505	1.9505	0.0000	0.6907	0.6988	9.7280	9.7295	9.7647	0.0944	0.1067	0.1376
32.4000	2.2369	2.3073	2.3074	1.9762	1.9800	1.9800	0.0000	0.6907	0.6992	9.9715	9.9726	10.0087	0.0968	0.1097	0.1429
32.6000	2.2927	2.3639	2.3640	2.0043	2.0083	2.0084	0.0000	0.6907	0.6997	10.2051	10.2062	10.2428	0.0991	0.1126	0.1488
32.8000	2.3453	2.4174	2.4174	2.0309	2.0350	2.0351	0.0000	0.6907	0.7002	10.4256	10.4267	10.4636	0.1014	0.1156	0.1541
33.0000	2.3941	2.4670	2.4671	2.0555	2.0598	2.0599	0.0000	0.6907	0.7006	10.6305	10.6315	10.6689	0.1036	0.1188	0.1602
33.2000	2.4390	2.5125	2.5126	2.0781	2.0826	2.0827	0.0000	0.6907	0.7014	10.8183	10.8194	10.8562	0.1058	0.1221	0.1624
33.4000	2.4796	2.5538	2.5539	2.0986	2.1032	2.1034	0.0000	0.6907	0.7027	10.9887	10.9897	11.0268	0.1080	0.1253	0.1614
33.6000	2.5161	2.5909	2.5910	2.1170	2.1218	2.1228	0.0000	0.6907	0.7030	11.1417	11.1427	11.1801	0.1103	0.1284	0.1639
33.8000	2.5487	2.6240	2.6240	2.1335	2.1383	2.1396	0.0000	0.6907	0.7032	11.2782	11.2792	11.3168	0.1126	0.1315	0.1677
34.0000	2.5776	2.6533	2.6534	2.1481	2.1530	2.1544	0.0000	0.6908	0.7287	11.3993	11.4004	11.4382	0.1147	0.1346	0.1712
34.2000	2.6009	2.6793	2.6794	2.1610	2.1660	2.1693	0.0000	0.6908	0.7298	11.5067	11.5077	11.5462	0.1168	0.1375	0.1724
34.4000	2.6199	2.7024	2.7031	2.1724	2.1775	2.1879	0.0000	0.6908	0.7304	11.5974	11.6027	11.6414	0.1193	0.1404	0.1738
34.6000	2.6256	2.7228	2.7260	2.1826	2.1877	2.2001	0.0000	0.6908	0.7305	11.6766	11.6871	11.7259	0.1219	0.1438	0.1768
34.8000	2.1233	2.7410	2.7492	2.1916	2.1968	2.2148	0.0000	0.6908	0.7652	11.7470	11.7622	11.8334	0.1245	0.1470	0.1768
35.0000	1.9608	2.7573	2.7703	2.1998	2.2050	2.2245	0.0000	0.6908	0.8748	11.8099	11.8296	11.8868	0.1271	0.1504	0.1780
35.2000	1.8198	2.7721	2.7854	2.2071	2.2124	2.2617	0.0000	0.6908	1.3267	11.8642	11.8905	11.9982	0.1299	0.1537	0.1784
35.4000	1.2188	2.7855	2.8020	2.2139	2.2191	2.4941	0.0000	0.6908	1.9413	11.8916	11.9459	11.9975	0.1328	0.1575	0.1786
35.6000	0.7414	2.7977	2.8181	2.2199	2.2253	2.9295	0.0000	0.6908	2.1351	11.5363	11.9971	12.0498	0.1360	0.1616	0.1786
35.8000	0.5183	2.8090	2.8343	2.2257	2.2311	3.4968	0.0000	0.6908	2.6937	11.3177	12.0447	12.0882	0.1379	0.1657	0.1786
36.0000	0.2790	2.8188	2.8454	2.2237	2.2366	4.0605	0.0000	0.6913	3.2712	11.0046	12.0896	12.1746	0.1416	0.1701	0.1786
36.2000	0.0090	2.8230	2.8519	2.2197	2.2418	4.6281	0.0000	0.6917	3.8611	10.5747	12.1324	12.4145	0.1465	0.1753	0.1786
36.4000	0.0000	2.8274	2.8656	2.2466	2.2603	5.2366	0.0000	0.7034	4.7137	10.1607	12.1727	12.6447	0.1507	0.1771	0.1786
36.6000	0.0000	2.5008	2.8681	2.2514	2.7276	5.8945	0.0000	1.3654	5.7631	9.9235	12.1400	12.2959	0.1589	0.1786	0.1786
36.8000	0.0000	1.8876	2.8605	2.2563	3.7249	6.6237	0.0000	2.5780	6.4835	9.3112	11.5646	12.2696	0.1664	0.1786	0.1786
37.0000	0.0000	1.6287	2.8697	2.2610	4.7412	7.6193	0.5512	3.8823	7.4794	8.3704	10.7522	12.2919	0.1757	0.1786	0.1786
37.2000	0.0000	1.4973	2.4850	2.9894	6.0691	8.7422	0.0000	5.0985	8.4898	7.2890	9.5691	11.8777	0.1785	0.1786	0.1786
37.4000	0.0000	1.4893	2.0877	5.1027	7.5268	9.8582	0.0000	6.5036	9.6127	5.9652	8.0317	10.2151	0.1785	0.1786	0.1786
37.6000	0.0000	1.2887	1.8845	6.6869	9.0530	11.0760	0.0000	8.1570	10.8381	4.8121	6.6282	8.5813	0.1785	0.1786	0.1786
37.8000	0.0000	0.9342	1.5948	8.1861	10.4680	12.3151	0.0000	9.6911	12.0473	3.6796	5.3596	7.1832	0.1784	0.1785	0.1786
38.0000	0.0000	0.6350	1.2937	9.5326	11.8431	13.5190	0.0000	11.2756	13.3150	2.6645	4.0982	6.0767	0.1783	0.1785	0.1786
38.2000	0.0000	0.4783	1.6285	10.9507	12.9552	14.4066	0.0000	12.2981	14.2341	1.5461	3.0642	4.8714	0.1782	0.1784	0.1785
38.4000	0.0000	0.2674	3.0386	12.3024	13.9989	15.2779	0.0000	13.2462	15.0161	0.0330	1.9522	3.7342	0.1780	0.1783	0.1785
38.6000	0.0000	0.4582	3.9102	13.2186	14.5661	15.7443	0.0000	13.7819	15.5299	0.0330	1.0075	2.9540	0.1778	0.1782	0.1785
38.8000	0.0000	1.5102	3.7237	13.9229	15.0928	16.1789	0.0000	14.0689	15.9406	0.0330	0.2023	2.3760	0.1776	0.1781	0.1784
39.0000	0.0000	1.6296	3.1939	14.2732	15.3533	16.3049	0.0000	14.3554	16.0277	0.0330	0.0330	1.8282	0.1776	0.1780	0.1784
39.2000	0.0000	1.4678	2.9786	14.6030	15.6420	16.3543	0.0000	14.7266	16.0099	0.0306	0.0330	1.2911	0.1776	0.1780	0.1785
39.4000	0.0000	1.2355	2.9898	8.5433	15.8814	16.5294	0.0000	15.1660	16.3171	0.0000	0.0330	6.9762	0.1775	0.1780	0.2717
39.6000	0.0000	0.7527	3.0012	3.6028	16.2277	16.7090	0.0000	15.6125	16.5480	0.0000	0.0330	11.6404	0.1776	0.1780	0.3697
39.8000	0.0000	0.5158	3.0129	2.3328	16.3539	17.0762	0.0000	15.6594	16.6461	0.0000	0.0330	12.8829	0.1775	0.1780	1.5553
