# Supplementary material for: Bayesian genome scale modelling identifies thermal determinants of yeast metabolism
Source: Nat Commun. 2021 Jan 8;12:190. doi: 10.1038/s41467-020-20338-2 (PMC7794507; doi:10.1038/s41467-020-20338-2)
Supplement: Supplementary file 6 — Source Data [file 41467_2020_20338_MOESM6_ESM.gz › SourceData/fig_5e.csv]

	vote_percentage
ERG1	98.91304347826086
TDH1	84.78260869565217
TDH3	79.34782608695652
TDH2	77.17391304347827
PDC1	57.608695652173914
TAL1	41.30434782608695
PDC6	39.130434782608695
FBA1	36.95652173913043
ENO1	34.78260869565217
HMG1	33.69565217391305
ALA1	31.521739130434785
HMG2	25.0
PDC5	20.652173913043477
CDC60	18.478260869565215
PFK2	17.391304347826086
KRS1	17.391304347826086
GUA1	17.391304347826086
GRS2	15.217391304347828
GPM1	14.130434782608695
ENO2	13.043478260869565
DPS1	11.956521739130435
PGK1	10.869565217391305
LYS21	10.869565217391305
ADE5	10.869565217391305
YHR020W	9.782608695652174
TPS2	8.695652173913043
PFK1	8.695652173913043
OLE1	8.695652173913043
ARO2	8.695652173913043
HIS4	7.608695652173914
GRS1	7.608695652173914
MET14	6.521739130434782
MET10	5.434782608695652
LYS20	5.434782608695652
HIS1	5.434782608695652
ADE6	5.434782608695652
TRP3	4.3478260869565215
MET6	4.3478260869565215
LYS4	4.3478260869565215
LYS12	4.3478260869565215
HOM3	4.3478260869565215
ERG20	4.3478260869565215
ARG8	4.3478260869565215
VAS1	3.260869565217391
PYC1	3.260869565217391
PGI1	3.260869565217391
FAS1	3.260869565217391
ADK1	3.260869565217391
THS1	2.1739130434782608
RIB1	2.1739130434782608
PRO1	2.1739130434782608
MET16	2.1739130434782608
LYS1	2.1739130434782608
HXK1	2.1739130434782608
GUS1	2.1739130434782608
GLN1	2.1739130434782608
ARO1	2.1739130434782608
ARG5	2.1739130434782608
ADE4	2.1739130434782608
ACO1	2.1739130434782608
YDR341C	1.0869565217391304
TRP4	1.0869565217391304
THR1	1.0869565217391304
SES1	1.0869565217391304
SER1	1.0869565217391304
RIB3	1.0869565217391304
PIS1	1.0869565217391304
OPI3	1.0869565217391304
MET17	1.0869565217391304
LYS2	1.0869565217391304
LEU1	1.0869565217391304
ILV3	1.0869565217391304
ILV2	1.0869565217391304
ILS1	1.0869565217391304
HTS1	1.0869565217391304
HOM2	1.0869565217391304
GLT1	1.0869565217391304
GLK1	1.0869565217391304
ERG10	1.0869565217391304
CDC19	1.0869565217391304
AUR1	1.0869565217391304
ADE3	1.0869565217391304
