# Supplementary material for: Bayesian genome scale modelling identifies thermal determinants of yeast metabolism
Source: Nat Commun. 2021 Jan 8;12:190. doi: 10.1038/s41467-020-20338-2 (PMC7794507; doi:10.1038/s41467-020-20338-2)
Supplement: Supplementary file 6 — Source Data [file 41467_2020_20338_MOESM6_ESM.gz › SourceData/fig_5a.csv]

	Individual_1	Individual_2	Individual_3	Individual_4	Individual_5	Individual_6	Individual_7	Individual_8	Individual_9	Individual_10	Individual_11	Individual_12	Individual_13	Individual_14	Individual_15	Individual_16	Individual_17	Individual_18	Individual_19	Individual_20	Individual_21	Individual_22	Individual_23	Individual_24	Individual_25	Individual_26	Individual_27	Individual_28	Individual_29	Individual_30	Individual_31	Individual_32	Individual_33	Individual_34	Individual_35	Individual_36	Individual_37	Individual_38	Individual_39	Individual_40	Individual_41	Individual_42	Individual_43	Individual_44	Individual_45	Individual_46	Individual_47	Individual_48	Individual_49
P04076	-4.898755339521217e-07	1.655129591695895e-07	1.567548834358717e-07	2.211064166042104e-07	3.5312239249488506e-07	7.953514198904286e-08	1.2066560043069487e-06	1.3527042035776475e-07	5.603610856024237e-07	3.02626947815478e-07	1.8579033562690512e-07	3.261862165312921e-08	3.3868685378020315e-07	2.2221553485438145e-07	2.542596705449227e-07	8.26721245345469e-08	7.39098171574499e-07	1.2464829596274586e-07	2.1553564871927018e-07	3.305790395369826e-08	1.513557844301927e-07	1.5341289989562207e-07	2.2939466756152904e-07	1.442377510250777e-07	1.2961791288509312e-07	1.569137769064167e-07	2.446182424621437e-07	2.7203828908021585e-07	3.0707252373990054e-07	1.3152352633509577e-07	1.3895654046454785e-07	2.2784553568035875e-07	1.306980447312984e-07	1.9480013095956706e-07	1.5402964756338364e-07	1.8601021140417075e-07	1.670069381587023e-07	1.9291313042796935e-07	4.1945402915225815e-08	1.3436694401299424e-07	8.008627529755943e-08	2.9194556572703646e-07	2.9706949110703686e-07	7.893697355242235e-08	1.6185390773515267e-07	2.625648600971053e-07	3.982259987256045e-07	2.8396278715707004e-07	3.9546629588744386e-08
P36010	8.489407858190935e-16	1.00626305874007e-06	7.722298241813197e-07	5.892743882728523e-07	8.954994536749955e-07	4.3991245406693125e-07	6.706142075284996e-07	6.330733837975341e-07	1.0481170445997107e-06	2.101014063520161e-06	1.2175701047967221e-06	2.2044079474884566e-07	6.274642620591443e-07	1.2760458378862773e-06	1.9317187283800457e-06	2.969935701785539e-07	1.0721727086087507e-06	6.588947755063384e-07	6.806244890860941e-07	8.262848281031922e-07	4.552049452413502e-07	1.0839008196987594e-06	8.61761127612619e-07	4.923770118254997e-07	1.4951510236354869e-06	6.830667431045994e-07	6.115504345578669e-07	7.911024074439231e-07	2.2356653980189702e-06	1.8336452364287567e-06	6.637477272450978e-07	1.7309320368950192e-06	4.65031274509109e-07	7.110209446931291e-07	1.249686510704347e-06	1.1441085943059615e-06	1.2539301440498543e-06	7.246050299298886e-07	1.7064338970796275e-07	1.0644839107341842e-06	1.542033017086554e-06	6.658113311992646e-07	8.972249955956774e-07	5.719264118790138e-07	1.7811287340572948e-06	6.689657754002206e-07	2.67182647274823e-06	1.3394101210483762e-06	1.532186073768554e-07
P47125	8.489407858190935e-16	1.0616274004772665e-15	4.116701953672213e-15	2.9156960848135963e-16	0.0	-7.43010882259256e-12	0.0	0.0	0.0	0.0	0.0	1.0124993818710036e-15	0.0	0.0	0.0	0.0	0.0	0.0	0.0	-7.689676905133494e-16	0.0	0.0	0.0	0.0	-3.689596464491615e-17	1.076660785366802e-15	0.0	0.0	-2.5302903748736217e-16	-3.771476277250162e-17	0.0	0.0	0.0	0.0	0.0	0.0	0.0	0.0	0.0	0.0	1.6778803079806723e-16	0.0	0.0	0.0	5.2239928946399625e-15	0.0	0.0	0.0	0.0
P07284	8.489407858190935e-16	0.00012358039274188614	0.0002770661570728358	8.534342875032901e-05	0.0	4.332436568622296e-05	0.0001584236728233145	0.00011675670993857455	0.00031329078137536787	0.00010063297583596699	0.0001272275061893951	3.132650679250108e-05	5.104795800214052e-05	5.649092445375954e-05	0.00012327636818047457	0.0	0.00022768962860360365	0.0	5.3547592144627596e-05	0.0	0.00010336607485339135	0.0	0.00011144230103171667	3.753311499694919e-05	0.00010589143808054984	0.00014293351266791946	0.00010911162707514324	0.0	0.001216524457835144	9.03327994600251e-05	6.092563477103134e-05	6.188559282346307e-05	6.743354272303446e-05	5.8998226001750876e-05	0.0001488137046560106	0.00014721721945421605	8.587283482526566e-05	0.0	0.0	0.00020353954793379301	7.639933133345451e-05	4.253899973164797e-05	0.0006292307213954752	0.00013844197869898896	0.0	8.07661116744283e-05	0.00017123976580065765	0.00013944392230506403	0.0
Q01217	5.325189472699847e-05	0.0002211063704263924	0.0015130229024838222	0.0003638588489012743	0.0001926180357389896	0.0003273530792316171	0.0005533134562352843	0.0013020514852711675	0.0007832880726056596	0.00021872197586946936	0.0002347074860145701	4.6491958256153896e-05	0.0007516201218793056	0.0001813665857511011	0.0004876193063292567	0.000302395202609508	0.00035804299395448646	0.0004404524747417951	0.0002706835965849345	4.0065843858650176e-05	0.0005911384181292105	0.00019583960124757476	0.0002291818557477278	0.0005449024753587966	0.0002695290556944396	0.0001646454089757187	0.0009512043116379378	0.0007932019262463178	0.0006799096976069873	0.00041130496631411865	0.0001825711341264386	0.00015393596735867839	0.00026287455443333975	0.0002752409876936981	0.00019919338634854052	0.00024035005808091336	0.00020952280997516126	0.00022626072599803577	5.859668392668801e-05	0.00019595457657980436	0.0001247143692217826	0.00034892486412578614	0.0001705659956912736	0.00012249184927703543	0.00019084678375409233	0.00038828141181665324	0.0009977646497799034	0.0006777332139004992	5.728750266592682e-05
P47039	8.489407858190935e-16	3.4513240991463393e-07	4.422477787115148e-07	5.971972109206414e-07	4.717095669807344e-07	1.160757780056667e-07	5.368289036990024e-07	4.1468962930041516e-07	5.878624158401167e-07	6.25880407625176e-07	5.276416441066589e-07	8.989478868083877e-08	5.33787574863792e-07	5.27476818929906e-07	8.715371986410124e-07	2.6423118733763135e-07	7.027791333722767e-07	8.985169459144222e-07	3.327845719435074e-07	7.924521111671012e-08	1.5601684739339181e-07	4.771496289332793e-07	9.992794716025058e-07	1.7813206271682202e-07	6.269276610148516e-07	2.4828591504562327e-07	3.738568267446916e-07	5.631844400572032e-07	4.559530541350314e-07	3.687496756903898e-07	3.43082184314192e-07	3.3207852558792386e-07	2.7928957415601865e-07	4.3476987488325963e-07	9.300682330973332e-07	5.156361856329935e-07	4.4580841272630614e-07	6.564391165111691e-07	8.963639276671542e-08	4.6734847977098024e-07	1.8937533697697237e-07	5.147535386116947e-07	2.9876205669516455e-07	4.681850152735458e-08	4.788721636097412e-07	6.617705893508976e-07	0.0	5.713268038817097e-07	1.0571426893602045e-07
P00899	1.8800450523758769e-07	2.4108833039530056e-07	4.138728504744173e-07	4.981968037215405e-07	7.142322296126721e-07	7.241186372638774e-07	2.7352721710504416e-07	1.0069210698014161e-06	7.955075267411946e-07	5.090510656071307e-07	4.1259977900655595e-07	1.239302723833831e-07	4.133985895406188e-07	6.316615859614088e-07	2.7285035415014233e-07	4.665813883286696e-07	3.183488137807169e-07	1.9010247449739343e-07	9.931174428812e-07	2.0192397992084193e-08	8.876167907910111e-07	1.4907068072358862e-06	3.2070034702907075e-07	1.364059227802529e-07	2.0026506679931003e-07	2.531572949129283e-07	1.5838550027033428e-07	4.386467475033425e-07	3.738032917484599e-07	2.486249539560373e-07	3.774325022537993e-06	2.411564047821663e-07	1.3685966863243388e-07	2.731220809328497e-07	9.939883689901884e-07	3.9108490504397735e-07	2.452966546629843e-07	6.247027789967258e-07	5.639494079236803e-08	4.651102401020837e-07	1.895601914640689e-07	6.000079113538912e-07	2.2151398739400477e-07	4.231824578392283e-07	3.0133291639700806e-06	5.716273134458629e-07	2.601959352471408e-06	3.065402294724347e-07	6.332516962392314e-08
P38342	1.439936162166635e-07	5.472434679789951e-07	1.1182127108206533e-06	4.768149847855739e-07	6.877591031384636e-07	2.641061359910913e-07	1.0916729878719497e-06	0.00016231165553461327	7.06093530742278e-07	4.312232028700363e-05	5.670674376949662e-07	1.3690162026969586e-07	6.687703975382928e-07	5.073658018570839e-07	6.834246634645048e-07	2.8097931508913764e-07	4.8072524032278294e-05	4.68397156050095e-07	7.874815397769927e-06	2.273690193133351e-05	1.523403715742511e-06	5.470763962148198e-07	7.455101526558559e-06	9.312172504968892e-06	4.760059256271526e-07	1.9066457861086497e-06	8.498460263052126e-07	8.402556325652929e-07	9.334372876178198e-07	8.57777941879721e-07	6.360012414967826e-07	2.508772350637917e-06	6.313869447080137e-06	3.797217473485795e-07	4.851553785958182e-07	5.660744564251912e-07	3.2197411302970237e-06	6.724341874416573e-07	1.076918510456096e-07	2.514120727241885e-06	3.5852335092984856e-07	1.2680514254894924e-06	5.605671743497785e-07	4.5546519645888527e-07	6.281620986966119e-05	5.092797064345378e-07	1.9482611033082125e-06	9.79617422898013e-07	1.1671492220560713e-06
P35842	8.489407858190935e-16	1.0616274004772665e-15	4.116701953672213e-15	2.9156960848135963e-16	-1.150606396234592e-15	-7.43010882259256e-12	0.0	0.0	0.0	0.0	0.0	1.0124993818710036e-15	0.0	0.0	0.0	0.0	0.0	0.0	0.0	-3.0923081577332344e-08	0.0	0.0	0.0	-2.750557831040087e-12	0.0	1.076660785366802e-15	0.0	0.0	0.0	0.0	4.020784210815839e-16	0.0	0.0	-2.6277613269925575e-08	6.198006056948223e-16	0.0	-8.48704082532987e-16	0.0	0.0	0.0	0.0	0.0	0.0	0.0	5.2239928946399625e-15	1.0302332029890022e-10	0.0	0.0	0.0
P47147	8.489407858190935e-16	1.0616274004772665e-15	4.116701953672213e-15	2.9156960848135963e-16	0.0	-7.43010882259256e-12	0.0	0.0	0.0	0.0	0.0	1.0124993818710036e-15	0.0	0.0	0.0	0.0	0.0	0.0	0.0	-3.0923082346300035e-08	0.0	0.0	0.0	-2.750231678498088e-12	0.0	1.076660785366802e-15	0.0	0.0	0.0	0.0	0.0	0.0	0.0	-2.6277613269925575e-08	0.0	0.0	0.0	0.0	0.0	0.0	0.0	0.0	0.0	0.0	0.0	0.0	0.0	0.0	0.0
P40825	0.015605158147780582	5.5234699261511663e-05	6.414388155877586e-05	0.00031712462501082614	9.418960741303673e-05	5.471556712352323e-05	9.156579784739099e-05	0.004262644201428591	7.216356535618066e-05	0.010093481343232525	2.181076257379364e-05	7.98456843430335e-06	0.0011180581148458892	0.0006558678986556839	0.0005120104893118825	0.20200071447309836	9.246221814327959e-05	3.527726463268387e-05	4.945903525892669e-05	4.485549766145427e-05	0.0011212990876963147	4.484613885831942e-05	0.000863589558898113	8.661777435145575e-05	6.443524997006201e-05	0.06675628506244964	0.009369444623313565	0.0003557492708455237	5.863434354842007e-05	4.07038761698244e-05	0.0015266888637774164	6.153307499826322e-05	9.731297286841818e-05	2.0068634516690375e-05	0.00010968044774746944	0.0017733823767844274	0.00012868675322519801	0.00035697379933168874	5.511157374119855e-06	4.5675790551308795e-05	0.00036027691464981485	0.00013014201902895078	8.105242287284264e-05	1.3107673370534598e-05	0.0005657842077712959	4.8094486591867186e-05	0.0004485891828132895	0.0027096756748667622	0.0011990587099458283
Q07923	-6.415808607333112e-07	1.0616274004772665e-15	4.116701953672213e-15	2.9156960848135963e-16	0.0	-7.430305952152874e-12	0.0	-9.8632355279899e-16	0.0	-8.641304208305366e-17	0.0	1.0124993818710036e-15	1.2798939010942913e-15	0.0	0.0	0.0	0.0	0.0	3.055769965374333e-05	-3.0923082346300035e-08	0.0	0.0	0.0	-2.750231678498088e-12	0.0	1.076660785366802e-15	0.0	0.0	0.0	0.0	0.0	0.0	0.0	-2.6277613269925575e-08	0.0	0.0	0.0	0.0	0.0	0.0	0.0	0.0	0.0	0.0	0.0	0.0	2.4149751224194256e-05	0.0	0.0
P37292	-6.415808607333112e-07	1.0616274004772665e-15	1.9040689275748613e-06	2.9156960848135963e-16	0.0	4.7015492685356546e-07	3.5133988709035945e-07	-9.8632355279899e-16	0.0	-8.641304208305366e-17	2.5706161252240927e-06	1.0124993818710036e-15	1.2798939010942913e-15	0.0	0.0	0.0	0.0	0.0	-2.553067506891125e-16	-3.0923082346300035e-08	0.0	1.9584911781561145e-06	0.0	-2.750231678498088e-12	0.0	1.076660785366802e-15	0.0	0.0	0.0	0.0	2.693905765271848e-06	0.0	0.0	-2.6277613269925575e-08	0.0	2.0185640880529495e-06	1.978084325326424e-06	0.0	0.0	0.0	6.291668046581883e-07	0.0	0.0	4.3358382304118565e-07	0.0	0.0	0.0	0.0	0.0
P38604	1.6128625105173707e-08	1.9803013006636215e-07	6.500989282593875e-08	4.858288020841318e-08	5.045737753609044e-07	3.253193575639483e-08	1.767062512451957e-07	8.322608086686823e-08	1.4412608327884404e-06	7.04186313756129e-08	8.249549849531951e-07	1.6386486918749594e-08	7.636401188179835e-07	2.6333312690158195e-07	1.1118658866704999e-07	4.6963593510730475e-08	1.2749268110078898e-07	4.417305636496245e-08	9.467390364359035e-08	1.7082592749929084e-08	4.031180508076721e-08	1.218406700251875e-07	6.129586952352388e-07	2.7801111226340654e-08	9.312429283127544e-08	2.0578822594404168e-07	1.1571576035265154e-06	7.060860655540408e-08	4.236452898103721e-07	5.610474652744511e-07	7.457690295037541e-08	1.0975283329694533e-07	1.0203321971685678e-07	1.588429678552555e-06	5.333516467363423e-08	4.1715646716855665e-07	8.874457122561264e-08	2.0714560095810345e-07	2.1000624946646775e-08	7.414073593029509e-08	2.8489710973607942e-08	6.452867152558848e-08	9.896196634303682e-07	2.69140161040175e-06	1.2866815574065207e-07	2.405342892424792e-07	2.2717544537715923e-07	8.32708711521599e-08	1.363885413044473e-08
P39105	7.75119847921781e-16	4.799137563801342e-16	2.985290489583492e-15	3.644620106016995e-16	-8.555791151487991e-16	-7.430305952152874e-12	-8.286591270946839e-16	-9.8632355279899e-16	0.0	-8.641304208305366e-17	-9.202443315281454e-17	7.894062977299349e-16	0.0	-3.30224663607054e-16	0.0	0.0	4.5373319995538005e-16	-4.610398075997037e-16	-8.510225022970416e-17	-3.0923081577332344e-08	-1.8961407689556281e-16	0.0	5.122563588754869e-15	-2.750231678498088e-12	-3.689596464491615e-17	7.536625497567616e-16	1.030134286956198e-16	-2.336554778917516e-08	-2.5302903748736217e-16	-7.542952554500324e-17	7.732277328491996e-17	2.975169134543014e-17	4.295588977766692e-16	-2.627761259550942e-08	6.198006056948223e-16	0.0	-8.48704082532987e-16	-2.4100485579746357e-16	0.0	0.0	1.6778803079806723e-16	-8.918078862329917e-16	-1.1152233414413223e-17	0.0	5.250244115216043e-16	7.910975329919233e-12	0.0	0.0	0.0
P49095	1.1547095712876916e-11	-6.253421674044173e-16	3.303337508044128e-06	2.9156960848135963e-16	1.7111582302975983e-15	-7.430305952152874e-12	-1.8261191874864327e-15	0.0	0.0	-8.641304208305366e-17	1.209463978579848e-15	1.3042364919016318e-15	0.0	-3.30224663607054e-16	0.0	0.0	6.805997999330701e-16	0.0	-4.255112511485208e-17	-3.0923081577332344e-08	1.6854584612938916e-16	1.459290848875082e-05	-3.9253360833370646e-15	-2.750231678498088e-12	-4.427515757389938e-16	3.921849357151001e-09	1.030134286956198e-16	-2.336554778917516e-08	5.4129122352808606e-05	4.714345346562703e-16	-3.247556477966639e-16	1.487584567271507e-17	1.0636696516374666e-15	-2.6277613269925575e-08	4.8686231243317895e-11	7.705461409453441e-07	9.276883238210353e-06	9.640194231898543e-17	0.0	6.138178975910022e-17	1.6778803079806723e-16	-1.0255790691679404e-15	-1.1152233414413223e-17	0.0	5.381500218096443e-16	-2.9413516391052547e-16	0.0	0.0	0.0
Q07950	7.75119847921781e-16	-6.253421674044173e-16	2.412769025827754e-15	2.9156960848135963e-16	1.7111582302975983e-15	-7.43010882259256e-12	1.9949201207834982e-16	-5.479575293327723e-17	0.0	0.0	1.209463978579848e-15	1.3042364919016318e-15	0.0	0.0	0.0	0.0	3.0248879997025337e-16	-3.4151096859237306e-17	-8.510225022970416e-17	-3.0923081577332344e-08	1.0534115383086822e-16	0.0	1.9626680416685322e-16	-2.750231678498088e-12	-4.427515757389938e-16	3.921849572483157e-09	1.030134286956198e-16	0.0	-1.8977177811552161e-16	4.714345346562703e-16	-3.247556477966639e-16	1.487584567271507e-17	1.1659455796795307e-15	-2.6277613269925575e-08	0.0	0.0	-6.023061230879263e-16	-8.676174808708689e-16	0.0	1.381090269579755e-16	0.0	-6.53992449904194e-16	0.0	0.0	5.644012423857247e-16	-5.742638914443592e-16	0.0	0.0	0.0
P32452	7.75119847921781e-16	1.5886474211556722e-07	3.42040387372688e-07	8.960374542839714e-08	1.1918109346905777e-05	4.984782533217553e-08	1.5460507274042932e-07	1.2622963162840622e-07	1.6633891829960382e-07	2.1371745883352333e-07	4.7468444307806005e-07	5.928439154258204e-08	1.1258864666504954e-07	2.0416398009036206e-07	2.1471609564916417e-07	6.001477676119327e-08	2.3811556893572374e-07	8.777538084572836e-08	9.955966916750147e-08	4.0785003392397797e-10	3.52179413884841e-07	2.2527989708971888e-07	2.9110086957638414e-07	3.19886481310291e-07	4.556631265045383e-07	9.896158590689723e-08	1.8220335743032623e-07	3.822471603565221e-07	1.5217031622916153e-07	8.515915438015715e-08	1.3728060614377278e-07	2.51570998038288e-07	8.471652938582724e-08	6.948230252596687e-08	5.722955011945503e-07	3.049091970863056e-07	1.4270097714517284e-07	7.008256696675673e-07	1.733411895266732e-07	2.6104571539965455e-08	5.8544295364387297e-08	1.1080436421955936e-07	8.658826574897699e-08	6.720295806987686e-08	1.3006222977573276e-07	1.4235791633136037e-06	2.0017423753878568e-07	2.1724857095222916e-07	3.020759770403881e-08
P48527	7.75119847921781e-16	-6.253421674044173e-16	2.412769025827754e-15	2.9156960848135963e-16	1.7111582302975983e-15	-7.43010882259256e-12	1.9949201207834982e-16	-5.479575293327723e-17	0.0	0.0	1.209463978579848e-15	1.3042364919016318e-15	0.0	0.0	0.0	0.0	3.0248879997025337e-16	-3.4151096859237306e-17	-2.553067506891125e-16	-3.0923081577332344e-08	1.0534115383086822e-16	0.0	1.9626680416685322e-16	-2.750231678498088e-12	-4.427515757389938e-16	3.921849572483157e-09	1.030134286956198e-16	0.0	0.0	5.845788229737751e-16	-3.247556477966639e-16	1.487584567271507e-17	1.1659455796795307e-15	-2.6277613269925575e-08	0.0	0.0	-6.023061230879263e-16	-8.676174808708689e-16	0.0	1.381090269579755e-16	0.0	-6.53992449904194e-16	0.0	0.0	5.644012423857247e-16	-5.742638914443592e-16	0.0	0.0	0.0
Q12178	7.75119847921781e-16	-6.253421674044173e-16	2.412769025827754e-15	2.9156960848135963e-16	1.7111582302975983e-15	-7.43010882259256e-12	1.9949201207834982e-16	-5.479575293327723e-17	0.0	0.0	1.209463978579848e-15	1.3042364919016318e-15	0.0	0.0	0.0	0.0	3.0248879997025337e-16	-3.4151096859237306e-17	-2.553067506891125e-16	-3.0923081577332344e-08	1.0534115383086822e-16	0.0	1.9626680416685322e-16	-2.750231678498088e-12	-4.427515757389938e-16	3.921849572483157e-09	1.030134286956198e-16	0.0	0.0	5.845788229737751e-16	-3.247556477966639e-16	1.487584567271507e-17	1.1659455796795307e-15	-2.6277613269925575e-08	0.0	0.0	-6.023061230879263e-16	-8.676174808708689e-16	0.0	1.381090269579755e-16	0.0	-6.53992449904194e-16	0.0	0.0	5.644012423857247e-16	-5.742638914443592e-16	0.0	0.0	0.0
P21801	1.3411459331604023e-07	2.043117623413235e-05	2.412769025827754e-15	9.003158098323626e-06	2.6382153113023486e-06	5.9720898172415016e-06	7.732744691167547e-07	-5.479575293327723e-17	9.851067121822869e-07	0.0	1.3432160021869773e-05	2.3266040508985554e-07	9.499251510506647e-07	0.0	7.322357968395813e-07	4.800327418905437e-07	0.00021388648863543376	-3.4151096859237306e-17	-2.553067506891125e-16	-3.0923081577332344e-08	3.667981861095125e-06	6.957243433192144e-05	1.9626680416685322e-16	-2.750231678498088e-12	-4.427515757389938e-16	9.683924194922058e-07	8.774112867571386e-06	4.951284398052813e-07	0.0	5.067989262169516e-07	-3.247556477966639e-16	1.487584567271507e-17	1.1659455796795307e-15	1.376173751935471e-06	4.848517773553543e-07	5.701396672727543e-07	1.3579804615711375e-06	2.0277961426311152e-05	2.0212588465662796e-07	4.1434915545505755e-06	3.7462804286709926e-08	-6.53992449904194e-16	4.568341093255293e-07	2.5621838068651375e-07	5.644012423857247e-16	-2.9413516391052547e-16	0.0	0.0	2.0907211450115004e-05
P40009	1.4811399022085343e-09	3.261693032208312e-08	6.469401264160762e-08	2.767449006208562e-08	1.1323476115601505e-07	1.344030674819832e-08	6.035200818863886e-08	6.422195285128425e-08	9.864975385703813e-08	9.485995874589508e-08	6.84567397271223e-08	1.039659990120011e-08	3.711366357717867e-08	3.7853575877078354e-08	1.0259377428021758e-07	3.001239926376106e-08	7.889259646653588e-08	2.7307676756560972e-08	5.4610725495895744e-08	-2.4843789593759762e-08	2.050460915879789e-08	3.2905713516251806e-08	2.559553908341316e-07	9.652367444166146e-08	8.17215655516803e-08	3.251733164952465e-08	7.732624951159092e-08	7.128819812648272e-08	4.0223881377842275e-08	2.9845098787677906e-08	4.703710473293749e-08	2.9102429631360815e-08	2.625889641304883e-08	1.3874781267271055e-07	3.402617890137269e-08	4.7379731054300974e-08	8.587998070403806e-08	5.389406109246583e-08	2.5464187324327965e-08	3.121080319640758e-08	3.885857304040559e-08	3.8660985424117334e-08	2.9385231225374003e-08	3.905583301734296e-08	5.698092606680543e-08	1.115777616106954e-07	1.6410295302843861e-07	1.2562259820144612e-07	1.9166319329970082e-08
P21264	1.613610022343405e-06	3.075600084021905e-06	2.768664665721355e-06	1.5127124153178917e-05	6.166776084064051e-06	1.804314208480308e-06	3.4987563028615582e-06	1.6455607692540732e-05	4.033542788615417e-06	3.4820775327290924e-06	5.0132097442453815e-06	3.3741339819531767e-06	6.155758239120711e-06	3.17861124901226e-06	1.8330864196160565e-05	2.9898242940679697e-06	5.91800211011298e-06	2.815376662560713e-06	3.6951704155249374e-06	6.489770566135907e-07	2.081239553260343e-06	2.9339679641733466e-06	3.8308164626466e-06	1.4625515583212106e-06	3.853419890456579e-06	1.714348381110827e-06	3.503042184828152e-06	4.222655430139439e-06	5.908499877665597e-05	5.187067066008145e-06	3.1683467648944376e-06	3.601485437162296e-06	1.8674379840690898e-06	9.942667499541528e-05	4.1098895563085225e-06	5.659164246931834e-06	5.5255188871128564e-06	3.3347262983148505e-06	2.2885889026182254e-06	1.9405297406079196e-05	1.532698773163346e-06	3.5047863035156015e-06	3.2883215783715824e-06	1.4571271594423608e-06	2.4180917857503607e-05	2.9784204119277397e-06	7.160174458839198e-06	6.1140289534977036e-06	4.386426499044283e-06
P54838	-6.415808607333112e-07	5.817136440971324e-16	4.6755919540051955e-15	3.826851111317845e-16	1.7111582302975983e-15	-7.430305952152874e-12	-2.0409567389554252e-15	-1.520582143898443e-15	1.8872884983734462e-17	-8.641304208305366e-17	1.4316242380218116e-08	9.26694349509054e-16	1.2798939010942913e-15	4.618515798752536e-06	0.0	-1.138928139672724e-09	3.0248879997025337e-16	8.708529699105514e-16	-8.510225022970416e-17	-3.0923082346300035e-08	4.2136461532347287e-16	0.0	6.134172418575681e-05	-2.750231678498088e-12	2.452140635664237e-06	8.613286282934417e-17	3.4337809565206605e-17	-2.336554778917516e-08	0.00017810594557991983	4.714345346562703e-16	5.460285340827698e-05	1.487584567271507e-17	1.1659455796795307e-15	-2.6277613101321533e-08	6.198006056948223e-16	-4.301147028510693e-16	-3.0115306154396316e-16	9.640194231898543e-17	1.844742905153403e-16	-4.910543180728017e-16	0.0	5.546394244551889e-05	-1.1152233414413223e-17	2.1697087383452895e-16	5.644012423857247e-16	-2.9413516391052547e-16	-4.1963319584320395e-16	7.038518770395371e-05	0.0001504126870513005
P40559	-6.415808607333112e-07	5.817136440971324e-16	4.6755919540051955e-15	4.373544127220394e-16	8.555791151487991e-16	-7.430305952152874e-12	-1.2276431512513837e-15	-1.520582143898443e-15	1.8872884983734462e-17	-8.641304208305366e-17	1.4316242380218116e-08	9.26694349509054e-16	1.2798939010942913e-15	-3.30224663607054e-16	0.0	-1.138928139672724e-09	3.0248879997025337e-16	0.0	-8.510225022970416e-17	-3.0923082346300035e-08	4.2136461532347287e-16	0.0	-1.7664012375016791e-15	-2.750231678498088e-12	0.0	8.613286282934417e-17	3.4337809565206605e-17	-2.336554778917516e-08	0.0	4.714345346562703e-16	9.278732794190397e-17	1.487584567271507e-17	1.1659455796795307e-15	-2.6277613101321533e-08	6.198006056948223e-16	4.1667361838697337e-16	-3.0115306154396316e-16	9.640194231898543e-17	1.844742905153403e-16	-4.910543180728017e-16	1.6778803079806723e-16	-1.0255790691679404e-15	-1.1152233414413223e-17	0.0	5.2239928946399625e-15	-2.9413516391052547e-16	-4.1963319584320395e-16	-1.9480080794379433e-17	4.768500077534749e-17
P00812	-6.415808607333112e-07	5.817136440971324e-16	4.6755919540051955e-15	4.373544127220394e-16	8.555791151487991e-16	-7.430305952152874e-12	1.9949201207834982e-16	-1.520582143898443e-15	1.8872884983734462e-17	-8.641304208305366e-17	1.209463978579848e-15	1.3042364919016318e-15	1.2798939010942913e-15	0.0	0.0	-1.138928139672724e-09	3.0248879997025337e-16	0.0	-2.553067506891125e-16	-3.0923082346300035e-08	1.0534115383086822e-16	0.0	1.9626680416685322e-16	-2.750231678498088e-12	-3.689596464491615e-17	8.613286282934417e-17	3.4337809565206605e-17	0.0	-2.5302903748736217e-16	4.714345346562703e-16	9.278732794190397e-17	1.487584567271507e-17	1.1659455796795307e-15	-2.6277613269925575e-08	0.0	4.1667361838697337e-16	-3.0115306154396316e-16	9.640194231898543e-17	1.844742905153403e-16	-4.910543180728017e-16	1.6778803079806723e-16	-1.0255790691679404e-15	-1.1152233414413223e-17	0.0	5.2239928946399625e-15	-5.742638914443592e-16	-4.1963319584320395e-16	0.0	4.768500077534749e-17
P32462	3.529201436306371e-08	1.332338011367225e-07	3.442360851445306e-07	1.5204954261562124e-07	1.215201520894245e-07	3.29246894577105e-08	1.1295114870556914e-07	1.701837993177646e-07	1.3583889152203496e-07	1.1110730645173645e-07	1.533593769675947e-07	4.2711501256699153e-08	9.898301403867892e-08	1.5180533814551262e-07	1.6704829739059735e-07	5.9461875460115057e-08	2.262598253296e-07	1.1860361513479443e-07	6.529158440607023e-08	-2.476857106465265e-09	6.74905749260378e-08	3.618002487205824e-07	1.9969774562286832e-07	4.705108654361471e-08	2.153649779033583e-07	6.765564320544839e-08	8.58847368874605e-08	1.9120340554840278e-07	1.6076692112037604e-07	1.055638969025791e-07	1.0544703396333557e-07	1.5741041269560706e-07	8.215224782416473e-08	5.5513527306129084e-08	8.844644410572373e-08	1.0863912004570604e-07	9.510605968419275e-08	2.5110506599450413e-06	3.371881814050399e-08	2.3134565307381045e-07	4.835098995293397e-08	8.646897013612839e-08	6.131079173801464e-08	1.2052624639479064e-07	1.5692381085299421e-07	1.3086643191996278e-07	1.613971772110948e-07	1.3156677113249048e-07	2.3051590575023727e-08
P00912	2.606558811354052e-07	1.2689425951935528e-06	1.0029810899508185e-06	3.96452131249051e-07	4.845651899451537e-07	2.4916755810376496e-07	4.811411537935021e-07	1.8400479390167493e-06	1.07770705694832e-06	4.148305250101975e-06	1.3797470685013922e-06	1.2225242936850824e-07	6.421449950185462e-07	8.24102860868466e-07	7.16129533738245e-07	2.391524182319418e-07	1.6928507792551308e-06	1.4249079894925066e-06	5.875212975483113e-07	7.706985602083292e-08	4.1166134106366333e-07	6.726803288375554e-07	1.1593995677739875e-06	2.2059368206674782e-07	3.7209509810382327e-07	1.444289107220525e-06	5.421329570269311e-07	4.7593168578288955e-07	7.065263103497311e-07	3.1228193576311524e-07	4.271142746791073e-07	4.779961213895307e-07	1.0894378729855364e-06	5.782983881915014e-07	6.740686066320535e-07	5.130715738400176e-07	4.5206483178373406e-07	9.997878336992833e-07	1.0176973259000149e-07	4.343460798568953e-07	2.225335703614368e-07	5.3230224867577465e-06	8.48029019983622e-07	2.3755464207680626e-06	6.555571458089027e-07	5.897089650519132e-07	3.490820983778962e-06	6.620498902184967e-07	9.591371268491061e-08
P36107	7.75119847921781e-16	1.9449476875375816e-09	1.3691074766505821e-09	2.972967809167452e-09	2.196068801585313e-09	2.9643369460060897e-10	8.719222942794544e-07	1.690821369928537e-08	5.351519868812234e-09	4.467533827899173e-08	2.207352098238365e-09	1.0289187891774942e-08	6.497170663516454e-10	1.403438771411328e-09	2.939568965025017e-09	1.0397309602406705e-06	8.168295576824082e-09	6.669704469606582e-09	6.921146234620621e-10	-2.9383348494026667e-08	6.998730370434443e-09	1.5008825038802096e-09	2.4168928599417374e-09	4.603860518075543e-10	3.4958564219581204e-08	1.1376718282063622e-07	1.3693552585243477e-09	3.27695328390528e-09	8.825474442087764e-10	5.381380143959813e-10	1.4767316652808282e-09	1.4463979026125346e-09	4.8315918340257374e-09	6.097791295042404e-07	1.76418209506902e-09	7.795808773784596e-09	6.795582732943679e-08	9.107636041346227e-10	5.994352331020917e-10	6.462541950179834e-08	6.455606586802188e-08	1.962849958461371e-08	5.1437524242932e-10	8.10344454111115e-10	1.3813546624310396e-09	1.649372287927771e-09	1.1210026458990674e-09	4.3868779580479547e-08	1.599143363551715e-10
P35196	-6.415808607333112e-07	-6.253421674044173e-16	2.412769025827754e-15	2.9156960848135963e-16	8.555791151487991e-16	-7.430305952152874e-12	1.9949201207834982e-16	-5.479575293327723e-17	0.0	0.0	1.209463978579848e-15	1.3042364919016318e-15	1.2798939010942913e-15	0.0	0.0	0.0	3.0248879997025337e-16	-3.4151096859237306e-17	-2.553067506891125e-16	-3.0923081577332344e-08	1.0534115383086822e-16	0.0	1.9626680416685322e-16	-2.750231678498088e-12	0.0	3.921849572483157e-09	1.030134286956198e-16	0.0	0.0	5.845788229737751e-16	-3.247556477966639e-16	1.487584567271507e-17	1.1659455796795307e-15	-2.6277613269925575e-08	0.0	-8.064650678457549e-17	-6.023061230879263e-16	9.640194231898543e-17	0.0	1.381090269579755e-16	0.0	-6.53992449904194e-16	0.0	0.0	5.644012423857247e-16	-5.742638914443592e-16	-4.1963319584320395e-16	0.0	0.0
P47011	9.970202690823082e-07	2.687625846734707e-06	5.0857395697202085e-06	2.623592879547984e-06	3.0998908283639425e-06	1.381665315927659e-06	2.9087437901405105e-06	5.796680096537859e-06	1.4805926374591359e-05	4.415306814122545e-06	9.580659228695493e-06	7.514041320193817e-07	3.6210233032498435e-06	2.283671702226718e-06	2.333583551645431e-05	5.778739896077061e-06	5.3586978614355365e-06	2.171566975089093e-06	2.1164325014042175e-06	1.6283570829529746e-06	4.2661109203343674e-06	5.0982899534147305e-06	7.917195199567336e-06	2.724201002624049e-06	2.6861256030508773e-06	2.0450217913210724e-06	3.997590391042469e-06	3.234833425679547e-06	6.037266088061749e-06	3.9308578860098025e-06	3.463325012708373e-06	8.699867914373213e-06	3.43878422946253e-06	3.1503069515403075e-06	4.560410874710651e-06	-8.064650678457549e-17	3.7657523831146795e-06	4.842762215216866e-06	2.5175084393349556e-06	3.967897069194968e-06	6.909736564976858e-06	-6.53992449904194e-16	6.040538755776222e-06	1.807695160368868e-06	5.441463616565585e-06	8.94275539371307e-06	5.310573712339418e-06	4.468727688892121e-06	1.030770027138936e-06
Q03579	7.75119847921781e-16	5.817136440971324e-16	2.412769025827754e-15	2.9156960848135963e-16	8.555791151487991e-16	-7.430305952152874e-12	-1.2276431512513837e-15	-5.479575293327723e-17	1.8872884983734462e-17	0.0	1.209463978579848e-15	1.3042364919016318e-15	0.0	-3.30224663607054e-16	0.0	0.0	-3.781109999628167e-17	0.0	-8.510225022970416e-17	-3.0923082346300035e-08	4.2136461532347287e-16	0.0	-1.7664012375016791e-15	-2.750231678498088e-12	0.0	3.921849572483157e-09	1.030134286956198e-16	-2.336554778917516e-08	0.0	5.845788229737751e-16	-3.247556477966639e-16	1.487584567271507e-17	1.1659455796795307e-15	-2.6277613269925575e-08	0.0	-8.064650678457549e-17	-6.023061230879263e-16	-8.676174808708689e-16	0.0	1.381090269579755e-16	0.0	-6.53992449904194e-16	-1.1152233414413223e-17	0.0	5.644012423857247e-16	-5.742638914443592e-16	0.0	-1.9480080794379433e-17	0.0
Q12428	7.75119847921781e-16	-6.253421674044173e-16	2.412769025827754e-15	2.9156960848135963e-16	1.7111582302975983e-15	-7.43010882259256e-12	1.9949201207834982e-16	-5.479575293327723e-17	0.0	0.0	1.209463978579848e-15	1.3042364919016318e-15	0.0	0.0	0.0	0.0	3.0248879997025337e-16	-3.4151096859237306e-17	-2.553067506891125e-16	-3.0923081577332344e-08	1.0534115383086822e-16	0.0	1.9626680416685322e-16	-2.750231678498088e-12	0.0	3.921849572483157e-09	1.030134286956198e-16	0.0	0.0	5.845788229737751e-16	-3.247556477966639e-16	1.487584567271507e-17	1.1659455796795307e-15	-2.6277613269925575e-08	0.0	-8.064650678457549e-17	-6.023061230879263e-16	-8.676174808708689e-16	0.0	1.381090269579755e-16	0.0	-6.53992449904194e-16	0.0	0.0	5.644012423857247e-16	-5.742638914443592e-16	0.0	0.0	0.0
P10963	7.75119847921781e-16	-6.253421674044173e-16	2.412769025827754e-15	2.9156960848135963e-16	1.7111582302975983e-15	-7.43010882259256e-12	1.9949201207834982e-16	-5.479575293327723e-17	0.0	0.0	1.209463978579848e-15	1.3042364919016318e-15	0.0	0.0	0.0	0.0	3.0248879997025337e-16	-3.4151096859237306e-17	-2.553067506891125e-16	-3.0923081577332344e-08	1.0534115383086822e-16	0.0	1.9626680416685322e-16	-2.750231678498088e-12	0.0	3.921849572483157e-09	1.030134286956198e-16	0.0	0.0	5.845788229737751e-16	-3.247556477966639e-16	1.487584567271507e-17	1.1659455796795307e-15	-2.6277613269925575e-08	0.0	-8.064650678457549e-17	-6.023061230879263e-16	-8.676174808708689e-16	0.0	1.381090269579755e-16	0.0	-6.53992449904194e-16	0.0	0.0	5.644012423857247e-16	-5.742638914443592e-16	0.0	0.0	0.0
P38787	7.75119847921781e-16	-6.253421674044173e-16	2.412769025827754e-15	2.9156960848135963e-16	8.555791151487991e-16	-7.43010882259256e-12	1.9949201207834982e-16	-5.479575293327723e-17	0.0	0.0	1.209463978579848e-15	1.3042364919016318e-15	0.0	0.0	0.0	0.0	3.0248879997025337e-16	-3.4151096859237306e-17	-2.553067506891125e-16	-3.0923081577332344e-08	1.0534115383086822e-16	0.0	1.9626680416685322e-16	-2.750231678498088e-12	0.0	3.921849572483157e-09	1.030134286956198e-16	0.0	0.0	5.845788229737751e-16	-3.247556477966639e-16	1.487584567271507e-17	1.1659455796795307e-15	-2.6277613269925575e-08	0.0	-8.064650678457549e-17	-6.023061230879263e-16	-8.676174808708689e-16	0.0	1.381090269579755e-16	0.0	-6.53992449904194e-16	0.0	0.0	5.644012423857247e-16	-5.742638914443592e-16	0.0	0.0	0.0
P07255	1.328277571528375e-05	3.7449432994394068e-06	3.7094795500482008e-06	7.304469082114102e-06	3.0973383092299e-05	1.3762928402395805e-05	1.0713368068876383e-05	3.571262377713518e-05	5.955603724611358e-06	8.9170565660928e-06	1.7237897537547916e-05	3.302596811276275e-06	1.1816667399118541e-05	5.26052953295612e-06	1.7586026340245232e-05	4.094628339930232e-06	1.56183152022153e-05	1.5852849594164054e-05	1.385699998488487e-05	2.288869353002747e-06	5.660337891164587e-06	3.211115051962255e-05	2.6739827634614568e-06	2.0315359020209877e-06	3.5762891054442e-06	4.223626419253763e-06	6.455297440372386e-06	1.3282458755313096e-05	2.4065117028036035e-06	7.516814517155106e-06	9.122557385761187e-06	4.18034180167182e-06	4.646474193153313e-05	6.838436622344592e-06	8.103561611546727e-06	7.200281377436017e-06	1.1678663273217197e-05	5.0515897435980135e-06	2.621981615396383e-06	7.399841228080141e-06	6.253907796153923e-06	3.354180710722692e-06	5.222174318632485e-06	4.486237108456346e-06	2.983470378961777e-06	1.3253210703886928e-05	6.267830967540705e-06	2.806690461877175e-06	4.5953089709269506e-07
P14180	-6.374363653808621e-07	1.2766913848093538e-08	8.650823008832634e-09	7.517271572797409e-09	1.4662150961281202e-08	3.040342672678923e-09	1.3985087639567482e-08	9.863140306670241e-09	1.154344860765342e-08	1.048768160520221e-08	1.4316242380218116e-08	2.2161571025486703e-09	9.810795967488955e-09	9.943598000085053e-09	1.9211299222764416e-08	4.807720887856455e-09	2.0040911875871284e-08	8.893498135665933e-09	8.856216497473113e-09	-2.8867580413004834e-08	4.744178418733746e-09	1.171872491074494e-08	1.644040374562362e-08	5.308514885993658e-09	7.292403289268287e-09	3.921849572483157e-09	1.323951494065757e-08	1.0419462410780675e-08	2.2517605185415512e-08	2.0153999844464306e-08	4.4388866168191224e-09	1.621010117967648e-08	9.998939625679168e-09	-1.3004876786335959e-08	9.685834321737995e-09	1.1883913323195262e-08	2.17075036548954e-08	1.1582044439951378e-08	3.6780570745865093e-09	9.807794610592572e-09	5.789976629710946e-09	1.1814427130855903e-08	5.861240338557373e-09	5.3923122241888215e-09	8.929907262239575e-09	9.054637935113198e-09	1.8305804442007357e-08	1.5778059396664232e-08	2.6167253533073713e-09
P16387	1.2320505511075797e-06	6.916162360168174e-06	7.772219686275215e-06	7.072968587461328e-06	7.009868326569165e-06	7.024031925770417e-06	1.9949201207834982e-16	1.6009821412189032e-05	1.1279402350196381e-05	1.0608821190750043e-05	1.0294769405245504e-05	1.71823758024626e-06	4.4465226360027546e-05	0.0	9.660543860272751e-06	4.1284254355722624e-06	1.5115169213328947e-05	9.80740822459823e-06	6.492541781088942e-06	5.283583714973626e-06	4.7788037443145464e-06	1.4359128442465423e-05	9.595466744357274e-06	3.5349726180904856e-06	5.882696512979941e-06	3.921849572483157e-09	5.98231799128316e-06	7.997434950080726e-06	1.8423967923252795e-05	5.0768226093789325e-06	9.572580053490697e-06	8.414148258599478e-06	1.3949511237035198e-05	5.826167551158061e-06	7.514539534239254e-06	1.8349317386997055e-05	-3.0115306154396316e-16	1.8646365027555434e-05	1.7171778577461855e-06	6.3842688769800275e-06	0.0	6.527356517746354e-06	5.645874056891935e-06	6.729648424449852e-06	7.1795972443166425e-06	1.3338807799021843e-05	1.1499194825678491e-05	1.0256754203382893e-05	2.401858372389132e-06
P35731	7.75119847921781e-16	-6.253421674044173e-16	2.412769025827754e-15	2.9156960848135963e-16	-8.408277510945095e-16	-7.430305952152874e-12	1.9949201207834982e-16	-5.479575293327723e-17	0.0	0.0	1.209463978579848e-15	1.3042364919016318e-15	0.0	0.0	0.0	0.0	3.0248879997025337e-16	-3.4151096859237306e-17	-2.553067506891125e-16	-3.0923081577332344e-08	1.0534115383086822e-16	0.0	1.9626680416685322e-16	-2.750231678498088e-12	0.0	3.921849572483157e-09	1.030134286956198e-16	0.0	0.0	5.845788229737751e-16	-3.247556477966639e-16	1.487584567271507e-17	1.1659455796795307e-15	-2.6277613269925575e-08	0.0	-8.064650678457549e-17	-6.023061230879263e-16	-8.676174808708689e-16	0.0	1.381090269579755e-16	0.0	-6.53992449904194e-16	0.0	0.0	5.644012423857247e-16	-5.742638914443592e-16	0.0	0.0	0.0
Q05506	1.0727094306988816e-05	1.8288063156384628e-05	2.5180045838944673e-05	1.7055416040574287e-05	2.08975161758597e-05	1.6604900490285276e-05	4.4595284175901095e-05	4.60450256961297e-05	3.9725847525945254e-05	2.9666795496518518e-05	2.1666976384614953e-05	6.068637104394521e-06	6.591430644393005e-05	4.634942303525374e-05	3.261503105105665e-05	1.3409826192692256e-05	5.354084810704253e-05	2.1497890055057503e-05	1.546045907915128e-05	4.266526550763001e-06	2.1692783333231452e-05	4.717048903922709e-05	3.450336868110374e-05	1.0755347198539072e-05	1.729061553437439e-05	3.085746474765657e-05	1.5498956626020365e-05	2.3557442583839384e-05	3.072252818121781e-05	2.8840494514264212e-05	4.4367105823563505e-05	2.3090857551402936e-05	1.649917792855086e-05	2.5368480518262592e-05	3.0852388622965496e-05	2.204778541406329e-05	2.327757489421995e-05	3.582548817520906e-05	5.484338738153165e-06	2.4225161215363246e-05	1.063708595305267e-05	2.6046839447028763e-05	1.8966454488966763e-05	1.317453138450503e-05	1.929288728490605e-05	3.27551485549323e-05	3.049632609742354e-05	3.165400297606813e-05	1.2864220106610958e-05
P33315	2.5605535770191185e-05	1.2733371853640578e-05	1.9947184184294116e-05	6.600946181381482e-05	8.28415316179456e-05	1.7730082959803965e-05	9.387199316789379e-05	1.2528034048108828e-05	2.025940403648396e-05	8.434261132714033e-05	0.00011310224498239914	2.4152911489792926e-05	0.00011974020328798875	1.5210179579287113e-05	9.532519470321794e-05	3.6761176959706e-05	0.00011063873347759684	1.0686901695666908e-05	8.432236575491856e-06	1.5223848100046896e-05	6.908119050967441e-05	7.58809607897415e-05	1.9376054678336815e-05	6.617315684498043e-06	1.2396420012794541e-05	3.99555115722277e-05	0.00014737080703388896	0.0001455110909155415	1.6072707477280804e-05	5.867681450915591e-05	1.7225240331149017e-05	1.1090898972097018e-05	5.129491015310403e-05	6.889013826096789e-05	7.305360274634424e-05	2.2394854898833158e-05	1.7803092162725496e-05	1.3445055673157603e-05	1.666273106077322e-05	7.73646313428481e-05	6.444914833268227e-06	1.4162504684691512e-05	4.9840248102011446e-05	5.619463554908703e-05	1.1683237840683325e-05	7.891526088677617e-05	1.832441853079771e-05	2.6871632302311547e-05	2.673080220348774e-06
P32368	-6.415808607333112e-07	-6.253421674044173e-16	2.412769025827754e-15	4.373544127220394e-16	-8.408277510945095e-16	-7.430305952152874e-12	1.9949201207834982e-16	-5.479575293327723e-17	0.0	6.913043366644293e-16	1.4316242380218116e-08	1.3042364919016318e-15	0.0	0.0	0.0	-1.138928139672724e-09	-3.781109999628167e-17	-3.4151096859237306e-17	-8.510225022970416e-17	-3.0923081577332344e-08	1.0534115383086822e-16	-9.275739672632986e-16	1.9626680416685322e-16	-2.750231678498088e-12	0.0	8.613286282934417e-17	3.4337809565206605e-17	-2.336554778917516e-08	0.0	5.845788229737751e-16	9.278732794190397e-17	1.487584567271507e-17	1.0636696516374666e-15	-2.6277613101321533e-08	0.0	4.1667361838697337e-16	-3.0115306154396316e-16	9.640194231898543e-17	0.0	1.381090269579755e-16	0.0	-6.53992449904194e-16	0.0	0.0	5.2239928946399625e-15	-8.263797462248096e-16	-4.1963319584320395e-16	0.0	0.0
P07246	7.75119847921781e-16	1.3103485121140085e-06	1.9478887662355486e-06	1.171646131065236e-06	2.0851613914440106e-06	1.7594778929940475e-06	7.674422901891513e-07	1.3447576040599201e-06	2.2137297206020705e-06	1.77718555360453e-06	1.8081095838679265e-06	2.929311688109795e-07	1.4070260398441219e-06	7.621083057724994e-07	2.29758101013963e-06	1.4357226682380382e-06	2.724937233237292e-06	2.0128933420249655e-06	9.722732017608523e-07	-3.0923081577332344e-08	1.2158725645912964e-06	2.995129290315231e-06	4.4151797266212055e-06	1.2143459917419812e-06	6.100779130881764e-06	4.3010990326534434e-07	1.5757202750934078e-06	2.0627101575516464e-06	2.084836997674079e-06	5.845788229737751e-16	1.484008029289858e-06	3.1250728905127045e-06	1.2673139613740854e-06	1.4857298414375302e-06	1.624939577594595e-06	1.8060739359635605e-06	9.729294288352643e-07	1.585878043210342e-06	0.0	1.4693684924888777e-06	8.497157292617744e-08	-6.53992449904194e-16	8.521943492759197e-07	7.745918407442366e-07	1.401252549897706e-06	1.441188436675714e-06	3.88131759700208e-06	2.3323387171304285e-06	3.3551945929850667e-07
P00950	7.75119847921781e-16	0.0010355470839387693	0.0002951611148123594	0.003719804559833119	0.0004008663921648304	0.000195984059505511	0.0004033602432351492	0.0007925414969966983	0.0006425571225950784	0.0007489791777903997	0.01495857131375807	0.0007996834760397103	0.008379625263270215	0.0004112459875381832	0.0006416762759648277	0.00021221687227016014	0.0006236400950317419	0.0003187220687557457	0.00026234448465510876	0.00020816910922164274	0.00036206071304624644	0.0003855810876940902	0.0003374329358865117	0.00022635416377937644	0.000530453780654659	0.00022448378456926842	0.0023504844846651838	0.000327027163147939	0.000852202212020639	0.00027718745699568335	0.004941453271647155	0.00039263485770094444	0.00042856130013719075	0.012154425303259555	0.0003888529395298844	0.0011223097304556076	0.0005025071989300005	0.0007546385266324953	0.0004670524358565584	0.0007056218812120966	0.0008581361689376669	0.0007135957282158355	0.0005552712121757894	0.0003148299441633267	0.00031251061652503095	0.005093039754446397	0.0003794152118407832	0.0003932224975250168	0.0011557332931453582
P08465	7.663558188540358e-07	1.018106302883065e-06	1.5325710847827002e-06	2.7771411487571448e-06	4.5138438077685215e-06	3.474871027601061e-07	1.2049602000384436e-06	3.6958812444519605e-06	1.8088069060196668e-06	2.0968070588121546e-06	1.3289201741520585e-06	2.753413385097078e-07	9.222504344945752e-07	1.136777458013064e-06	2.022272623205534e-05	4.979096535910052e-07	1.2364183808624187e-05	1.8561281065581092e-06	8.813114393157555e-07	2.0717259840157593e-07	1.005523273330737e-06	1.4174977819844023e-06	5.268243659180335e-06	6.512178553075577e-07	1.421102027135698e-06	6.103746024078738e-07	1.5899261098712538e-06	2.547373811513763e-06	1.25288701581209e-06	2.293431784405495e-06	8.406692812650074e-07	6.6807479621845765e-06	6.52511608057567e-07	2.5695258452581017e-06	2.201439043469569e-06	1.7091325570355183e-06	7.782122514760416e-06	2.0318580515669297e-06	1.5752793056375962e-06	6.324597742672739e-06	5.506789066659765e-07	1.9962365205502584e-06	2.8490984745472326e-06	2.8311400915106293e-06	2.241529839576567e-06	1.0654217396486997e-06	4.719620972467348e-06	1.7446562290742936e-06	3.5878282558542034e-06
P20967	3.2188045123447966e-09	-2.1814261653642462e-16	2.412769025827754e-15	2.9156960848135963e-16	-8.408277510945095e-16	2.6263020737833866e-09	1.9949201207834982e-16	-5.479575293327723e-17	1.8872884983734462e-17	-8.522725392673332e-10	-1.314634759325922e-17	9.26694349509054e-16	0.0	-2.6417973088564318e-17	0.0	0.0	3.0248879997025337e-16	0.0	-2.553067506891125e-16	-3.0923081577332344e-08	1.0534115383086822e-16	0.0	-1.7664012375016791e-15	-2.750231678498088e-12	0.0	8.613286282934417e-17	1.030134286956198e-16	0.0	0.0	5.845788229737751e-16	-4.020784210815839e-16	1.487584567271507e-17	1.0636696516374666e-15	-2.6277613459605114e-08	3.3406112934534822e-09	4.569994390263938e-10	-6.023061230879263e-16	-8.676174808708689e-16	0.0	-4.910543180728017e-16	0.0	-6.53992449904194e-16	-1.1152233414413223e-17	0.0	5.644012423857247e-16	7.9106952011917e-12	9.38013315320118e-08	0.0	0.0
P53852	9.530577792952012e-08	2.847049647118417e-07	2.1602061243152884e-07	3.980565683722404e-07	3.8505987649162423e-07	6.592389418491422e-08	1.9611692672811424e-07	2.613017498687177e-07	2.8794608584857605e-07	1.9569233095894777e-07	1.2634308948528642e-06	8.064522816983933e-08	1.496656647543018e-06	2.3122629681526503e-07	3.787888716598316e-07	9.023346175255266e-08	4.2142839147685887e-07	2.2571037583488418e-07	1.236430538178327e-07	1.76667969048261e-08	1.22636202948301e-07	1.8821578719601774e-07	2.8297855908905956e-07	9.783220632454468e-08	1.8397039733853957e-07	6.813882878981571e-07	3.5393726856601483e-07	3.184599794537228e-07	3.4175955548594723e-07	1.2783341654705936e-07	1.5863994637919985e-07	1.5684412719912912e-07	7.512882820207817e-07	2.2210866784744493e-07	1.7228983089408407e-07	2.700764346688596e-06	2.40018161113048e-07	2.0882682282738232e-07	8.260690154034011e-08	1.614196480641106e-07	9.368801747376913e-08	7.583164030268335e-07	2.0148998238188232e-06	1.0887426670282904e-07	2.2774854599056697e-07	1.8578583780056142e-07	3.7507328264986547e-07	5.446493107100673e-07	6.918238830253023e-08
P22768	7.75119847921781e-16	1.257167809686278e-09	1.1126009578733672e-09	1.3900627553255171e-09	1.4429971955256895e-09	1.3272851573708941e-09	1.8459702079332465e-09	1.1169722034846944e-09	1.8156830364397393e-09	3.4633599176837876e-10	1.7618685877146006e-09	2.1156178016395915e-10	1.0697063420798483e-09	1.2751099139162465e-09	2.2108924669304747e-09	0.0	2.008286608933856e-09	1.3020295728438245e-09	1.2012572813740044e-09	-3.0703446750705174e-08	1.586050036973855e-09	1.1708636488335746e-09	3.2455761933523046e-09	1.5793448326516334e-09	1.4513527633398708e-09	3.921849572483157e-09	8.67641402429966e-10	0.0	1.2275776499547653e-09	1.2700116359465661e-09	9.030312507863805e-10	8.790790108873909e-10	7.312772424552928e-10	-2.5480331033185778e-08	0.0	2.2491445674022e-09	1.0214343496601028e-09	1.2212532929216204e-09	0.0	9.341565988587916e-10	1.0133875110359761e-09	9.73298347910938e-10	7.576781323028342e-10	9.269208506314684e-10	9.889048869713214e-10	9.981862104368404e-10	1.5003831842481881e-09	2.1250587156822224e-09	3.4476026672572515e-10
P15454	8.112614348917679e-09	4.0391702977654004e-08	1.3934788852065414e-08	2.0500984342386888e-08	9.322276335147185e-09	2.0004743342884324e-08	1.8376789853785115e-08	1.0975154384945459e-08	5.186275074426353e-08	9.88738720176556e-08	1.2231850766020761e-08	4.356810598861644e-09	1.0586992362462387e-08	1.7819861439193507e-08	1.4822677447469129e-08	5.24807389445949e-09	1.764946455675901e-08	1.0569184182496115e-08	1.333646813954582e-08	-2.8780982908275586e-08	9.684838609818828e-09	1.589944864928513e-08	1.4069634821141961e-08	9.949006758865826e-09	1.0731301432980347e-08	1.8823877157266014e-08	3.089006646214881e-07	3.001175555863509e-08	6.054906575671227e-08	8.485105590184248e-09	9.965081030125972e-09	5.4481047099034214e-08	3.353634475711941e-08	-6.620492559305735e-09	1.224032352049994e-08	2.1002192211948657e-08	1.082602563697441e-08	1.793434351930689e-08	2.3495590148401177e-09	1.008332050810175e-08	1.9702496700038846e-08	1.0513676190170553e-08	7.681520378111557e-09	1.0214551428101048e-08	7.20699271864904e-08	1.1672094262629425e-08	1.7184597325272383e-08	3.3223297761896936e-08	6.3519019070555096e-09
P32263	7.75119847921781e-16	7.768288847662381e-08	7.053077437587268e-08	5.350245547030178e-08	7.019538999528945e-08	3.639887806022837e-08	6.147730021370194e-08	5.3691537098881776e-08	8.417962497752985e-08	5.96720315081315e-08	7.077346009028345e-08	1.2055236489241138e-08	5.198263103543006e-08	6.092855243436619e-08	8.031993361344269e-08	2.822709172887306e-08	9.195108225695537e-08	8.459840677527964e-08	3.8876503307101954e-08	-1.99142422090438e-08	3.71038105985621e-08	1.7695829810464873e-07	7.623448937449221e-08	3.1579261663093736e-08	4.621605413170821e-08	4.3766314607467264e-08	6.459337080353563e-08	9.853864047776291e-08	6.937452257111043e-08	1.376791654596004e-07	5.3558657128676716e-08	9.57158835098836e-08	6.801900997520087e-08	2.2245017751902492e-08	8.289681348034832e-08	4.222891834203062e-07	7.179097448530625e-08	1.9959226639882744e-07	1.650588527627704e-08	4.880326121039967e-08	4.1614268881894385e-08	5.3974729644542854e-08	3.5574718350338685e-08	3.635493009602678e-08	8.605875940587535e-08	1.8286305963452288e-07	8.07973728871176e-08	8.183302790213009e-08	1.2111101539263813e-08
P07172	7.988458604269013e-06	5.713217148184821e-05	4.574929396462776e-05	3.750343925916126e-05	6.64863451957792e-05	1.7248584679382317e-05	3.754790027870779e-05	5.0526764135581244e-05	7.443276068940985e-05	5.348785781728588e-05	3.6812387590858984e-05	3.417885513265088e-05	0.00010978549770088203	6.516806641668271e-05	4.19990829207367e-05	1.5215114842689147e-05	0.0006067208260832396	3.522173012183075e-05	2.101947198322662e-05	8.484492900294528e-06	3.4706077201805986e-05	3.2258248226009024e-05	7.547396899550604e-05	6.105074314943394e-05	2.692024862860698e-05	1.952609412631032e-05	2.86766400135225e-05	3.444358626801971e-05	0.0001652235869871968	2.2900699197091817e-05	2.921602441017099e-05	9.108775349328041e-05	2.34501155514365e-05	3.084176854607118e-05	2.8688064909176247e-05	3.4809156384049995e-05	3.068280546341174e-05	0.00014971228641527987	6.681933764267288e-05	0.00010328651915050957	9.331995360837775e-05	2.9476870029630558e-05	1.9698560894074442e-05	4.782014739768067e-05	3.4891271885902344e-05	5.941573693896957e-05	0.00011520668674517727	4.965723230898897e-05	1.5167684123987919e-05
P33421	1.387829249228252e-07	2.9938218942611644e-06	2.412769025827754e-15	1.2211192145636658e-06	1.0970060570650147e-06	3.6635584294927896e-06	7.500451583424215e-07	-5.479575293327723e-17	9.805088946958876e-07	-8.522725392673332e-10	2.6095637613958605e-06	3.1780609219119844e-07	8.295693584502119e-07	-2.6417973088564318e-17	4.5174356223300987e-07	2.612584262235163e-07	1.0504808769146453e-06	-3.4151096859237306e-17	-2.553067506891125e-16	-3.0923081577332344e-08	1.0534115383086822e-16	2.0422812396195267e-05	1.9626680416685322e-16	-2.750231678498088e-12	-3.689596464491615e-17	3.454380169682945e-07	3.686804817194683e-07	2.1977319828734793e-06	0.0	3.0493804945805455e-07	-7.732277328491996e-17	1.487584567271507e-17	1.1659455796795307e-15	5.82221046666574e-06	4.351290604345955e-07	6.84922592979397e-07	8.538644573910838e-07	8.190951065635534e-07	9.715579507203525e-08	2.077611723448346e-06	0.0	-6.53992449904194e-16	2.211426830321343e-06	2.579711470847899e-07	5.644012423857247e-16	-2.661222911571421e-16	0.0	0.0	0.0
P36148	1.664146176164253e-05	3.565921715230589e-05	3.136426754164312e-05	3.755091300298452e-05	0.0006418819156914143	2.079955770000426e-05	3.307831280830809e-05	0.0001077435362080179	6.381765023354938e-05	7.396015223443898e-05	4.124236846871601e-05	6.702896967797e-06	2.7262057968732842e-05	7.763951598361556e-05	6.196949835089567e-05	1.5751842562045123e-05	3.865259052372429e-05	4.070899467636716e-05	3.301373617917906e-05	7.31698568414201e-06	4.744111741626216e-05	5.001368592676154e-05	8.663881920007683e-05	1.3359832162884356e-05	0.0001202410719225641	3.255642240375394e-05	2.468251142241957e-05	3.533445490572152e-05	6.012294319625263e-05	2.9542945546312054e-05	4.919028826591346e-05	0.00029600605189791855	1.569803262092384e-05	3.1288956250851136e-05	5.680156390277073e-05	0.00037579234346738584	3.3710508883618906e-05	0.0002076356548705121	6.762995909308829e-06	4.4741196291127786e-05	1.917289125747115e-05	4.2344542905909844e-05	3.690847834692156e-05	1.884990602290448e-05	4.9073918462914064e-05	3.916759714492149e-05	7.673300030100825e-05	4.2061973845144644e-05	9.355374241115315e-06
P32327	9.579317067287958e-05	0.0002629892681911499	0.00035651770286971923	0.00018207976891334397	0.00047590083393403486	3.6911874031791946e-09	0.00037332075188994956	0.0002793739917923915	0.0006778218814803027	0.0003992073062609776	0.00021328026773196362	6.0257193111269206e-05	0.0013701914091884398	0.0002857739234488415	0.00036538960457965536	1.973766007140815e-05	0.000509692550026879	0.00018220553564623763	0.0002614552280260116	5.7175326073099735e-05	0.0002031112080806048	0.0007172231415005628	0.00044563981547425204	8.972536444390497e-05	0.00024245904145322916	0.00012642281607270044	0.0004023425310820928	0.00039958407314023863	0.000339032633477525	0.00018058512749029646	0.00034337622308197515	0.0002606410733799396	0.0003029826839521377	0.0002381496866162292	0.00039032859258343497	0.00023286268528200692	1.7795408182143276e-16	7.135520588747537e-05	6.565075355928761e-05	0.00011731495493709032	9.944825008575121e-05	0.0002640227142527896	0.00020874525017640708	0.00014448943386615064	0.00038325187255223487	-5.742638914443592e-16	0.0005013955222042574	0.0004606893855041011	0.000952959598948744
P32626	-4.898755340259426e-07	1.1634272881942647e-16	3.980387319444656e-15	3.826851111317845e-16	-8.408277510945095e-16	3.6911874031791946e-09	-1.2276431512513837e-15	-6.301511587326881e-16	-1.8872884983734462e-17	-8.52272033133801e-10	1.4316242367071768e-08	9.61016362453834e-16	1.0665782509119095e-16	-3.30224663607054e-16	-2.0617174762195057e-17	-1.1389289507944468e-09	-3.781109999628167e-17	0.0	2.127556255742604e-17	-3.0923082362320194e-08	-1.8961407689556281e-16	-2.2069863359023313e-15	1.5701344333348258e-16	-2.750231678498088e-12	0.0	-2.2039353942536975e-11	4.635604291302891e-16	-2.3365549107943987e-08	1.53925997804812e-15	4.714345346562703e-16	4.175429757385679e-16	1.338826110544356e-16	1.0841248372458794e-15	-2.627761335422759e-08	1.2540151789639427e-15	4.569994390263938e-10	1.7795408182143276e-16	5.302106827544198e-16	2.613385782300654e-16	-1.5345447439775054e-16	6.066182651930123e-16	1.189077181643989e-16	-4.460893365765289e-17	2.0250614891222704e-16	9.71295161314968e-15	-5.742638914443592e-16	-3.8314335272640356e-16	5.844024238313829e-17	6.358000103379666e-17
Q06817	0.0005287591604384524	0.002069954033520966	0.0013787018464561877	0.001554622777266239	0.0011912637545117995	0.0007354462336724869	0.003596779592548662	0.0016492511539834126	0.01582915973525373	0.0021839051873837998	0.0017241894879899155	0.0003190181645311949	0.0019927414047353916	0.003470546725324651	0.003857487849371959	0.0020243782948897774	0.001858804998181518	0.001143876834173944	0.0018177272825261048	-3.092308175355411e-08	0.0012180656074274093	0.0029353290338376367	0.003472582021287076	0.0027581717256295506	0.00121554167472392	0.0014600448016467613	0.0009945043660193602	0.0013371571447201374	0.0018646574147584728	0.0009266037747378902	0.0019852457516156678	0.0012653522227148092	0.0010952094736106977	0.0019198637073015573	0.0020469485949058674	0.0025603359936079775	0.0019769151663193534	0.0028158191752301748	0.0007312395707810666	0.004983166456406765	0.0007554592545909285	0.00791569366727733	0.0009194155225278802	0.0007961694924970073	0.002259058805994478	0.0013066484577005154	0.0023874362279015836	0.006518349491099638	0.0003037389977199521
P48016	-4.898755340259426e-07	1.1634272881942647e-16	4.034913173135679e-15	7.83593322793654e-16	-8.408277510945095e-16	1.3272873455090134e-09	-1.2276431512513837e-15	-5.34258591099453e-16	0.0	-8.522726874039768e-10	1.4316242367071768e-08	1.0296603883433935e-15	7.61841607794221e-17	-3.0380669051848963e-16	-2.0617174762195057e-17	-1.1389289507944468e-09	-3.781109999628167e-17	-3.4151096859237306e-17	-8.510225022970416e-17	-3.092308175355411e-08	-1.8961407689556281e-16	-1.2794123686390325e-15	6.947844867506604e-15	-2.750231678498088e-12	-3.689596464491615e-17	-2.203933240932127e-11	1.7168904782603302e-16	-2.3365549181208922e-08	8.012586187099802e-16	5.845788229737751e-16	4.175429757385679e-16	-6.396613639267479e-16	1.0841248372458794e-15	-2.6277613459605114e-08	1.2540151789639427e-15	4.569994390263938e-10	1.7795408182143276e-16	4.940599543848003e-16	2.613385782300654e-16	-1.5345447439775054e-16	5.291776355939044e-16	1.189077181643989e-16	2.230446682882644e-16	1.5621902916086085e-15	9.279806473644355e-15	-5.742638914443592e-16	1.8244921558400173e-17	5.844024238313829e-17	6.358000103379666e-17
P50107	1.4495829931307563e-07	1.7927920014774182e-06	3.4133179230215154e-06	1.3574489624929485e-06	2.038485088366012e-06	9.994659946878035e-07	8.784903731215069e-07	2.3937320777604203e-06	3.862336649813315e-06	5.879866047704333e-06	1.9090924151808396e-06	4.160141301084665e-07	5.79669491926587e-06	3.3026041192478848e-06	7.036832724175385e-06	1.01508934785457e-06	5.942749676782764e-06	2.6540066453364934e-06	3.255143121753597e-06	3.563322718229385e-07	1.67516799018182e-06	7.499359586026525e-06	3.689304463001673e-06	4.624022692633588e-06	3.9684307555251366e-06	3.0832146372818337e-06	3.615500725513698e-06	1.673218360397706e-06	4.2978342686359845e-06	1.369527094298347e-06	7.294250975029861e-06	1.5547122098283705e-06	2.76074348585055e-06	1.415494218154581e-06	1.9710772890860566e-06	2.8340695928167108e-06	1.7904788073441609e-06	2.087738751583407e-06	3.8474334360506596e-07	1.6767632586342632e-06	2.06823354230797e-06	2.6564402855223936e-06	1.0929485864931286e-06	2.386507825056518e-06	6.011330196064984e-06	2.8783686821360092e-05	8.18025035740637e-06	2.8923916158195054e-06	7.623011732281473e-07
Q12166	1.4495829931307563e-07	1.1634272881942647e-16	4.034913173135679e-15	3.826851111317845e-16	-8.408277510945095e-16	3.6911874031791946e-09	-1.2276431512513837e-15	-5.34258591099453e-16	0.0	-8.522726874039768e-10	-1.314634759325922e-17	9.61016362453834e-16	7.61841607794221e-17	-3.0380669051848963e-16	-7.21601116676827e-16	1.5122608391456325e-16	3.0248879997025337e-16	0.0	-8.510225022970416e-17	-3.092308175355411e-08	5.477739999205149e-16	-2.2069863359023313e-15	1.5701344333348258e-16	-2.750231678498088e-12	-3.689596464491615e-17	-2.203933240932127e-11	1.7168904782603302e-16	-2.336554812619386e-08	8.012586187099802e-16	5.845788229737751e-16	-3.0929109313967986e-16	-6.396613639267479e-16	1.8409667047571537e-15	-2.6277613459605114e-08	9.903317630819134e-08	4.569994390263938e-10	3.2853061259341437e-16	4.940599543848003e-16	0.0	-3.9898163343415136e-16	5.291776355939044e-16	1.189077181643989e-16	2.230446682882644e-16	1.5621902916086085e-15	9.279806473644355e-15	-5.742638914443592e-16	0.0	9.155637973358334e-16	6.358000103379666e-17
P25340	2.1944127388863137e-07	9.369559618356495e-08	9.408595958267645e-08	9.718467302481121e-08	8.569731950214544e-08	4.800758425996772e-08	1.06533131054293e-07	1.0460502463577454e-07	1.4015461256171744e-07	1.0583279436445975e-07	1.0924158649388133e-07	2.1019573247250497e-08	1.0863751650904052e-07	1.17890903121538e-07	1.6483256277400222e-07	4.991490534950307e-08	1.5678147178008354e-07	7.351922112601642e-08	7.486021603053083e-08	-1.1186924595734531e-08	7.634243198567473e-08	1.0358985845585594e-07	1.6488748730447717e-07	4.8413656244669585e-08	8.171037714556944e-08	6.100337906042378e-08	9.426163601989122e-08	7.394140213818014e-08	1.4232637410222534e-07	7.418011265646966e-08	8.463019530032663e-08	8.857740866513467e-08	7.051116354549583e-08	5.2524538518392026e-08	1.9797037180805134e-07	1.2640022735054572e-07	1.0261349140584055e-07	1.0992557052407132e-07	2.1380923216164267e-08	9.467552345319271e-08	7.878605630330501e-08	8.909364780062524e-08	6.9341838691004e-08	5.062321410215311e-08	1.0694231676909917e-07	1.0119824155259639e-07	1.505677656871111e-07	1.3708843726009172e-07	2.591997245495798e-08
P29952	2.825015894089884e-06	4.7591765471356505e-06	7.600045344102791e-06	1.0398205986023165e-05	5.712381959711947e-06	6.06064781903396e-06	1.2084847779228714e-05	9.181823765654593e-05	1.0661996153102201e-05	2.910923550784981e-05	9.409393881516969e-06	1.7538459519813554e-06	1.2258700084946846e-05	2.3014140150756818e-05	1.2919541233142201e-05	2.0231341764388437e-05	6.046322603555596e-05	1.9679172501994913e-05	2.867515621218137e-05	2.54199199148298e-05	7.678134176787445e-06	1.2275301614608801e-05	9.684452790410505e-06	4.023402861607114e-06	6.92622240422987e-06	8.823666789114222e-06	6.677680228327308e-06	1.0103607688538051e-05	2.7532056455216258e-05	5.287554296514836e-06	1.1243725008245512e-05	1.0356162614917924e-05	5.962203680298095e-06	1.92609417107629e-05	3.6255138096129195e-05	1.0747512187976706e-05	2.622842598700286e-05	2.595657425861895e-05	4.480096972675923e-05	1.146849536512069e-05	4.138116894025088e-06	1.1326228992459643e-05	8.02327498902425e-06	4.820243095768673e-06	1.409107287495197e-05	1.0541668998990064e-05	1.1151808783362318e-05	4.095451944874998e-05	2.7428123235496475e-06
P53204	1.4495829931307563e-07	1.1634272881942647e-16	4.034913173135679e-15	7.83593322793654e-16	-8.408277510945095e-16	1.3272873455090134e-09	-8.286591270946839e-16	-6.301511587326881e-16	0.0	-8.52272033133801e-10	1.4316242367071768e-08	1.0296603883433935e-15	1.0665782509119095e-16	-3.0380669051848963e-16	-2.0617174762195057e-17	1.5122608391456325e-16	3.0248879997025337e-16	-3.4151096859237306e-17	2.127556255742604e-17	-3.0923082362320194e-08	5.477739999205149e-16	-2.2069863359023313e-15	1.5701344333348258e-16	-2.750231678498088e-12	-3.689596464491615e-17	-2.203933240932127e-11	1.7168904782603302e-16	-2.3365549181208922e-08	8.012586187099802e-16	5.845788229737751e-16	4.175429757385679e-16	-6.396613639267479e-16	1.8409667047571537e-15	-2.627761335422759e-08	1.2540151789639427e-15	4.569997750535054e-10	1.7795408182143276e-16	4.940599543848003e-16	2.613385782300654e-16	-1.5345447439775054e-16	6.066182651930123e-16	-2.7348775177811745e-15	-4.460893365765289e-17	4.7733592243596365e-16	9.71295161314968e-15	-5.742638914443592e-16	0.0	5.844024238313829e-17	6.358000103379666e-17
P07263	2.2647574260073716e-06	1.0479883697396986e-05	4.585259728073556e-06	5.7024975189505545e-06	3.825769307883663e-06	2.2361007677321062e-06	4.854704450545053e-06	2.7726650756123557e-05	1.0176866899174286e-05	4.418528918406235e-06	3.349112254678901e-05	1.1515813761422123e-06	4.879885426345036e-06	4.435271961689819e-06	5.901575621136219e-06	2.645149957668033e-06	5.031371966758106e-05	3.536521346345006e-06	3.1466521030989443e-06	7.111888661302947e-06	6.275983916905414e-06	5.61873080270641e-05	1.1263645070238684e-05	3.0413371032183113e-06	5.004885370687104e-06	1.8318993977682958e-05	3.4166683781932e-06	6.1215256470999034e-06	4.4518493520819705e-06	3.205461909852244e-06	3.912018168982324e-06	4.37261439653307e-06	9.267120805695428e-06	4.907976121175951e-06	4.958211776041126e-06	6.1099025501677285e-06	4.8513829051491125e-06	1.1504307052340992e-05	1.6503160104762643e-06	4.558304002765791e-06	2.9732192830965946e-05	4.099875790733978e-06	3.3906180108584206e-06	2.239437443161777e-06	8.886448517126623e-06	4.7898830685328655e-06	9.530961086616563e-06	0.00011941175246947628	9.255908022862352e-07
Q03674	1.4495829931307563e-07	1.1634272881942647e-16	3.980387319444656e-15	7.83593322793654e-16	-8.408277510945095e-16	3.6911874031791946e-09	-1.2276431512513837e-15	-5.34258591099453e-16	0.0	-8.522724281648505e-10	1.4316242367071768e-08	9.61016362453834e-16	7.61841607794221e-17	-3.0380669051848963e-16	-2.0617174762195057e-17	-1.1389289507944468e-09	3.0248879997025337e-16	-3.4151096859237306e-17	-8.510225022970416e-17	-3.0923082362320194e-08	5.477739999205149e-16	-2.2069863359023313e-15	6.947844867506604e-15	-2.7505436504947826e-12	-3.689596464491615e-17	-2.203933240932127e-11	4.635604291302891e-16	-2.336554812619386e-08	-1.0121161499494487e-15	4.714345346562703e-16	-3.0929109313967986e-16	1.338826110544356e-16	1.0841248372458794e-15	-2.62776138178887e-08	9.903317630819134e-08	4.569997750535054e-10	3.2853061259341437e-16	5.302106827544198e-16	2.613385782300654e-16	-1.5345447439775054e-16	6.066182651930123e-16	1.189077181643989e-16	-4.460893365765289e-17	4.7733592243596365e-16	9.279806473644355e-15	-5.742638914443592e-16	0.0	1.168804847662766e-15	6.358000103379666e-17
P25335	1.4495829931307563e-07	1.1634272881942647e-16	3.980387319444656e-15	7.83593322793654e-16	-8.408277510945095e-16	3.6911874031791946e-09	-1.2276431512513837e-15	-5.34258591099453e-16	1.8872884983734462e-17	-8.522724281648505e-10	1.4316242367071768e-08	9.61016362453834e-16	-2.4378931449415077e-16	-3.0380669051848963e-16	-2.0617174762195057e-17	-1.1389289507944468e-09	3.0248879997025337e-16	-3.4151096859237306e-17	-8.510225022970416e-17	-3.092308325944917e-08	5.477739999205149e-16	-1.3913609508949477e-15	6.947844867506604e-15	-2.750231678498088e-12	-3.689596464491615e-17	-2.203933240932127e-11	4.635604291302891e-16	-2.336554812619386e-08	-1.5603457311720668e-15	4.714345346562703e-16	-3.0929109313967986e-16	1.338826110544356e-16	1.0841248372458794e-15	-2.62776138178887e-08	9.903317630819134e-08	4.569997750535054e-10	3.2853061259341437e-16	5.302106827544198e-16	2.613385782300654e-16	-3.069089487955011e-16	6.066182651930123e-16	1.189077181643989e-16	-4.460893365765289e-17	4.7733592243596365e-16	9.279806473644355e-15	-5.742638914443592e-16	0.0	1.1882849284571454e-15	6.358000103379666e-17
P32352	1.4495829931307563e-07	6.39563611718482e-12	4.959439916857236e-12	4.928565100065192e-12	4.387040918381685e-12	3.6911874031791946e-09	1.044761151009465e-11	2.324113914381137e-11	1.4701864165019244e-11	-8.465915977441497e-10	8.680138925401265e-12	1.0856567524628016e-12	4.937343091792788e-12	6.645229786643645e-12	8.478874972477004e-12	2.7281185538187208e-12	8.174381708196134e-12	4.084454108816352e-12	3.894576828387067e-12	-3.092177546968985e-08	4.023821394031504e-12	7.415138242885064e-12	7.119048400781351e-12	-2.498753888071547e-13	5.363529484466816e-12	-1.819660086705291e-11	5.664708443972133e-12	-2.3352182785112607e-08	7.305391113075748e-12	3.6133382769450625e-12	5.388562212007445e-12	5.667979842372223e-12	6.0129449958922074e-12	-2.6273284298013793e-08	9.903317630819134e-08	4.569994390263938e-10	6.4373109558085094e-12	8.176559692397757e-12	1.274025568871569e-12	1.4682247892322856e-11	4.254407495372593e-12	4.6141099591161055e-12	3.4027025460052757e-12	3.5114855515878615e-12	5.2053807792515216e-12	7.1914646932485805e-12	1.328405440698493e-11	7.176773445942093e-12	1.1460454136344432e-12
P08425	1.4495829931307563e-07	1.8905693433156802e-16	4.034913173135679e-15	7.83593322793654e-16	-8.408277510945095e-16	3.6911874031791946e-09	-1.2276431512513837e-15	-5.34258591099453e-16	-1.8872884983734462e-17	-8.522726874039768e-10	-1.314634759325922e-17	9.61016362453834e-16	-1.9807881802649747e-16	-3.0380669051848963e-16	-7.21601116676827e-16	-1.2373043229373357e-16	3.0248879997025337e-16	-3.4151096859237306e-17	2.127556255742604e-17	-3.092308218609844e-08	5.477739999205149e-16	-1.5672801515828148e-15	1.5701344333348258e-16	-2.7502600395886965e-12	0.0	-2.203933240932127e-11	1.7168904782603302e-16	-2.336554812619386e-08	5.060580749747243e-16	5.845788229737751e-16	-3.0929109313967986e-16	-6.396613639267479e-16	1.8409667047571537e-15	-2.6277613459605114e-08	9.903317630819134e-08	4.569994390263938e-10	1.7795408182143276e-16	4.940599543848003e-16	0.0	-9.207268463865031e-17	5.291776355939044e-16	1.189077181643989e-16	2.230446682882644e-16	1.5621902916086085e-15	9.279806473644355e-15	-5.742638914443592e-16	3.8314335272640356e-16	7.986833125695568e-16	6.358000103379666e-17
P15700	3.9647110047639533e-07	1.0928628609639086e-06	2.731742002731083e-07	1.0547438418562016e-05	2.1990489488586535e-07	1.015783000020268e-07	2.8154467305184524e-06	2.0334137014487952e-07	3.144927994569298e-06	4.08219271571398e-07	2.8691887976819974e-07	1.1425954523310682e-07	9.312890568650428e-07	6.779460248270336e-07	3.2932985655667323e-07	9.439282372325104e-08	3.656925967697184e-07	2.0637554282651498e-07	3.318767605904889e-06	3.277350495882496e-07	1.7837547465930414e-07	5.310561224042724e-07	8.500893879668562e-07	1.36610282149589e-07	1.0407123119475088e-06	5.164944939513491e-07	2.0337160260253698e-07	3.6568874913991926e-07	3.890648561677961e-06	1.2563097329113898e-06	7.785836365352814e-07	2.353862691381805e-06	5.785670273238429e-06	2.696371818079549e-07	6.336049496884735e-07	1.560916394595584e-06	2.2549020108547703e-06	3.7814637752207145e-06	6.962641108611073e-08	6.49688247354034e-07	1.6629230994001885e-07	6.156631557019632e-07	3.779498920460771e-07	5.75119183185995e-07	1.5055750696561654e-06	2.5612922874709804e-06	1.7374531171447719e-06	0.00010725728910804125	3.715591822760345e-07
Q04120	1.4495829931307563e-07	1.8905693433156802e-16	4.034913173135679e-15	7.83593322793654e-16	-8.408277510945095e-16	3.6911874031791946e-09	-1.2276431512513837e-15	-5.34258591099453e-16	-1.8872884983734462e-17	-8.522726874039768e-10	-1.314634759325922e-17	9.61016362453834e-16	-1.9807881802649747e-16	-3.0380669051848963e-16	-7.21601116676827e-16	-1.2373043229373357e-16	3.0248879997025337e-16	-3.4151096859237306e-17	2.127556255742604e-17	-3.092308218609844e-08	5.477739999205149e-16	-1.5672801515828148e-15	1.5701344333348258e-16	-2.7502600395886965e-12	0.0	-2.203933240932127e-11	1.7168904782603302e-16	-2.336554812619386e-08	5.060580749747243e-16	5.845788229737751e-16	-3.0929109313967986e-16	-6.396613639267479e-16	1.8409667047571537e-15	-2.6277613459605114e-08	9.903317630819134e-08	4.569994390263938e-10	1.7795408182143276e-16	4.940599543848003e-16	0.0	-9.207268463865031e-17	5.291776355939044e-16	1.189077181643989e-16	2.230446682882644e-16	1.5621902916086085e-15	9.279806473644355e-15	-5.742638914443592e-16	3.8314335272640356e-16	7.986833125695568e-16	6.358000103379666e-17
P10659	1.2665521302757163e-07	1.735384008353289e-05	2.5936997652878157e-05	1.6500115237879722e-05	2.270049085531206e-05	6.486735049201928e-06	5.331939134119874e-05	2.3774187950441858e-05	-1.8872884983734462e-17	2.187275397853032e-05	2.333400251804088e-05	3.7932409746687958e-06	1.084402485348835e-05	1.987934061990096e-05	3.428945114683634e-05	9.355467118782744e-06	3.132667557504978e-05	1.4585905829363316e-05	1.2583668589330146e-05	4.420085864366991e-06	1.2027414927632158e-05	4.2086848999778246e-05	4.391206559136683e-05	1.1732346107873414e-05	0.0	8.70981237385863e-06	1.5365103296687196e-05	1.9152394590868585e-05	2.7329747118677805e-05	1.282260233436548e-05	1.933656266277562e-05	3.4143776998536124e-05	1.3336571186716166e-05	9.92591902264983e-06	2.689075023479031e-05	2.5507772545521985e-05	1.7795408182143276e-16	1.5739488299633427e-05	3.6625922846190886e-06	1.6700336200868895e-05	7.534231502769906e-06	1.9592252461287964e-05	1.4279356395156381e-05	9.925474461065863e-06	2.42771582449517e-05	1.8656382649138804e-05	2.084843988019573e-05	7.986833125695568e-16	3.7849202761808757e-06
P49367	2.156121652491341e-05	9.050192189969839e-05	8.592298647310639e-05	6.295791090874805e-05	8.527590295090781e-05	2.977818165943831e-05	0.00021858988954171483	0.0007209329915392859	0.0001234450663148614	9.323126262021667e-05	0.00012826983127575667	2.7398306917486093e-05	7.732651077167878e-05	0.000498702842125689	0.00018937012070260954	7.669487315736836e-05	0.0024289984140548264	8.81019511804909e-05	0.00010562877674002303	0.005109045559775517	9.519912014310943e-05	0.00011243086572696594	0.000140892388128943	4.7321942623298966e-05	9.635882518353168e-05	6.824486478637378e-05	6.540273706783692e-05	0.00022486416587355517	0.0002874783928659487	6.0362377316201594e-05	0.00013661915285940795	7.801426509419619e-05	0.00014928281802075678	0.00012301732075083445	7.745910587124285e-05	0.00010720477935837795	0.00012236793776307728	0.0002245418846754276	2.153669407259761e-05	0.000565347137878846	0.000372126646227705	8.47569044022636e-05	6.213355339781395e-05	4.530827039264726e-05	0.00018243874138902593	9.824792315983747e-05	0.00036158893622521414	0.0002281169796209426	2.4251896322288704e-05
P53630	1.4495829931307563e-07	-1.599712521267114e-16	4.034913173135679e-15	4.0090821166186947e-16	-8.408277510945095e-16	3.6911874031791946e-09	-1.2276431512513837e-15	-5.34258591099453e-16	-1.8872884983734462e-17	-8.522726874039768e-10	-1.314634759325922e-17	9.61016362453834e-16	-1.9807881802649747e-16	-3.170156770627718e-16	-7.21601116676827e-16	-1.2373043229373357e-16	3.0248879997025337e-16	-3.4151096859237306e-17	-4.467868137059468e-16	-3.092308218609844e-08	5.477739999205149e-16	-1.5672801515828148e-15	1.5701344333348258e-16	-2.7505861921306957e-12	0.0	-2.203933240932127e-11	-2.918713813042561e-16	-2.336554812619386e-08	1.370573953056545e-15	5.845788229737751e-16	-3.0929109313967986e-16	-6.396613639267479e-16	1.8409667047571537e-15	-2.6277613459605114e-08	9.903317630819134e-08	4.569994390263938e-10	1.7795408182143276e-16	4.940599543848003e-16	0.0	-7.672723719887527e-17	5.291776355939044e-16	1.189077181643989e-16	2.230446682882644e-16	1.5621902916086085e-15	9.279806473644355e-15	-5.742638914443592e-16	4.1963319584320395e-16	7.986833125695568e-16	6.358000103379666e-17
P10174	2.4165218216086024e-06	4.832248097986877e-06	1.9733074324161563e-06	8.738847598396002e-06	1.104340022991359e-05	8.200713839298774e-06	5.684272198746446e-05	6.753551880060641e-06	1.200615703220558e-05	1.5608959624981258e-05	0.00016925167456820943	2.2578201762776355e-06	8.739788068587605e-06	5.549862110183516e-06	1.5618032473932152e-05	5.439467710830841e-06	1.5616147691892137e-05	1.0888920239763189e-05	8.60836710589386e-06	1.568501777885976e-06	5.940819969173312e-06	2.7228470479596336e-05	4.372890959723163e-06	2.345210700127333e-06	3.913682968494213e-05	4.405005326628355e-06	1.3918584965922668e-05	2.660432513447633e-05	2.3047742700003168e-06	1.029545172509723e-05	7.5438553246392134e-06	3.0837789946441515e-06	5.863469527490598e-06	6.787701037459457e-06	3.876501763276766e-05	7.439779203665787e-06	3.943583763296982e-06	5.08367064920116e-06	2.5995295045180946e-06	1.0241501502537442e-05	2.3474457173169783e-06	1.7013612594648122e-06	6.294958623341372e-06	4.198551310337542e-06	4.1424112188460396e-06	1.6940930378113195e-05	5.249068574680795e-06	3.4441828423384216e-06	1.0280705204176478e-06
P46969	7.725918923677517e-06	1.7328854437732128e-07	6.756564055799652e-06	5.150361272581557e-05	2.03430298261815e-05	5.028277185271147e-06	5.8513656779586446e-05	2.4784225300549238e-06	3.866693097717822e-05	0.00015009987109642253	0.00010508279101138372	4.5223763829560725e-06	5.0234336952516704e-05	8.197227416333736e-06	3.655753905043275e-05	2.1247715068314323e-05	0.0001825930628734797	2.989169219490567e-07	2.3026270209495187e-07	7.245198179276055e-06	1.8323282238856757e-05	0.00010308969325693266	2.993182021855325e-07	3.1681090521070965e-07	3.200550947073516e-07	1.1431605556651296e-05	0.00010338126311173893	3.7612147798221434e-05	8.98145600119361e-06	2.068892492973388e-05	4.468250864367826e-06	5.408833717377949e-07	1.1440551258321877e-05	1.5658615687935295e-05	4.0994731665471564e-05	6.2715091524499305e-06	5.16301965167307e-06	4.87691268336928e-07	3.5173439207639766e-06	1.8294759126467705e-05	1.3813010667724797e-06	1.986415480064507e-07	1.2480145497788362e-05	8.893714190933296e-06	6.094885377115794e-06	2.773686956341752e-05	8.534714115525136e-06	1.5585113607855e-06	1.4250626064836454e-06
P04807	0.00040960272161677064	0.0009022377054177865	0.0006165595129024499	0.0011691301826718952	0.0011436924906918131	0.0010114748605972914	0.000956931742890746	0.0018064664083698699	0.0037285640994285073	0.0012896363606583491	0.0008307779131874653	0.0007550018836869412	0.0016192152433718225	0.0013517252140592532	0.001006264928901318	0.0023917232653884292	0.0020335350352947575	0.0005469053606501192	0.0005895236775916896	0.0006103783481623663	0.0006671061354187262	0.0020147426931213415	0.0007702211318959628	0.0005125418815709974	0.0008680165993836707	0.0004085605776783708	0.0016309854165591415	-2.3365549181208922e-08	0.000725623425803076	0.0009872008487541877	0.0006820242763885188	0.0008135999727760787	0.00042128074790754634	0.0009179187588530589	0.0003046234021874811	0.003640079797946145	0.000973561946047689	0.0005692291660312623	2.613385782300654e-16	0.0012965143466522624	0.000949063831598586	0.0005260686445751216	0.0006487461820469974	0.0005829287029248421	0.002886523692745588	0.0007882943490167245	4.1963319584320395e-16	0.0007192491952404873	0.000813133065425686
P38074	-4.898755340259426e-07	1.3088556992185477e-16	3.980387319444656e-15	4.373544127220394e-16	-8.408277510945095e-16	1.3272873455090134e-09	-8.286591270946839e-16	-5.34258591099453e-16	-1.8872884983734462e-17	-8.522720207890807e-10	1.4316242367071768e-08	1.0296603883433935e-15	-2.4378931449415077e-16	-9.24629058099751e-16	-2.0617174762195057e-17	-1.1389289507944468e-09	-3.781109999628167e-17	0.0	-8.510225022970416e-17	-3.092308325944917e-08	-1.8961407689556281e-16	-1.5672801515828148e-15	6.947844867506604e-15	-2.7504018450417396e-12	-3.689596464491615e-17	-2.2039353942536975e-11	-2.918713813042561e-16	-2.336554812619386e-08	-1.497088471800226e-15	4.714345346562703e-16	4.175429757385679e-16	1.338826110544356e-16	1.1454903940711178e-15	-2.62776138178887e-08	1.2540151789639427e-15	4.569997750535054e-10	3.2853061259341437e-16	5.302106827544198e-16	2.613385782300654e-16	-7.672723719887527e-17	6.066182651930123e-16	-2.7348775177811745e-15	-4.460893365765289e-17	4.7733592243596365e-16	9.71295161314968e-15	-5.742638914443592e-16	4.1963319584320395e-16	7.986833125695568e-16	6.358000103379666e-17
Q08911	1.4495829931307563e-07	-1.599712521267114e-16	4.034913173135679e-15	4.0090821166186947e-16	-8.408277510945095e-16	3.6911874031791946e-09	1.0107621804281038e-05	-5.34258591099453e-16	0.0	-8.522728231959e-10	-1.314634759325922e-17	9.61016362453834e-16	-1.9807881802649747e-16	-3.170156770627718e-16	-7.21601116676827e-16	-1.2373043229373357e-16	3.0248879997025337e-16	-3.4151096859237306e-17	-4.467868137059468e-16	-3.092308218609844e-08	5.477739999205149e-16	-1.5672801515828148e-15	1.5701344333348258e-16	-2.7505861921306957e-12	0.0	-2.203933240932127e-11	-2.918713813042561e-16	-2.336554812619386e-08	1.370573953056545e-15	5.845788229737751e-16	-3.0929109313967986e-16	-6.396613639267479e-16	1.8409667047571537e-15	-2.6277613459605114e-08	9.903317630819134e-08	4.569994390263938e-10	1.7795408182143276e-16	4.940599543848003e-16	0.0	-7.672723719887527e-17	5.291776355939044e-16	1.189077181643989e-16	2.230446682882644e-16	1.5621902916086085e-15	9.279806473644355e-15	-5.742638914443592e-16	4.1963319584320395e-16	7.986833125695568e-16	6.358000103379666e-17
Q05911	1.8615656540090526e-05	0.0002807674121699708	0.00010189801504814023	7.658910201586759e-05	5.145620604952315e-05	2.8272615777182974e-05	0.0001722395780950879	6.044785934911251e-05	0.0002597390550773589	0.0001338362679914142	0.00012474101621872744	1.2747833739596759e-05	9.460207638058063e-05	7.93565356079652e-05	8.03087484822171e-05	3.7424101924970606e-05	0.00016558274391153895	5.425069766316613e-05	5.048075392484946e-05	1.682452009614193e-05	6.334357333134883e-05	0.00010418361954222856	0.00014224264174750247	4.086375054349079e-05	6.784606855278271e-05	9.841942825941194e-05	5.4239319595793725e-05	8.142782211480369e-05	8.969161392894084e-05	4.429876784767753e-05	5.847107821205842e-05	0.00015987375037020726	4.3239727947677754e-05	0.0002492577274149846	0.0003591457003036587	6.958046554644756e-05	6.957002504155509e-05	0.0001705388281614602	1.4398720316784042e-05	0.00014762252483787003	9.385177379360663e-05	8.308837659162037e-05	8.881597201482117e-05	3.101950301003516e-05	0.00010159447036982042	6.42155621428992e-05	0.0001707768596128356	8.551797451836474e-05	3.078188563923869e-05
P32891	1.4495829931307563e-07	4.0101641120817755e-06	4.757444805473264e-06	1.898997084135575e-06	3.1887584315187835e-06	1.3234910065765394e-06	8.904712537960714e-07	3.2591899421442537e-06	8.287037679651812e-06	4.56203899191516e-06	4.796692820353265e-06	9.560423746881137e-07	3.293150979190973e-06	6.265352420275001e-06	5.868524313877454e-06	1.6253340133197051e-06	5.123540732595771e-06	4.907988271017173e-06	1.1969313492506087e-05	7.674116496438682e-07	1.878594806395519e-06	2.102212740222447e-06	4.4317553199817526e-06	3.873445710141687e-06	2.564422742430551e-06	3.1823395161956703e-06	2.378827478508895e-06	3.10070220872953e-06	4.441189034095394e-06	4.1983863848063034e-06	1.9081095978022702e-05	2.8396375065118313e-06	2.5799395575612596e-06	3.3936992001565095e-06	3.776612974807569e-06	4.141264297448979e-06	4.590588846768255e-06	8.462300100868905e-06	9.448456706079994e-07	4.35331092537638e-06	2.121497732006502e-06	3.535553300838102e-06	1.6555274555528828e-06	1.5466766789713709e-06	7.053727857115586e-06	1.8614561553115584e-05	1.1899391300854965e-05	5.710594652508044e-06	8.912044067730551e-07
P38710	1.5285840529115783e-07	-1.599712521267114e-16	1.4429334964440062e-08	1.4403047728650885e-08	-1.382178786340304e-07	5.084299110088259e-08	1.514045296268707e-08	1.3706218547742343e-08	0.0	2.3177562701866796e-08	1.6210981247667612e-08	2.426315352637278e-09	2.1455587864779804e-08	1.3081846878636673e-08	6.864509704712768e-08	5.7233019593957854e-09	3.9149063881167e-08	2.5716823246693073e-08	1.015456029815867e-08	-2.803482754143029e-08	9.930237864456911e-09	5.2982743219505415e-09	1.8938830958579858e-08	9.201819632056156e-09	4.907019851797704e-08	7.995119188961987e-09	1.1957564945335505e-08	-9.174582706807065e-09	1.3484023237096459e-08	1.2245106170277045e-08	1.745230080877243e-08	1.0292784000421988e-08	5.7239165983509596e-09	-1.5705788693030916e-08	1.2128657794444872e-07	3.1600908770532746e-08	1.4101680464347297e-08	2.276046680502222e-08	3.0032647240960596e-09	1.225225407490857e-08	8.519025086020821e-09	1.9112055763171643e-08	1.7921468010549235e-08	2.788359950493113e-08	2.5376150392589352e-08	1.584561405787805e-08	3.2996384172409794e-08	5.0647783938619144e-08	3.845852073577698e-09
P00498	1.9709316335836978e-05	5.947368138565556e-05	7.638095357973206e-05	2.773611725099131e-05	0.00034047027692873184	2.4233529507944598e-05	8.874836362448387e-05	5.391072504998624e-05	7.542954445331537e-05	5.3321915967625004e-05	5.1933135985617846e-05	7.891999805798744e-06	3.5099019614370075e-05	3.8004405227856076e-05	5.4189109174481364e-05	3.217716050118702e-05	7.431374269864955e-05	3.467840833404252e-05	4.5239022548664025e-05	3.812715424620042e-05	5.647538182193379e-05	5.1929275884684235e-05	4.672943832235869e-05	1.7306148263737984e-05	3.977710781047226e-05	0.01409180770463247	0.00011444514079626516	3.606770972764972e-05	5.2854461750812444e-05	0.00016619284495575894	3.028606324324871e-05	0.000261970265104347	2.3984505154519454e-05	3.8458776529888104e-05	8.95094324342901e-05	0.002461016060620648	4.1595865109573765e-05	4.96372532068968e-05	7.948788876824204e-06	3.704852741666804e-05	2.837350624320604e-05	0.0036867754376537663	6.137907812887807e-05	3.0678854851342105e-05	5.7781800309011825e-05	3.5954232029713295e-05	6.146929556599571e-05	5.994783191909807e-05	1.6273141747098476e-05
P09201	1.4495829931307563e-07	-1.599712521267114e-16	4.034913173135679e-15	4.0090821166186947e-16	-1.4943445899591305e-07	4.8527933735806746e-08	-1.2276431512513837e-15	-5.34258591099453e-16	0.0	-8.522728231959e-10	-1.314634759325922e-17	9.61016362453834e-16	-1.9807881802649747e-16	-3.170156770627718e-16	-7.21601116676827e-16	-1.2373043229373357e-16	1.488138714722637e-08	-3.4151096859237306e-17	-4.467868137059468e-16	-3.092308218609844e-08	5.477739999205149e-16	-1.5672801515828148e-15	1.5701344333348258e-16	-2.7505861921306957e-12	2.7027141104613452e-08	-2.203933240932127e-11	-2.918713813042561e-16	-2.336554812619386e-08	1.370573953056545e-15	5.845788229737751e-16	-3.0929109313967986e-16	-6.396613639267479e-16	1.8409667047571537e-15	-2.6277613459605114e-08	9.903317630819134e-08	4.569994390263938e-10	1.7795408182143276e-16	4.940599543848003e-16	0.0	-7.672723719887527e-17	5.291776355939044e-16	1.189077181643989e-16	2.230446682882644e-16	1.5621902916086085e-15	9.279806473644355e-15	-5.742638914443592e-16	4.1963319584320395e-16	7.986833125695568e-16	6.358000103379666e-17
P32796	1.4495829931307563e-07	-1.599712521267114e-16	4.034913173135679e-15	4.0090821166186947e-16	-1.4943445899591305e-07	4.8527933735806746e-08	8.9968891403479e-05	-5.34258591099453e-16	0.0	-8.522728231959e-10	-1.314634759325922e-17	9.61016362453834e-16	-1.9807881802649747e-16	1.9495734488033865e-05	-7.21601116676827e-16	-1.2373043229373357e-16	1.488138714722637e-08	-3.4151096859237306e-17	-4.467868137059468e-16	-3.092308218609844e-08	5.477739999205149e-16	-1.5672801515828148e-15	1.5701344333348258e-16	-2.7505861921306957e-12	2.7027141104613452e-08	1.2495542374955711e-05	-2.918713813042561e-16	-2.336554812619386e-08	1.370573953056545e-15	5.845788229737751e-16	-3.0929109313967986e-16	-6.396613639267479e-16	-2.454622273009538e-16	-2.6277613459605114e-08	9.903317630819134e-08	4.569994390263938e-10	3.526507284604566e-05	4.940599543848003e-16	-1.5372857542945023e-16	-7.672723719887527e-17	9.321746163637985e-06	1.189077181643989e-16	2.230446682882644e-16	1.5621902916086085e-15	9.279806473644355e-15	-5.742638914443592e-16	4.1963319584320395e-16	7.986833125695568e-16	6.358000103379666e-17
P00128	1.4043921421895385e-05	0.00013965115115817766	4.034913173135679e-15	0.00014247789101060597	0.00021256984514166628	5.383951573111475e-05	0.00010522647609918572	2.7112691313879864e-05	8.807917862887894e-05	0.0001575525102513391	9.798959464244669e-05	1.089872297587969e-05	0.000342265638955869	-3.170156770627718e-16	0.0006362895111693609	4.887206226804654e-05	0.0002124531055667637	-3.4151096859237306e-17	-4.467868137059468e-16	0.0001362445250610174	0.0009117594480608995	0.0018779777315078312	1.5701344333348258e-16	-2.7505861921306957e-12	1.984433969375411e-05	4.315761308563979e-05	8.227711486437631e-05	0.00020512580852942571	2.1987263319917233e-05	5.978575071207518e-05	-3.0929109313967986e-16	0.0002226160835278583	5.0876151318881374e-05	0.0024853998669652558	7.690274729799206e-05	0.0003288215903242606	1.600798865685999e-05	8.103674031802352e-05	2.7997406614093947e-05	4.286650872364497e-05	3.2719149622484024e-06	1.189077181643989e-16	0.00013993019619328107	2.770256524497852e-05	9.279806473644355e-15	-5.742638914443592e-16	4.1963319584320395e-16	7.986833125695568e-16	6.358000103379666e-17
P33401	4.005139327533372e-06	2.557230854818616e-05	1.2562510717824312e-05	1.113273543043483e-05	1.1331112706848598e-05	4.5737956226856416e-06	1.5610166972152336e-05	1.4910723352552557e-05	1.8581374556410553e-05	1.5285704883122977e-05	1.6475322697103563e-05	2.9450470689559163e-06	2.0055947878607118e-05	1.1555431281798012e-05	1.77478858601742e-05	1.4533588273626355e-05	3.435424674569202e-05	1.0264580584420967e-05	9.953323646155628e-06	2.6094937465820016e-06	8.756552968828386e-06	1.4306602508618353e-05	4.512760034230575e-05	6.290448814432539e-06	1.0868495757244608e-05	8.067027477519001e-06	9.846114662674434e-06	1.8512852680968322e-05	6.362674024533593e-05	8.082364902851498e-06	1.1748728399114721e-05	1.1691809638785662e-05	8.65710757615888e-06	7.711559547684782e-06	1.1983823831439552e-05	1.684176269313709e-05	1.2434117049087186e-05	1.4808051917230305e-05	2.8854732811728994e-06	1.1663487006598557e-05	6.435451400163394e-06	3.1591961378266495e-05	8.759118739961645e-06	6.822353857590086e-06	8.997595955518201e-06	1.3806696438670466e-05	2.6024637504507487e-05	2.5526290448272762e-05	2.1777797988157244e-06
P27616	1.8999914311012558e-06	3.364123391643628e-06	2.113426737120437e-06	5.989889373681744e-06	2.445927280609282e-06	1.7151882607724958e-06	3.3958466409174277e-06	2.175664796723422e-06	4.322638803309358e-06	2.622725828576679e-06	9.842942348362569e-05	5.922994821007807e-07	2.848315620308186e-06	2.431568665362226e-06	2.7314580241554657e-05	2.1948049684796675e-06	0.00011772036181739522	2.393914577959623e-05	3.243227791196286e-06	4.110387132875401e-07	1.478753783772961e-06	3.732573445841884e-06	3.922040130028099e-06	2.0132356832463477e-06	1.8163886389703703e-05	3.9205707612279115e-06	1.8161760834384262e-06	1.2997953275752851e-05	3.3283456011407007e-06	6.575580684074279e-06	2.005794746169331e-06	1.9823469627968072e-06	2.4881545518894144e-06	1.7795878651673074e-06	6.319699987136623e-06	4.7952100602688024e-06	0.0006110440925404636	5.8884873773643714e-06	6.39564571562232e-07	3.0057704143475843e-06	2.8398348051744175e-06	5.108062948429362e-05	1.848734392395514e-06	1.2728045427057625e-06	3.2129858711276035e-06	2.969200870807878e-05	3.503710148770966e-06	1.1326942550356032e-05	2.68570221674515e-06
P06208	7.344294986191473e-07	1.997265876542759e-06	1.934434875688311e-06	2.57907906470501e-06	5.972717668797544e-06	8.120644125586645e-07	8.02001125852119e-06	4.409493899126947e-06	6.85059516545613e-06	2.372811789752889e-06	3.1892922801040123e-06	2.0893543495293123e-06	2.3433104513424715e-06	2.2435156809687934e-06	2.8631697987732656e-06	2.0576498425508488e-05	4.881361288786333e-05	1.914470831540727e-06	1.6823155516989146e-06	2.997483372058852e-06	3.6461437701672834e-06	3.903070333962301e-06	2.6952508839059653e-06	1.5850801548522643e-06	1.7252000548678477e-06	1.1934504929973166e-06	1.8713065190917987e-06	1.939359032290264e-06	2.8258100349933493e-06	3.112126637165174e-06	2.061990306653482e-06	1.0253336540930972e-05	1.800276866705645e-06	2.1518372876746437e-06	1.9015005655087726e-06	2.2932160031001054e-06	2.6380573673240763e-06	2.853289412025883e-06	4.4155042520467735e-07	1.7841918529011532e-06	9.437285858861677e-06	1.8888525499086838e-06	2.279478781208983e-06	1.1136067047093363e-06	3.4107894511771747e-06	2.0761250131426182e-06	3.65135373855526e-06	2.8364965331849944e-06	7.355607794765194e-07
P37298	2.642499891429093e-07	2.931222232467078e-07	4.034913173135679e-15	4.6929243525616996e-07	4.505544194469723e-07	1.3037388976929546e-05	3.657865888569461e-07	-5.34258591099453e-16	7.314060992249947e-07	-8.52272946643103e-10	1.6477857401394463e-06	1.9562558949856724e-06	2.927354037096514e-07	-3.170156770627718e-16	5.81162150835977e-07	9.855240461157808e-07	2.730830803982581e-06	3.4323156727602485e-08	-4.467868137059468e-16	-3.092308218609844e-08	3.3485745069040807e-06	6.789861937321139e-06	1.5701344333348258e-16	-2.7505861921306957e-12	2.7027141104613452e-08	7.805562268480432e-07	3.3719522753281075e-07	3.4353727610952997e-07	1.370573953056545e-15	2.3443996073305668e-07	-3.0929109313967986e-16	-6.396613639267479e-16	1.8409667047571537e-15	7.007129707677391e-07	2.182217848532505e-06	8.787440063039542e-07	3.241739539308641e-07	9.515876720027997e-07	2.236413113831713e-08	4.9853189827985e-07	5.291776355939044e-16	1.189077181643989e-16	2.5368835189215195e-07	1.613559045405529e-07	9.279806473644355e-15	-5.742638914443592e-16	-3.8314335272640356e-16	7.986833125695568e-16	6.358000103379666e-17
P32375	1.4495829931307563e-07	1.3088556992185477e-16	4.034913173135679e-15	4.373544127220394e-16	-1.494344598367408e-07	4.6164029932674915e-08	-8.286591270946839e-16	-6.301511587326881e-16	0.0	-8.522730454008654e-10	-1.314634759325922e-17	1.887586586403073e-09	-1.9807881802649747e-16	-3.170156770627718e-16	-7.21601116676827e-16	-2.305639642715273e-08	1.488138714722637e-08	3.4323156727602485e-08	-4.467868137059468e-16	-3.092308325944917e-08	-1.8961407689556281e-16	-1.5672801515828148e-15	1.5701344333348258e-16	-2.7505861921306957e-12	2.7027141104613452e-08	-2.203933240932127e-11	-2.918713813042561e-16	-2.336554812619386e-08	-1.497088471800226e-15	5.845788229737751e-16	-3.0929109313967986e-16	1.338826110544356e-16	1.8409667047571537e-15	-2.6277613459605114e-08	9.903317630819134e-08	4.569994390263938e-10	3.2853061259341437e-16	4.940599543848003e-16	-4.386678551064524e-08	-7.672723719887527e-17	5.291776355939044e-16	1.189077181643989e-16	2.230446682882644e-16	1.5621902916086085e-15	9.279806473644355e-15	-5.742638914443592e-16	4.1963319584320395e-16	7.986833125695568e-16	6.358000103379666e-17
Q06685	-4.898755340259426e-07	1.3088556992185477e-16	3.980387319444656e-15	4.373544127220394e-16	-1.4943446238872676e-07	4.6164029932674915e-08	-8.286591270946839e-16	-6.301511587326881e-16	0.0	-8.522730454008654e-10	1.4316242367071768e-08	1.887586500598041e-09	-2.4378931449415077e-16	-9.24629058099751e-16	-2.0617174762195057e-17	-2.305639642715273e-08	1.4881386825832022e-08	3.432315674467803e-08	-4.467868137059468e-16	-3.092308325944917e-08	-1.8961407689556281e-16	-7.516547665754317e-16	6.947844867506604e-15	-2.7505861921306957e-12	2.7027141067717488e-08	-2.203933240932127e-11	-2.575335717390495e-16	-2.3365549181208922e-08	-1.497088471800226e-15	4.714345346562703e-16	4.175429757385679e-16	1.338826110544356e-16	1.1454903940711178e-15	-2.6277613459605114e-08	1.2540151789639427e-15	4.569997750535054e-10	3.2853061259341437e-16	5.302106827544198e-16	-4.3866785233933804e-08	-7.672723719887527e-17	6.066182651930123e-16	1.189077181643989e-16	-4.460893365765289e-17	4.7733592243596365e-16	9.279806473644355e-15	-5.742638914443592e-16	-3.8314335272640356e-16	7.986833125695568e-16	6.358000103379666e-17
P38287	-4.898755340259426e-07	1.3088556992185477e-16	3.980387319444656e-15	4.373544127220394e-16	-1.4943446238872676e-07	4.6164029932674915e-08	-8.286591270946839e-16	-6.301511587326881e-16	0.0	-8.522730454008654e-10	1.4316242367071768e-08	1.887586500598041e-09	-2.4378931449415077e-16	-9.24629058099751e-16	-2.0617174762195057e-17	-2.305639642715273e-08	1.4881386825832022e-08	3.432315674467803e-08	-4.467868137059468e-16	-3.092308218609844e-08	-1.8961407689556281e-16	-7.516547665754317e-16	6.947844867506604e-15	-2.7505861921306957e-12	2.7027141067717488e-08	-2.203933240932127e-11	-2.575335717390495e-16	-2.3365549181208922e-08	1.370573953056545e-15	4.714345346562703e-16	4.175429757385679e-16	1.338826110544356e-16	1.1454903940711178e-15	-2.6277613459605114e-08	1.2540151789639427e-15	4.569997750535054e-10	3.2853061259341437e-16	5.302106827544198e-16	-4.3866785233933804e-08	-7.672723719887527e-17	6.066182651930123e-16	1.189077181643989e-16	-4.460893365765289e-17	4.7733592243596365e-16	9.279806473644355e-15	-5.742638914443592e-16	-3.8314335272640356e-16	7.986833125695568e-16	6.358000103379666e-17
P53051	-4.898755340259426e-07	1.3088556992185477e-16	4.034913173135679e-15	4.0090821166186947e-16	-1.494344598367408e-07	4.8527933735806746e-08	-1.2276431512513837e-15	-5.34258591099453e-16	0.0	-8.52272946643103e-10	-1.314634759325922e-17	1.887586500598041e-09	-1.9807881802649747e-16	-3.170156770627718e-16	-2.0617174762195057e-17	-2.305639642715273e-08	1.488138714722637e-08	3.4323156727602485e-08	-4.467868137059468e-16	-3.092308218609844e-08	5.477739999205149e-16	-7.516547665754317e-16	1.5701344333348258e-16	-2.7505861921306957e-12	2.7027141067717488e-08	-2.203933240932127e-11	-2.918713813042561e-16	-2.336554812619386e-08	1.370573953056545e-15	5.845788229737751e-16	-3.0929109313967986e-16	-6.396613639267479e-16	1.8409667047571537e-15	-2.6277613459605114e-08	1.2540151789639427e-15	4.569994390263938e-10	1.7795408182143276e-16	4.940599543848003e-16	-4.3866785233933804e-08	-7.672723719887527e-17	5.291776355939044e-16	1.189077181643989e-16	2.230446682882644e-16	1.5621902916086085e-15	9.279806473644355e-15	-5.742638914443592e-16	4.1963319584320395e-16	7.986833125695568e-16	6.358000103379666e-17
P53101	-4.898755340259426e-07	1.3088556992185477e-16	4.034913173135679e-15	4.0090821166186947e-16	-1.494344598367408e-07	4.8527933735806746e-08	-1.2276431512513837e-15	-5.34258591099453e-16	0.0	0.0001396641979524393	-1.314634759325922e-17	1.887586500598041e-09	-2.4378931449415077e-16	-3.170156770627718e-16	-2.0617174762195057e-17	-2.305639642715273e-08	1.488138714722637e-08	3.4323156727602485e-08	-4.467868137059468e-16	-3.092308218609844e-08	5.477739999205149e-16	-7.516547665754317e-16	1.5701344333348258e-16	-2.7505861921306957e-12	2.7027141067717488e-08	-2.203933240932127e-11	-2.918713813042561e-16	-2.336554812619386e-08	1.370573953056545e-15	5.845788229737751e-16	-3.0929109313967986e-16	-6.396613639267479e-16	1.8409667047571537e-15	-2.6277613459605114e-08	1.2540151789639427e-15	4.569994390263938e-10	1.7795408182143276e-16	4.940599543848003e-16	-4.3866785233933804e-08	-7.672723719887527e-17	5.291776355939044e-16	1.189077181643989e-16	2.230446682882644e-16	1.5621902916086085e-15	9.279806473644355e-15	-5.742638914443592e-16	4.1963319584320395e-16	7.986833125695568e-16	6.358000103379666e-17
P33300	-6.384160292554855e-07	3.33938838184922e-08	7.929799538761809e-08	1.0241958530115514e-08	-1.392529719220519e-07	1.403680848302625e-07	1.3577848835442991e-08	1.5715494162066275e-08	5.129155350040697e-08	4.4124925815207774e-08	1.5113130771108663e-07	7.304224443538749e-09	8.568065964679934e-09	4.17965494365088e-08	1.5978475398716444e-07	-5.744968010455619e-09	5.409543992089445e-07	4.976005346482917e-08	2.867283421930406e-07	-1.545391629779297e-08	1.3020199374594154e-08	1.8953773420458777e-08	1.4589488177339734e-08	2.3338918550460416e-07	1.6698105607914146e-07	1.1989759729955087e-08	3.23580893201355e-08	-1.2999675029620371e-08	2.0842066276981322e-08	5.9802578724306e-08	1.7844946841244752e-08	4.473703295176086e-07	1.0677429643408195e-08	-7.985563458445342e-09	9.903317630819134e-08	1.0632753369728721e-07	3.202218036499164e-07	5.780483804261306e-08	-4.1669434741742146e-08	1.1777815561796397e-08	7.511820705894243e-09	3.678854915787313e-07	2.1453870965365958e-07	3.2883730453772646e-07	2.107538859072866e-08	1.2915302782150178e-08	4.772355454912064e-08	2.1051461809902238e-08	3.948706146988082e-08
Q03262	-4.898755340259426e-07	1.3088556992185477e-16	3.980387319444656e-15	4.373544127220394e-16	-1.4943446238872676e-07	4.6164029932674915e-08	-1.2276431512513837e-15	-6.301511587326881e-16	0.0	-8.522730454008654e-10	1.4316242367071768e-08	1.887586500598041e-09	-2.4378931449415077e-16	-9.24629058099751e-16	-2.0617174762195057e-17	-2.305639642715273e-08	1.488138714722637e-08	3.432315674467803e-08	-8.510225022970416e-17	-3.092308325944917e-08	-1.8961407689556281e-16	-7.516547665754317e-16	1.5701344333348258e-16	-2.7504018450417396e-12	2.7027141067717488e-08	-2.2039353942536975e-11	-2.575335717390495e-16	-2.3365549181208922e-08	1.370573953056545e-15	4.714345346562703e-16	4.175429757385679e-16	-6.396613639267479e-16	1.1454903940711178e-15	-2.62776138178887e-08	1.2540151789639427e-15	4.569997750535054e-10	3.2853061259341437e-16	5.302106827544198e-16	-4.3866785233933804e-08	-7.672723719887527e-17	6.066182651930123e-16	-2.7348775177811745e-15	-4.460893365765289e-17	4.7733592243596365e-16	9.71295161314968e-15	-5.742638914443592e-16	-3.8314335272640356e-16	7.986833125695568e-16	6.358000103379666e-17
P07251	-4.898755340259426e-07	1.3088556992185477e-16	3.980387319444656e-15	4.373544127220394e-16	-1.4943446238872676e-07	4.6164029932674915e-08	-1.2276431512513837e-15	-6.301511587326881e-16	0.0	-8.522730454008654e-10	1.4316242367071768e-08	1.887586500598041e-09	-2.4378931449415077e-16	-9.24629058099751e-16	-2.0617174762195057e-17	-2.305639642715273e-08	1.488138714722637e-08	3.432315674467803e-08	-8.510225022970416e-17	-3.092308325944917e-08	-1.8961407689556281e-16	-7.516547665754317e-16	1.5701344333348258e-16	-2.7504018450417396e-12	2.7027141067717488e-08	-2.2039353942536975e-11	-2.575335717390495e-16	-2.3365549181208922e-08	1.370573953056545e-15	4.714345346562703e-16	4.175429757385679e-16	-6.396613639267479e-16	1.1454903940711178e-15	-2.62776138178887e-08	1.2540151789639427e-15	4.569997750535054e-10	3.2853061259341437e-16	5.302106827544198e-16	-4.3866785233933804e-08	-7.672723719887527e-17	6.066182651930123e-16	-2.7348775177811745e-15	-4.460893365765289e-17	4.7733592243596365e-16	9.71295161314968e-15	-5.742638914443592e-16	-3.8314335272640356e-16	7.986833125695568e-16	0.00010726164102963077
P40106	1.4495829931307563e-07	1.3088556992185477e-16	4.034913173135679e-15	4.0090821166186947e-16	-1.494344598367408e-07	4.8527933735806746e-08	-1.2276431512513837e-15	-5.34258591099453e-16	0.0	-8.52272946643103e-10	-1.314634759325922e-17	1.887586500598041e-09	-1.9807881802649747e-16	-3.170156770627718e-16	-2.0617174762195057e-17	-2.305639642715273e-08	1.488138714722637e-08	0.00021904744858318873	0.00019015905230526463	-3.092308218609844e-08	-1.8961407689556281e-16	-1.5672801515828148e-15	0.0007032833580375375	0.00013804467850794295	2.7027141104613452e-08	-2.203933240932127e-11	-2.918713813042561e-16	-2.336554812619386e-08	0.00036902654501898383	5.845788229737751e-16	0.00019728800572839709	0.0001384653818144378	0.00030648325573495933	-2.62776138178887e-08	1.2540151789639427e-15	4.569994390263938e-10	3.2853061259341437e-16	4.940599543848003e-16	-4.3866785233933804e-08	-7.672723719887527e-17	6.066182651930123e-16	0.00022568619410762926	2.230446682882644e-16	1.5621902916086085e-15	0.00012508496193465394	-5.742638914443592e-16	0.00011518818518031681	0.00030412100639611776	0.000162303155287051
P19097	3.661629770037828e-05	0.0001482534708815969	0.0001154125896265481	9.663870260200607e-05	0.0001241879609424662	0.00014649134322387592	0.00017647361841309814	0.00031293541492316557	0.0003232479400991772	0.0003524342183177364	0.00013957355920475877	3.214012461974314e-05	0.00020525117960831074	0.0003800599120040128	0.00031148663134604796	8.52435006992843e-05	0.00025655914962323596	0.00010626825648444302	0.0002238519581513493	2.4279095127506233e-05	0.00010733916079100061	0.00021533664111984368	0.000204994144209994	6.54902288339475e-05	0.000224722097449729	9.920485128995287e-05	0.0001728150952390772	0.00015664348845816146	0.0001622329737865628	0.0001104602404478955	0.00011215412741406912	0.00016663800673803319	0.00015230649890328533	0.00012080787858166758	0.0008227201682285683	0.001790112394718756	0.00014972704121631156	0.00019865983907984362	4.792663403514496e-05	0.0004908413167171667	6.028955944086588e-05	0.00014557387053992373	0.0001670809987035625	6.582651017200829e-05	0.0004014632495159447	0.0002833886422650136	0.0002612690521391676	0.00018681367148189735	2.7728973750965226e-05
Q03764	-4.898755340259426e-07	1.454284110242831e-16	3.884967075485367e-15	4.0090821166186947e-16	-1.494344598367408e-07	4.616403050435064e-08	-1.4424807027203758e-15	-5.479575293327723e-17	0.0	-8.522731811927886e-10	1.431624169660804e-08	1.887586431954015e-09	3.0473664311768847e-17	-3.170156770627718e-16	0.0	-2.305639668836142e-08	1.488138710941527e-08	3.4323157086189e-08	-6.169913141653551e-16	-3.0923084460961185e-08	1.0534115383086822e-16	-1.5672801515828148e-15	2.2570682479188123e-15	-2.7503876644964354e-12	2.7027141104613452e-08	-2.2039353942536975e-11	1.030134286956198e-16	-2.3365548096887887e-08	6.114868405944585e-16	5.845788229737751e-16	-7.732277328491996e-17	-6.396613639267479e-16	3.886485265598436e-16	-2.6277613375303095e-08	-2.594514163373675e-16	4.506499379309772e-10	1.7795408182143276e-16	4.940599543848003e-16	-4.3866785418408097e-08	-7.672723719887527e-17	5.93711493593161e-16	-1.307984899808388e-15	2.3419690170267763e-16	0.0	5.644012423857247e-16	-2.8012872753383376e-16	5.655925683104053e-16	-1.5584064635503546e-16	3.179000051689833e-17
P07702	7.195455373972016e-06	0.0001905961371457317	3.086984989256145e-05	2.3180272646452797e-05	2.5578999732627444e-05	1.3875837257151794e-05	4.507515427505591e-05	2.8873850409001146e-05	8.309553725012154e-05	3.697893521212685e-05	6.995834554809843e-05	1.3917467424524853e-05	3.068825467321147e-05	8.760003818350807e-05	4.9540517750754e-05	1.898588702404363e-05	4.815652172329851e-05	2.266108074746458e-05	0.00022531314063370497	8.376777794679924e-06	2.0935154712668717e-05	3.929629637481473e-05	3.883853737943247e-05	1.8050317912695225e-05	2.6166848240845422e-05	1.8171416956789295e-05	2.6466863439903445e-05	4.454285077793014e-05	0.0001857889589622967	2.1825099715420432e-05	3.381572933537437e-05	0.000194985514863347	3.612445402047105e-05	5.074337380924641e-05	2.9254455225247063e-05	3.4109538039464146e-05	0.00035316485622478215	4.524507059855633e-05	1.26954434651333e-05	7.860240446719343e-05	1.8262488280061e-05	4.66209809598021e-05	5.032630388484389e-05	1.8670774156601653e-05	3.875634735658941e-05	7.224415194269123e-05	4.5476848757863705e-05	4.713402633776076e-05	1.380760361374514e-05
P07250	-5.785496827062469e-07	7.271420551214155e-17	4.0621760999811896e-15	4.0090821166186947e-16	-1.494344598367408e-07	4.616403050435064e-08	-1.4424807027203758e-15	-5.479575293327723e-17	0.0	-8.52273736705202e-10	-1.314634759325922e-17	1.887586431954015e-09	7.61841607794221e-17	-3.170156770627718e-16	0.0	-2.191746751760176e-08	1.488138710941527e-08	3.4323156727602485e-08	-6.169913141653551e-16	-3.092308337159029e-08	2.3175053842791013e-16	-1.7431993522706818e-15	1.5701344333348258e-16	2.836109060860958e-17	2.7027141104613452e-08	-2.203933240932127e-11	1.030134286956198e-16	-2.3365548507171522e-08	7.801728655860334e-16	5.845788229737751e-16	-4.6393663970951983e-17	-6.396613639267479e-16	3.886485265598436e-16	-2.627761259550942e-08	-2.594514163373675e-16	4.506499379309772e-10	1.7795408182143276e-16	4.940599543848003e-16	-4.3866785418408097e-08	-9.207268463865031e-17	1.419744875983646e-16	1.4863464770549862e-15	-7.806563390089255e-17	1.5477255666863064e-15	5.3289977769442834e-15	-2.8012872753383376e-16	6.203273329856058e-16	-1.5584064635503546e-16	3.179000051689833e-17
P40047	-5.785496827062469e-07	1.3088556992185477e-16	3.803178294948832e-15	4.0090821166186947e-16	-1.494344598367408e-07	4.597616792581474e-08	-1.4424807027203758e-15	-5.479575293327723e-17	2.7905529196171436e-05	-8.522725516120534e-10	1.431624169660804e-08	1.887586431954015e-09	7.61841607794221e-17	2.634309432323737e-05	0.0	-2.191746751760176e-08	1.4881387582054021e-08	3.4323156727602485e-08	-6.169913141653551e-16	-3.092308337159029e-08	2.3175053842791013e-16	-1.7431993522706818e-15	1.5701344333348258e-16	2.836109060860958e-17	2.7027141104613452e-08	1.4267885866791675e-05	1.030134286956198e-16	-2.3365548507171522e-08	6.114868405944585e-16	5.845788229737751e-16	-4.6393663970951983e-17	1.338826110544356e-16	0.0	-2.6277613375303095e-08	4.900748975261386e-16	4.506499513720616e-10	2.1482970408203658e-05	4.940599543848003e-16	-4.3866785633628104e-08	-9.207268463865031e-17	2.19656399865813e-05	1.4863464770549862e-15	-1.1152233414413223e-17	0.0	5.3289977769442834e-15	-2.8012872753383376e-16	-4.013882742848038e-16	-1.1688048476627659e-16	3.179000051689833e-17
Q08985	-5.785496827062469e-07	1.3088556992185477e-16	3.803178294948832e-15	4.0090821166186947e-16	-1.4943446238872676e-07	4.616403050435064e-08	-1.4424807027203758e-15	-5.479575293327723e-17	-1.8872884983734462e-17	-8.522725516120534e-10	1.431624169660804e-08	1.887586431954015e-09	7.61841607794221e-17	-9.24629058099751e-16	4.1234349524390115e-17	-2.191746751760176e-08	1.4881387582054021e-08	3.4323156727602485e-08	-6.169913141653551e-16	-3.092308337159029e-08	2.3175053842791013e-16	-1.7431993522706818e-15	1.5701344333348258e-16	-2.7503876644964354e-12	2.7027141104613452e-08	-2.2039353942536975e-11	1.030134286956198e-16	-2.3365548507171522e-08	6.114868405944585e-16	5.845788229737751e-16	-4.6393663970951983e-17	1.338826110544356e-16	0.0	-2.6277613375303095e-08	4.900748975261386e-16	4.506499513720616e-10	3.2853061259341437e-16	4.940599543848003e-16	-4.3866785633628104e-08	-9.207268463865031e-17	5.16270863994053e-16	1.4863464770549862e-15	-1.1152233414413223e-17	0.0	5.3289977769442834e-15	-2.8012872753383376e-16	-4.013882742848038e-16	-1.1688048476627659e-16	9.537000155069498e-17
O13525	-5.785496827062469e-07	7.271420551214155e-17	4.0621760999811896e-15	4.0090821166186947e-16	-1.4943446238872676e-07	4.616403050435064e-08	-1.4424807027203758e-15	-5.479575293327723e-17	0.0	-8.522725516120534e-10	-1.314634759325922e-17	1.887586431954015e-09	7.61841607794221e-17	-3.170156770627718e-16	4.1234349524390115e-17	-2.191746751760176e-08	1.4881387582054021e-08	3.4323156727602485e-08	-6.169913141653551e-16	-3.092308337159029e-08	2.3175053842791013e-16	-1.7431993522706818e-15	1.5701344333348258e-16	-2.7503876644964354e-12	2.7027141104613452e-08	-2.2039353942536975e-11	1.030134286956198e-16	-2.3365548507171522e-08	7.801728655860334e-16	5.845788229737751e-16	-4.6393663970951983e-17	-6.396613639267479e-16	3.886485265598436e-16	-2.627761259550942e-08	-2.594514163373675e-16	4.506499513720616e-10	1.7795408182143276e-16	4.940599543848003e-16	-4.3866785418408097e-08	-9.207268463865031e-17	1.419744875983646e-16	1.4863464770549862e-15	-7.806563390089255e-17	1.5477255666863064e-15	5.3289977769442834e-15	-2.8012872753383376e-16	6.203273329856058e-16	-1.5584064635503546e-16	9.537000155069498e-17
P25358	-6.292598863239413e-07	4.0083962629684734e-08	7.658796663381152e-08	4.3778137322491215e-08	2.9944403508673447e-08	6.630140768361553e-07	6.041595865240154e-08	3.856880019974526e-08	3.3551948165290327e-07	7.236568353416067e-08	4.9121323614820884e-08	7.57863462590591e-08	1.8512156648579825e-07	4.029365032508364e-08	3.357930878306527e-07	2.556884104184893e-09	2.7981525257837983e-06	7.514872713759393e-08	2.1201064809240097e-07	2.7427834125487873e-07	2.6146450155214767e-08	4.0457715889734786e-08	6.119381580586197e-08	6.55284994452037e-07	1.1396205578401297e-07	1.2188420087618776e-07	2.632991423822858e-07	1.7554855896260746e-07	8.15880962212398e-07	9.678273014177e-08	1.5112276206190705e-07	9.255812784836859e-07	2.4513172454181816e-07	2.2853355803554186e-07	6.901809051104077e-07	5.797237314191584e-07	4.095888646874649e-08	4.4603134399355496e-08	9.641750039862354e-09	1.4794172670801758e-07	8.450865786866411e-08	2.5513335814406817e-07	3.0624954923382534e-07	4.387000839747605e-08	3.9388170393862806e-08	1.8330234877903158e-07	2.60392012236858e-07	7.564895466123802e-07	3.059008767855801e-08
P32604	-6.415808607333112e-07	7.271420551214155e-17	3.803178294948832e-15	4.0090821166186947e-16	-1.4943446238872676e-07	4.616403046492473e-08	-6.138215756256918e-16	-5.479575293327723e-17	0.0	-8.52273736705202e-10	-1.314634759325922e-17	1.887586431954015e-09	7.61841607794221e-17	-3.170156770627718e-16	0.0	-2.191746751760176e-08	1.4881387827826171e-08	3.4323156727602485e-08	-5.53164626493077e-16	-3.092308173753395e-08	2.3175053842791013e-16	-1.7431993522706818e-15	2.2570682479188123e-15	1.8434708895596225e-16	2.7027141067717488e-08	-2.203933240932127e-11	1.030134286956198e-16	-2.3365548551130484e-08	6.114868405944585e-16	-3.771476277250162e-17	-4.6393663970951983e-17	-2.5288937643615615e-16	5.727451970355589e-16	-2.627761259550942e-08	4.900748975261386e-16	4.506499513720616e-10	3.2853061259341437e-16	4.940599543848003e-16	-4.3866785418408097e-08	-3.529452911148262e-16	1.2906771599851325e-16	1.4863464770549862e-15	-7.806563390089255e-17	1.5477255666863064e-15	5.3289977769442834e-15	-2.8012872753383376e-16	6.203273329856058e-16	-1.1688048476627659e-16	9.537000155069498e-17
Q05533	-6.336808792173303e-07	3.081571447772681e-08	1.5164803493191174e-08	1.788936818857646e-08	-1.3815606745361874e-07	5.4327325508471855e-08	1.3907889187502384e-08	1.3170894672410114e-08	5.2622264597530735e-08	2.3675244742278527e-08	1.622964991576263e-08	4.139354802380716e-09	2.2374176372115843e-08	1.7111956793635137e-08	6.916710552158657e-08	-1.4844568169179622e-08	3.9098950448242625e-08	6.18752302763589e-08	9.725040241686391e-09	-2.8133610877151097e-08	8.643390940237717e-09	1.3931157017416418e-08	1.9316833502653422e-08	9.672486479945514e-09	4.7803633696062494e-08	7.934842679424679e-09	1.2271348124199652e-08	-9.164167964445751e-09	1.901244337519416e-08	5.845788229737751e-16	1.7079928127015007e-08	1.0821794420984763e-08	1.0917064965626364e-08	-1.5606627325960184e-08	2.118571509542801e-08	3.711421712471217e-08	1.1728801655886187e-08	4.940599543848003e-16	-4.085957471237362e-08	1.2142054872045186e-08	6.8768026773286645e-09	1.541062217318796e-08	1.8081648821587296e-08	2.9307345657811296e-08	2.468035526779203e-08	3.1410478735013545e-09	2.8177987325887534e-08	9.123426724720948e-09	3.810292605539509e-09
Q07993	-6.415808607333112e-07	7.271420551214155e-17	4.0621760999811896e-15	4.0090821166186947e-16	-1.494344598367408e-07	4.616403050435064e-08	-6.138215756256918e-16	-9.8632355279899e-16	0.0	-8.52273736705202e-10	-1.314634759325922e-17	1.8875854709376522e-09	7.61841607794221e-17	-3.170156770627718e-16	0.0	-2.191746751760176e-08	1.488138761986512e-08	3.4323156727602485e-08	-5.53164626493077e-16	-3.092308337159029e-08	1.0534115383086822e-16	-1.7431993522706818e-15	1.5701344333348258e-16	-2.749848803774872e-12	2.7027141067717488e-08	-2.2039353942536975e-11	1.030134286956198e-16	-2.3250993066918086e-08	7.801728655860334e-16	5.845788229737751e-16	1.5464554656983993e-16	-5.950338269086027e-17	6.750211250776231e-16	-2.627761259550942e-08	4.900748975261386e-16	4.506499379309772e-10	3.2853061259341437e-16	4.940599543848003e-16	-4.382335325263489e-08	-3.529452911148262e-16	1.2906771599851325e-16	1.4863464770549862e-16	-7.806563390089255e-17	1.5477255666863064e-15	5.460253879824684e-15	-2.8012872753383376e-16	-4.013882742848038e-16	-1.1688048476627659e-16	9.537000155069498e-17
P12709	0.0002154116172995959	0.00035389971638621534	0.0002711614663660812	0.000637270160859955	0.0002627086242743169	0.00023297944350323153	0.00037656368462873267	0.0002742491437512993	0.0003933164444719068	0.000442246262249522	0.00031158918939106764	0.00046084305025783474	0.0010211514428613516	0.0009358387448438895	0.001006412135205183	0.00019612715832277027	0.0006669619584637866	0.0002743326824678197	0.00025497736316000975	0.000151777587438265	0.00023501514915696037	0.0003915654572247327	0.0003558387714507332	0.00038844444153291824	0.02703432553771114	0.0002094938565282606	0.00039603207871503855	0.0004273423687955323	0.0014075508997720772	0.0003168100194217309	0.0011358552162092036	0.00027202697387414493	0.0002188409159082399	0.0002973411439148966	0.002473151877094593	0.00033664156363238544	0.0016637009909997009	0.000542761463261764	0.00020307044419844915	0.0003336851351450496	0.0002070780483196472	0.0004244516849211566	0.0003211411520015245	0.00021326204517190116	0.0012892023624965691	0.002177601418217338	0.000458173805920355	0.0004123884104015998	0.00019887336458915462
Q12051	-5.785496827062469e-07	7.271420551214155e-17	4.0621760999811896e-15	4.0090821166186947e-16	-1.4943446238872676e-07	4.616403046492473e-08	-1.4424807027203758e-15	-5.479575293327723e-17	0.0	-8.52273736705202e-10	-1.314634759325922e-17	1.887586431954015e-09	7.61841607794221e-17	-9.24629058099751e-16	0.0	-2.191746751760176e-08	1.488138761986512e-08	3.4323156727602485e-08	-4.255112511485208e-17	-3.092308338761045e-08	2.3175053842791013e-16	-1.7431993522706818e-15	1.5701344333348258e-16	-2.749848803774872e-12	2.7027141990116605e-08	-2.2039353942536975e-11	1.030134286956198e-16	-2.3250993066918086e-08	6.114868405944585e-16	5.845788229737751e-16	1.5464554656983993e-16	-5.950338269086027e-17	6.750211250776231e-16	-2.627761259550942e-08	4.900748975261386e-16	4.506499379309772e-10	3.2853061259341437e-16	5.302106827544198e-16	-4.382335325263489e-08	-9.207268463865031e-17	6.066182651930123e-16	1.4863464770549862e-15	-7.806563390089255e-17	1.5477255666863064e-15	5.3289977769442834e-15	-2.661222911571421e-16	-4.013882742848038e-16	-1.5584064635503546e-16	3.179000051689833e-17
P39708	-5.785496827062469e-07	7.271420551214155e-17	4.0621760999811896e-15	4.0090821166186947e-16	-1.494344598367408e-07	4.616403050435064e-08	-1.4424807027203758e-15	-5.479575293327723e-17	0.0	-8.52273736705202e-10	-1.314634759325922e-17	1.887586431954015e-09	7.61841607794221e-17	-3.170156770627718e-16	0.0	-2.191746751760176e-08	1.4881385956176719e-08	3.4323156727602485e-08	-4.255112511485208e-17	-3.092308338761045e-08	5.550104849169856e-07	-1.7431993522706818e-15	1.5701344333348258e-16	-2.749848803774872e-12	2.7027141104613452e-08	-2.203933240932127e-11	2.932089734365143e-07	-2.3250993066918086e-08	7.801728655860334e-16	5.845788229737751e-16	-4.6393663970951983e-17	-5.950338269086027e-17	6.750211250776231e-16	-2.627761259550942e-08	6.342145732691205e-16	4.506499513720616e-10	1.7795408182143276e-16	4.940599543848003e-16	-4.382335325263489e-08	-9.207268463865031e-17	6.066182651930123e-16	1.4863464770549862e-15	-7.806563390089255e-17	1.5477255666863064e-15	5.3289977769442834e-15	7.91098933635561e-12	6.203273329856058e-16	-1.1688048476627659e-16	3.179000051689833e-17
Q05902	-5.785496827062469e-07	7.271420551214155e-17	4.0621760999811896e-15	4.0090821166186947e-16	-1.494344598367408e-07	4.616403050435064e-08	-1.4424807027203758e-15	-5.479575293327723e-17	0.0	-8.52273736705202e-10	-1.314634759325922e-17	1.887586431954015e-09	7.61841607794221e-17	-3.170156770627718e-16	0.0	-2.191746751760176e-08	1.4881385956176719e-08	3.4323156727602485e-08	-4.255112511485208e-17	-3.092308338761045e-08	2.3175053842791013e-16	-1.7431993522706818e-15	1.5701344333348258e-16	-2.749848803774872e-12	2.7027141104613452e-08	-2.203933240932127e-11	1.030134286956198e-16	-2.3250993066918086e-08	7.801728655860334e-16	5.845788229737751e-16	-4.6393663970951983e-17	-5.950338269086027e-17	6.750211250776231e-16	-2.627761259550942e-08	6.342145732691205e-16	4.506499379309772e-10	1.7795408182143276e-16	4.940599543848003e-16	-4.382335325263489e-08	-9.207268463865031e-17	6.066182651930123e-16	1.4863464770549862e-15	-7.806563390089255e-17	1.5477255666863064e-15	5.3289977769442834e-15	7.91098933635561e-12	6.203273329856058e-16	-1.1688048476627659e-16	3.179000051689833e-17
Q12165	-5.785496827062469e-07	7.271420551214155e-17	4.0621760999811896e-15	4.0090821166186947e-16	-1.494344598367408e-07	4.616403050435064e-08	-1.4424807027203758e-15	-5.479575293327723e-17	0.0	-8.52273736705202e-10	-1.314634759325922e-17	1.887586431954015e-09	7.61841607794221e-17	-3.170156770627718e-16	0.0	-2.191746751760176e-08	1.4881385956176719e-08	3.4323156727602485e-08	-4.255112511485208e-17	-3.092308338761045e-08	2.3175053842791013e-16	-1.7431993522706818e-15	1.5701344333348258e-16	-2.749848803774872e-12	2.7027141104613452e-08	-2.203933240932127e-11	1.030134286956198e-16	-2.3250993066918086e-08	7.801728655860334e-16	5.845788229737751e-16	-4.6393663970951983e-17	-5.950338269086027e-17	6.750211250776231e-16	-2.627761259550942e-08	6.342145732691205e-16	4.506499379309772e-10	1.7795408182143276e-16	4.940599543848003e-16	-4.382335325263489e-08	-9.207268463865031e-17	6.066182651930123e-16	1.4863464770549862e-15	-7.806563390089255e-17	1.5477255666863064e-15	5.3289977769442834e-15	7.91098933635561e-12	6.203273329856058e-16	-1.5584064635503546e-16	3.179000051689833e-17
P32469	-5.785496827062469e-07	7.271420551214155e-17	4.0621760999811896e-15	4.0090821166186947e-16	-1.494344598367408e-07	4.616403050435064e-08	-1.4424807027203758e-15	-5.479575293327723e-17	0.0	-8.52273736705202e-10	-1.314634759325922e-17	1.887586431954015e-09	7.61841607794221e-17	-3.170156770627718e-16	0.0	-2.191746751760176e-08	1.4881385956176719e-08	3.4323156727602485e-08	-4.255112511485208e-17	-3.092308338761045e-08	2.3175053842791013e-16	-1.7431993522706818e-15	1.5701344333348258e-16	-2.749848803774872e-12	2.7027141104613452e-08	-2.203933240932127e-11	1.030134286956198e-16	-2.3250993066918086e-08	7.801728655860334e-16	5.845788229737751e-16	-4.6393663970951983e-17	-5.950338269086027e-17	6.750211250776231e-16	-2.627761259550942e-08	6.342145732691205e-16	4.506499379309772e-10	1.7795408182143276e-16	4.940599543848003e-16	-4.382335325263489e-08	-9.207268463865031e-17	6.066182651930123e-16	1.4863464770549862e-15	-7.806563390089255e-17	1.5477255666863064e-15	5.3289977769442834e-15	7.91098933635561e-12	6.203273329856058e-16	-1.5584064635503546e-16	3.179000051689833e-17
Q06389	-5.785496827062469e-07	7.271420551214155e-17	4.0621760999811896e-15	4.0090821166186947e-16	-1.494344598367408e-07	4.616403050435064e-08	-1.4424807027203758e-15	-5.479575293327723e-17	0.0	-8.52273736705202e-10	-1.314634759325922e-17	1.887586431954015e-09	7.61841607794221e-17	-3.170156770627718e-16	0.0	-2.191746751760176e-08	1.4881385956176719e-08	3.4323156727602485e-08	-4.255112511485208e-17	-3.092308338761045e-08	2.3175053842791013e-16	-1.7431993522706818e-15	1.5701344333348258e-16	-2.749848803774872e-12	2.7027141104613452e-08	-2.203933240932127e-11	1.030134286956198e-16	-2.3250993066918086e-08	7.801728655860334e-16	5.845788229737751e-16	-4.6393663970951983e-17	-5.950338269086027e-17	6.750211250776231e-16	-2.627761259550942e-08	6.342145732691205e-16	4.506499379309772e-10	1.7795408182143276e-16	4.940599543848003e-16	-4.382335325263489e-08	-9.207268463865031e-17	6.066182651930123e-16	1.4863464770549862e-15	-7.806563390089255e-17	1.5477255666863064e-15	5.3289977769442834e-15	7.91098933635561e-12	6.203273329856058e-16	-1.5584064635503546e-16	3.179000051689833e-17
P39954	-5.785496827062469e-07	1.3882172003502994e-08	7.718078619175446e-09	6.051650539751906e-09	-1.4311392647688248e-07	4.937319199525242e-08	1.916676844650679e-08	6.803065333288107e-09	1.7494735738958095e-08	1.2848140139295703e-08	8.406668951144497e-08	3.0898506789061237e-09	1.0289049441882204e-08	5.762150929826575e-09	5.569067365169366e-08	-1.8910780879986518e-08	1.8908123850762567e-07	4.0464389314612216e-08	1.066143027707511e-07	-1.1238452191506539e-08	6.453933627544651e-09	6.162269746702258e-09	8.093761890897418e-09	5.821659599883697e-09	4.568917156567465e-08	7.115902552315794e-09	1.1425425815542298e-08	-1.6842260674390387e-08	8.460847559103441e-09	7.995011563501994e-09	6.920959345932929e-09	8.266808185299729e-09	4.0099376495486505e-09	-1.4255053327620986e-08	7.968251128025956e-09	1.8223013169810156e-08	8.646719816897223e-09	7.628264186017937e-09	-4.2289903964041664e-08	1.104497585720912e-08	1.265133401869473e-08	1.0181473888047923e-08	3.4886311624451008e-09	1.570878289965228e-08	7.2048467601206075e-09	6.206686228071946e-09	1.0033294481252415e-08	1.5546307446824164e-08	9.51643906622018e-09
P11154	0.00010846969994337096	0.0002618132032397277	0.00036272141072029093	0.00020677433904805234	0.0005018949152613644	4.616403050435064e-08	0.0003716190247216215	0.0002698550398288079	0.0007983532113097861	0.0004021999627352868	0.00022341836284409474	4.804743894952501e-05	0.001158606840636481	0.00030167306144273444	0.0003962214961114309	0.00022248939225131035	0.000513283973759487	0.00022078351062505995	0.00021130822863019394	1.898198364860699e-05	0.00020466244429063956	0.0007668342568434193	1.5701344333348258e-16	0.00014507990905520017	0.00016289914988430095	0.00025292918363820045	0.0003804991971859473	0.0004034414433646896	0.000443990879337249	0.00015166953388738184	0.0003655913487893481	0.00013036796571546234	0.00033086596707216097	0.00024528847733273294	0.0004329975806286397	0.0002006342868096132	0.0012438321102448253	0.0004846360440597092	2.400201648273222e-05	0.00024359585306333507	0.00011830078750994287	0.00024872167811651507	0.0001963786704973157	0.00012458651139930164	0.00011664821334720122	0.00034820870699360214	0.0005108624197564261	0.0004870226083433582	0.0010350938383253028
P38115	-6.415808607333112e-07	1.3088556992185477e-16	3.803178294948832e-15	4.373544127220394e-16	-1.4943446238872676e-07	4.616403050435064e-08	-6.138215756256918e-16	-9.8632355279899e-16	1.8872884983734462e-17	-8.52273736705202e-10	-1.314634759325922e-17	1.8875854709376522e-09	3.047366431176884e-16	-9.24629058099751e-16	4.1234349524390115e-17	-2.305639642715273e-08	1.4881385956176719e-08	3.4323156727602485e-08	-5.53164626493077e-16	-3.092308337159029e-08	1.0534115383086822e-16	-1.7431993522706818e-15	1.5701344333348258e-16	-2.750600372676e-12	2.7027141104613452e-08	-2.2039353942536975e-11	1.7168904782603302e-17	-2.325099308157107e-08	6.114868405944585e-16	-7.542952554500324e-17	-4.6393663970951983e-17	-2.5288937643615615e-16	5.727451970355589e-16	-2.627761259550942e-08	4.900748975261386e-16	4.506499513720616e-10	1.5194540832445412e-15	5.302106827544198e-16	-4.3823353160397744e-08	-9.207268463865031e-17	5.93711493593161e-16	1.4863464770549862e-16	-1.1152233414413223e-17	6.21983171658983e-16	5.460253879824684e-15	-5.742638914443592e-16	-4.013882742848038e-16	-1.1688048476627659e-16	9.537000155069498e-17
P32621	-5.785496827062469e-07	7.271420551214155e-17	4.0621760999811896e-15	4.0090821166186947e-16	-1.494344598367408e-07	4.616403050435064e-08	-1.4424807027203758e-15	-5.479575293327723e-17	0.0	-8.52273736705202e-10	-1.314634759325922e-17	1.887586431954015e-09	7.61841607794221e-17	-3.170156770627718e-16	0.0	-2.191746751760176e-08	1.4881385956176719e-08	3.4323156727602485e-08	-4.255112511485208e-17	-3.092308338761045e-08	2.3175053842791013e-16	-1.7431993522706818e-15	1.5701344333348258e-16	-2.7502174979527835e-12	2.7027141104613452e-08	-2.203933240932127e-11	1.7168904782603302e-17	-2.3250993066918086e-08	7.801728655860334e-16	5.845788229737751e-16	-4.6393663970951983e-17	-5.950338269086027e-17	6.750211250776231e-16	-2.627761259550942e-08	6.342145732691205e-16	4.506499379309772e-10	1.464698981145639e-15	4.940599543848003e-16	-4.382335325263489e-08	-9.207268463865031e-17	-1.6778803079806723e-16	1.4863464770549862e-15	-7.806563390089255e-17	1.5477255666863064e-15	5.3289977769442834e-15	-5.602574550676675e-16	6.203273329856058e-16	-1.5584064635503546e-16	3.179000051689833e-17
P05374	-6.35200985452394e-07	1.007227664899531e-07	1.5458074764024197e-08	1.0929966292946495e-07	-1.2674390812285646e-07	5.689773656165777e-08	1.3379473398570892e-07	2.0323884944187467e-08	2.902981937441883e-08	1.0168787347687969e-07	1.8691365103755975e-07	3.6633225205399146e-09	5.806008173422666e-08	1.348770454807297e-08	1.4893416128640005e-08	-1.5652627838751342e-08	4.2614625429374995e-08	8.032856326640745e-08	1.0245672213992845e-08	-6.868125073261534e-09	1.4324629043618028e-08	1.3647716583400754e-07	4.4294049585459146e-08	3.2984877912557633e-09	7.05389064669676e-08	2.6544793475604785e-08	1.030134286956198e-16	7.283934461459289e-08	1.4339113509417085e-07	6.886350475124964e-08	9.553881769353246e-09	6.215153590171816e-08	6.435337951225795e-09	-1.6998284068154255e-08	3.401814268203099e-08	3.5331219447338164e-08	1.3851669407357584e-08	3.303950523683755e-08	-4.058292097093497e-08	7.869999982910047e-08	4.1623161634619904e-08	7.786399626807412e-08	1.1624663389526987e-08	1.0663611597773457e-07	1.8479084617733058e-07	7.35048240984835e-08	1.7412428940495828e-08	1.3122984427843348e-07	1.4603950877031989e-08
P19657	-6.415808607333112e-07	1.3088556992185477e-16	3.803178294948832e-15	4.0090821166186947e-16	-1.4943446238872676e-07	4.616403046492473e-08	-1.4424807027203758e-15	-9.8632355279899e-16	0.0	-8.52273736705202e-10	-1.314634759325922e-17	1.8875854709376522e-09	3.047366431176884e-16	-9.24629058099751e-16	4.1234349524390115e-17	-2.305639642715273e-08	1.488138761986512e-08	3.4323156727602485e-08	-5.53164626493077e-16	-3.092308338761045e-08	1.0534115383086822e-16	-1.5672801515828148e-15	2.2570682479188123e-15	-2.750600372676e-12	2.7027141104613452e-08	-2.2039353942536975e-11	1.030134286956198e-16	-2.3250993066918086e-08	6.114868405944585e-16	5.845788229737751e-16	1.5464554656983993e-16	-2.5288937643615615e-16	5.727451970355589e-16	-2.6277613375303095e-08	5.621447353976295e-16	4.506499513720616e-10	3.2853061259341437e-16	5.302106827544198e-16	-4.3823353160397744e-08	-9.207268463865031e-17	1.2906771599851325e-16	1.4863464770549862e-15	-1.1152233414413223e-17	1.5477255666863064e-15	5.3289977769442834e-15	-5.602574550676675e-16	-4.013882742848038e-16	-1.5584064635503546e-16	9.537000155069498e-17
P38013	-5.785496827062469e-07	7.271420551214155e-17	4.0621760999811896e-15	4.0090821166186947e-16	-1.494344598367408e-07	4.616403050435064e-08	-1.4424807027203758e-15	-5.479575293327723e-17	0.0	-8.52273736705202e-10	-1.314634759325922e-17	1.887586431954015e-09	7.61841607794221e-17	-3.170156770627718e-16	0.0	-2.191746751760176e-08	1.4881385956176719e-08	3.4323156727602485e-08	-4.255112511485208e-17	-3.092308338761045e-08	2.3175053842791013e-16	-1.7431993522706818e-15	1.5701344333348258e-16	-2.7502174979527835e-12	2.7027141104613452e-08	-2.203933240932127e-11	1.030134286956198e-16	-2.3250993066918086e-08	7.801728655860334e-16	5.845788229737751e-16	-4.6393663970951983e-17	-5.950338269086027e-17	6.750211250776231e-16	-2.627761259550942e-08	6.342145732691205e-16	4.506499379309772e-10	1.7795408182143276e-16	4.940599543848003e-16	-4.382335325263489e-08	-9.207268463865031e-17	-1.6778803079806723e-16	1.4863464770549862e-15	-7.806563390089255e-17	1.5477255666863064e-15	5.3289977769442834e-15	7.91098933635561e-12	6.203273329856058e-16	-1.5584064635503546e-16	3.179000051689833e-17
Q05584	-5.785496827062469e-07	1.5422451740587543e-05	7.330045253220265e-06	6.539164279542265e-06	7.064749182382738e-06	1.2020195678562188e-06	1.1063769079329095e-06	8.958910865101445e-06	8.222644705582433e-06	9.633523506580927e-06	9.197515549326796e-06	9.927107597925986e-07	5.740749002524371e-05	6.220164239109358e-06	6.913180107768213e-06	1.3239700298965155e-06	9.370555649687359e-06	7.454902800753822e-06	8.917354319445921e-06	8.872101322790854e-07	2.1182208383815815e-06	4.037936499165448e-06	5.50401104194522e-06	7.536538558844897e-06	4.778286790075497e-06	2.151704176125683e-06	2.1664200584852028e-06	1.0138859903494918e-05	4.740350138266193e-06	2.0041245142895302e-05	1.3575438798988179e-05	5.613791004008879e-06	2.8443183654588636e-05	2.1631109471309645e-06	0.00013284704556830565	1.1098776899069751e-05	3.4257892946213006e-06	2.9243762873542266e-06	6.205487199638749e-06	4.194844412954826e-05	2.2985919367195124e-06	3.3590599648573644e-06	2.873762654733976e-06	1.5401560517812257e-06	1.627814876023762e-05	0.00010420765937445766	1.7542675502735425e-05	0.00016099878896416573	8.39244336352386e-07
P00358	0.005039857896796326	0.00797766570074256	0.005457787876225155	0.007706627621751913	0.008114110214969116	0.005906911729736386	0.01051007409378665	0.008927487026577032	0.01158697111251256	0.010139085348459687	0.007360582453073474	0.005555472210240102	0.006498753947533599	0.009972596411085801	0.011387885344212437	0.0070359468000890015	0.012856297193106566	0.007869645741370262	0.008562268506268348	0.004946250375033844	0.007659235855786352	0.009835113423154749	0.011449889175254958	0.007033097217830556	0.008518186787448341	0.00627120421965746	0.0044528703025879445	0.008821737728545852	0.011066455460763593	0.0075266188727227176	0.005819318170024908	0.00854252452412925	0.007086254637363271	0.008757565256282346	0.00824424990234695	0.011742483578571137	0.00978015906328446	0.00980049177364008	0.005477678485477116	0.008507098975414672	0.007865580863576378	0.008944538136297055	0.007366112367676333	0.008137171250698311	0.008795894881106592	0.010892335367783586	0.012282835225360795	1.9480080794379432e-16	0.004974496183301076
P17709	0.00040945024671748976	0.0013590912416913251	0.0007735437192183147	0.0011869188455847243	0.0011880532392452739	0.0009554258349815384	0.0010461038275581223	0.0002948565856053926	0.0022848560200990626	0.0013327080466171938	1.431624169660804e-08	0.00075964574968357	0.0015692627896992752	0.0014243179873354374	0.001050737145239072	0.002533560591360241	0.0021471761399740963	3.432315686420687e-08	0.0005283033962219491	0.0006284586207442956	0.0004141491703911871	0.001889040767371695	0.0009095424117074652	0.0004284467524349243	0.0008286000440547623	0.000533284720534606	0.0013428877801946442	0.0009624181535249047	0.0008848859263492964	0.0012400174893502478	0.0007482152764800263	0.0008692019057774629	0.0004885492712769652	0.0005685393654954275	0.00047350223687334374	0.0036397232217426044	0.0014466940108981599	0.0006909633423547483	0.0006330146951520847	0.0004514067772032361	0.00046548289450069273	0.0007832622167472525	0.000481292418573904	0.0004423620610022388	0.0029095675252642553	0.0010361535789744191	3.6489843116800345e-17	0.0008415852262556202	0.0007296515864735548
P11986	-4.3421966014475694e-07	8.936326213722976e-07	4.751034629059971e-06	8.330581298882925e-07	7.553864256283071e-07	6.670968883488436e-07	8.076653967143584e-07	7.184344029268632e-07	1.0474245655730919e-06	1.6259588712958944e-06	8.49215188820277e-07	1.376926654263829e-07	8.129981584022774e-07	9.357313741438154e-07	9.443239832934194e-07	3.235579515165598e-07	1.151526535724827e-06	9.737181849738353e-07	6.555481959301395e-07	3.3636237166837475e-07	5.044109998854952e-07	7.836648979586392e-07	1.7927093671244666e-06	1.2569232855634708e-05	6.862238525218383e-07	5.599214069654769e-07	6.186720230019741e-07	6.693516980205473e-07	1.0435199507473668e-06	5.039671818007597e-07	5.900005838360327e-07	5.950796654882171e-07	4.8054591785702725e-06	2.3069556800319173e-06	7.876129030198844e-07	1.1394529132307373e-06	9.000956568044183e-07	7.975207706667023e-07	1.2016426145578444e-07	3.2941945177332934e-06	3.6301003583728353e-07	1.1592242307453493e-06	5.36300664884954e-07	8.61550509333022e-07	8.289788854529218e-07	7.52423040593238e-07	1.68681067799376e-06	3.525413969912067e-06	1.5623387562176802e-07
P49089	2.840576107898474e-05	6.206961355423813e-05	8.641131649140392e-05	6.651184929164705e-05	4.24809345621343e-05	1.8600824702712718e-05	8.448909638417036e-05	4.895490244258422e-05	8.315683081431212e-05	6.805961866288845e-05	6.433621486159037e-05	1.1416080400788392e-05	4.4520556815223406e-05	5.4316768855795836e-05	0.00010478555998541315	2.339720517565472e-05	0.00011887319372648353	4.6943758191550925e-05	3.803785665457288e-05	-3.0923084460961185e-08	3.668971835927243e-05	6.742390085624959e-05	0.00011457786011379778	3.011475568016315e-05	3.890697111429507e-05	3.4448656972136475e-05	7.040347000812736e-05	8.239944113958797e-05	9.291896001874367e-05	3.792850885074747e-05	5.181604316199948e-05	8.264225480842787e-05	3.1694210181397316e-05	4.198617786041333e-05	8.818780884208883e-05	0.00019619574013444633	7.762208413390008e-05	7.979786217342691e-05	2.8245682672209698e-05	4.386724832430536e-05	8.269615595651426e-05	4.4576664436888764e-05	3.6622504618333734e-05	4.414447146347773e-05	4.829038276550646e-05	6.48220852300234e-05	7.019377736039456e-05	9.259172024270346e-05	1.711461095001449e-05
P05150	-4.898755340259426e-07	6.793066630884985e-08	8.958186288895879e-08	9.16478765552932e-08	-9.540148232147334e-08	9.251433509752722e-08	1.7771495705394676e-07	8.201292542756919e-07	1.3594917265872507e-07	3.9749948495488114e-07	7.07306629050354e-08	7.908115662152415e-08	9.02457812516461e-08	8.261320571358024e-08	9.419831804620241e-08	1.2294207875767847e-08	7.695018878558591e-06	1.4670259780418683e-07	5.791832880770755e-08	-1.3123003299487537e-08	5.434632574548772e-08	8.986947349528518e-08	3.1822310051745986e-07	3.1358537008560463e-08	9.449647061787573e-08	1.0412033110285837e-07	5.3570604513328234e-08	4.6071526449431326e-08	8.532287973645127e-08	7.134749966929107e-08	7.079699838531898e-08	2.423920957026076e-07	4.620926307520745e-08	3.413781174360071e-07	6.482859561483982e-08	2.7286762323528795e-07	6.285795435266144e-08	8.193146116533207e-08	-2.925271395306522e-08	5.833173097382398e-08	5.139604651441744e-08	5.912573527021946e-08	1.728488511111773e-07	4.7003844441192455e-08	2.1213759010646162e-07	1.0434629232213804e-07	1.1481480902602105e-07	8.796275514804805e-08	3.050271364099233e-08
P41921	-5.785496827062469e-07	7.271420551214155e-17	3.571443416761986e-15	4.0090821166186947e-16	-1.4943446067756856e-07	4.616403050435064e-08	-1.4424807027203758e-15	-9.8632355279899e-16	0.0	-8.522726256803752e-10	-1.314634759325922e-17	1.8875861230558986e-09	0.0	-3.170156770627718e-16	-5.360465438170716e-16	-2.191746751760176e-08	1.4881385956176719e-08	3.4323156761753577e-08	-2.553067506891125e-16	-3.0923084460961185e-08	2.3175053842791013e-16	-9.275739672632986e-16	1.5701344333348258e-16	-2.7505861921306957e-12	2.7027141104613452e-08	-2.203933240932127e-11	1.030134286956198e-16	-2.3250993066918086e-08	6.114868405944585e-16	5.845788229737751e-16	1.5464554656983993e-16	-4.4627537018145206e-17	1.7796011479319153e-15	-2.6277613796813192e-08	6.342145732691205e-16	4.506499379309772e-10	1.7795408182143276e-16	4.940599543848003e-16	-4.382335345248204e-08	-9.207268463865031e-17	6.453385799925662e-16	1.189077181643989e-16	1.143611994077878e-07	1.5477255666863064e-15	9.319183304508476e-15	-5.602574550676675e-16	0.0	-1.5584064635503546e-16	3.179000051689833e-17
P53685	-4.898755340259426e-07	1.3088556992185477e-16	3.694126587566787e-15	4.373544127220394e-16	-1.4943446070707125e-07	4.616403050435064e-08	-1.4424807027203758e-15	-9.8632355279899e-16	0.0	-8.522726256803752e-10	1.431624169660804e-08	1.887586723691125e-09	6.856574470147989e-16	-9.24629058099751e-16	-2.0617174762195057e-17	-2.305639642715273e-08	1.488138761986512e-08	3.4323156727602485e-08	-1.0637781278713021e-16	-3.0923083243429006e-08	1.0534115383086822e-16	-9.275739672632986e-16	2.2570682479188123e-15	-2.7504018450417396e-12	2.7027141104613452e-08	-2.203933240932127e-11	1.7168904782603302e-17	-2.325099308157107e-08	6.114868405944585e-16	-7.542952554500324e-17	6.185821862793599e-17	-4.4627537018145206e-17	4.091037121682564e-17	-2.627761335422759e-08	6.342145732691205e-16	4.506499513720616e-10	3.2853061259341437e-16	6.025121394936589e-17	-4.382335345248204e-08	-3.529452911148262e-16	5.16270863994053e-16	1.932250420171482e-16	1.1436119963083247e-07	0.0	9.319183304508476e-15	0.0	-3.8314335272640356e-16	-1.1688048476627659e-16	3.179000051689833e-17
P00817	9.653882616346736e-06	3.893620441448535e-05	3.353149102027723e-05	3.3617573483658883e-05	4.666266858982751e-05	2.034537813511491e-05	4.844218158514396e-05	3.422962432061445e-05	5.1553542087073756e-05	4.256975894884614e-05	4.644878977579667e-05	9.301136297154459e-06	3.204836887404186e-05	0.0006229971286107986	8.86477190382397e-05	1.799232086024176e-05	6.929547781100268e-05	3.0025819043243578e-05	2.6254751269845843e-05	4.234060461032122e-05	8.937527031724041e-05	3.90226592932123e-05	0.00011362540299688555	1.7972627856382174e-05	3.116731583850512e-05	2.9176061333259696e-05	2.8505177805112287e-05	3.799751664246725e-05	8.707724567688864e-05	2.636097957799801e-05	3.435343085803825e-05	4.898158128856409e-05	2.8400557901094997e-05	2.875116250690645e-05	6.784470479615604e-05	4.344478371184922e-05	4.6333855805116374e-05	5.1413867879070216e-05	8.164718485627967e-06	4.6772795811627736e-05	2.737160399127284e-05	0.0001577114621282391	2.2198009783728298e-05	2.488475529088306e-05	3.5321448370952186e-05	3.634726057172268e-05	5.185746692094256e-05	4.98899788002699e-05	9.542665317702563e-06
Q12680	0.0002442487403413267	0.0007468269441668658	0.0007734757456109204	0.00033417238485124623	0.0006944010993333463	4.616403046492473e-08	-1.4424807027203758e-15	0.0007078691535550342	0.0013461641763010525	9.502753137305478e-05	-1.314634759325922e-17	9.311193391827629e-05	0.0005626442288160525	0.0008748088802224714	0.0006076558370464362	0.00024463598225460674	1.488138761986512e-08	0.0005634148579531586	0.0005199621267909601	-3.0923083243429006e-08	3.0605650809865854e-05	-9.275739672632986e-16	0.0020810281433653083	0.00036313230572585073	0.0006665435626863368	0.0003064839758097854	0.0004126586116338112	-2.3250993066918086e-08	0.001041221832300326	0.00025238071666112527	0.0006737045524604599	0.0007758773708184096	0.0005254350481659869	-2.6277613796813192e-08	6.342145732691205e-16	0.0009372151414817111	0.0006488725397636112	0.0008480521552518907	0.0001429133939944719	1.2831606762698255e-05	0.0003477370197658751	0.000701494853675352	0.0003750269060860121	1.5477255666863064e-15	0.0011096302787874264	0.0014765051548779403	0.0011426696396151207	0.0010912595793031738	0.00031720557479002285
P10356	-6.415808606964007e-07	4.388603624508248e-07	4.3805925505799443e-07	3.2609369422749043e-07	3.1616124303503e-07	2.023946211775102e-07	5.879145322032453e-07	4.1384646192617805e-07	5.211843616244435e-07	6.022726379883299e-07	5.348728649578284e-07	7.834296533977331e-08	5.062242133586475e-07	5.756014086985688e-07	8.911606489595458e-07	2.3274598873272217e-07	7.396230292684801e-07	8.839948394798278e-07	3.1624485727542284e-07	8.205640484976533e-08	2.7521377149780196e-07	5.289502100293163e-07	1.0094094338353336e-06	2.162444531916383e-07	6.414961330303685e-07	2.75009103590605e-07	3.741199433523946e-07	5.814028564578569e-07	5.219318468339423e-07	3.601423090788552e-07	3.470134754101053e-07	3.563365806188123e-07	3.064647272664438e-07	4.37158768999559e-07	8.953745939794489e-07	6.62141693766498e-07	5.289135886140945e-07	6.423121779946579e-07	-4.3823353160397744e-08	4.6306457616161526e-07	2.1276942060396327e-07	5.15135108544614e-07	3.964154310424067e-07	2.3259240264943437e-07	4.890946715883357e-07	5.912824734941334e-07	8.788343519762452e-07	6.45454049686094e-07	1.0034628059475817e-07
P32476	0.18023636504308777	0.057730573340642376	0.054872426577317966	0.0940543383427817	0.002567420856137777	0.17935614842880057	0.014322875748746822	0.008340777943121748	0.0040585398763019155	0.01976338162804225	0.017691439537852315	0.37679308553271695	0.07517147444839994	0.047949295576186136	0.0022408690909133467	0.0011458482219858035	0.0017689541274164046	0.046097781992831356	0.10247741057838196	0.25210955420274866	0.1294898602189692	0.03305000733176873	0.003584833228600051	0.09636945048285375	0.057126143030401776	0.002287082980050322	0.07257863361671552	0.016360297060435167	0.0337881053493541	0.10106611448393812	0.09105898663950289	0.00864694396136797	0.13674998337717958	0.038935807637068484	0.017698856350065857	0.0021399414830264563	0.0734263086722257	0.028556127975519995	0.3203307909493348	0.017205825015057526	0.11173552426506264	0.05872892640417284	0.16239424413699421	0.17169301353821675	0.030970221316479456	0.04677376656834971	0.019152043550685414	0.007104571013636677	0.39224216118927835
Q04179	-5.785496827062469e-07	7.271420551214155e-17	-5.838368270523063e-07	6.742547196131441e-16	-1.4943446067756856e-07	4.616403050435064e-08	-1.4424807027203758e-15	-9.274751402261132e-09	0.0	6.913043366644293e-16	-1.314634759325922e-17	6.389251530632254e-07	-1.038492355321181e-06	-6.321785751539807e-08	-5.360465438170716e-16	-2.191746751760176e-08	1.4881385956176719e-08	3.4323156761753577e-08	-2.553067506891125e-16	-2.5792457952635267e-15	2.3175053842791013e-16	-9.275739672632986e-16	1.5701344333348258e-16	-2.7505861921306957e-12	2.7027141104613452e-08	-2.203933240932127e-11	2.8942574464426485e-09	-2.3250993066918086e-08	7.801728655860334e-16	5.845788229737751e-16	-3.3560742015644224e-06	-4.4627537018145206e-17	1.7182355911066769e-15	-5.05812115123382e-16	6.342145732691205e-16	4.506499379309772e-10	1.464698981145639e-15	6.025121394936589e-17	5.070557198107163e-10	-9.207268463865031e-17	6.582453515924175e-16	4.197225028440618e-09	1.143611994077878e-07	1.5477255666863064e-15	9.319183304508476e-15	6.366855178498113e-09	0.0	-1.5584064635503546e-16	4.383972363982414e-10
P38994	-5.785496827062469e-07	7.271420551214155e-17	-5.838368270523063e-07	6.742547196131441e-16	-1.4943446067756856e-07	4.616403050435064e-08	-1.4424807027203758e-15	-9.274750374840764e-09	0.0	6.913043366644293e-16	-1.314634759325922e-17	6.389251530632254e-07	-1.038492355321181e-06	-6.321785751539807e-08	-5.360465438170716e-16	-2.191746751760176e-08	1.4881385956176719e-08	3.4323156761753577e-08	-2.553067506891125e-16	-2.5792457952635267e-15	2.3175053842791013e-16	-9.275739672632986e-16	1.5701344333348258e-16	-2.7505861921306957e-12	2.7027141104613452e-08	-2.203933240932127e-11	2.8942574464426485e-09	-2.3250993066918086e-08	7.801728655860334e-16	5.845788229737751e-16	-3.3560742015644224e-06	-4.4627537018145206e-17	1.7182355911066769e-15	-5.05812115123382e-16	6.342145732691205e-16	4.506499379309772e-10	1.464698981145639e-15	4.940599543848003e-16	5.070557198107163e-10	-9.207268463865031e-17	6.582453515924175e-16	4.197225028440618e-09	1.143611994077878e-07	1.5477255666863064e-15	9.319183304508476e-15	6.366855178498113e-09	0.0	-1.5584064635503546e-16	4.383972363982414e-10
P08432	-5.785496827062469e-07	7.271420551214155e-17	-5.838368270523063e-07	6.742547196131441e-16	-1.4943446067756856e-07	4.616403050435064e-08	-1.4424807027203758e-15	-9.274750374840764e-09	0.0	6.913043366644293e-16	-1.314634759325922e-17	6.389251530632254e-07	-1.038492355321181e-06	-6.321785751539807e-08	-5.360465438170716e-16	-2.191746751760176e-08	1.4881385956176719e-08	3.4323156761753577e-08	-2.553067506891125e-16	-2.5792457952635267e-15	2.3175053842791013e-16	-9.275739672632986e-16	1.5701344333348258e-16	-2.7505861921306957e-12	2.7027141104613452e-08	-2.203933240932127e-11	2.8942574464426485e-09	-2.3250993066918086e-08	7.801728655860334e-16	5.845788229737751e-16	-3.3560742015644224e-06	-4.4627537018145206e-17	1.7182355911066769e-15	-5.05812115123382e-16	6.342145732691205e-16	4.506499379309772e-10	1.464698981145639e-15	4.940599543848003e-16	5.070557198107163e-10	-9.207268463865031e-17	6.582453515924175e-16	4.197225028440618e-09	1.143611994077878e-07	1.5477255666863064e-15	9.319183304508476e-15	6.366855178498113e-09	0.0	-1.5584064635503546e-16	4.383972363982414e-10
P35202	-5.785496827062469e-07	7.271420551214155e-17	-5.838368270523063e-07	6.742547196131441e-16	-1.4943446067756856e-07	4.616403050435064e-08	-1.4424807027203758e-15	-9.274750374840764e-09	0.0	6.913043366644293e-16	-1.314634759325922e-17	6.389251530632254e-07	-1.038492355321181e-06	-6.321785751539807e-08	-5.360465438170716e-16	-2.191746751760176e-08	1.4881385956176719e-08	3.4323156761753577e-08	-2.553067506891125e-16	-2.5792457952635267e-15	2.3175053842791013e-16	-9.275739672632986e-16	1.5701344333348258e-16	-2.7505861921306957e-12	2.7027141104613452e-08	-2.203933240932127e-11	2.8942574464426485e-09	-2.3250993066918086e-08	7.801728655860334e-16	5.845788229737751e-16	-3.3560742015644224e-06	-4.4627537018145206e-17	4.091037121682564e-17	-5.05812115123382e-16	6.342145732691205e-16	4.506499379309772e-10	1.464698981145639e-15	4.940599543848003e-16	5.070557198107163e-10	-9.207268463865031e-17	6.582453515924175e-16	4.197225028440618e-09	1.143611994077878e-07	1.5477255666863064e-15	9.319183304508476e-15	6.366855178498113e-09	0.0	-1.5584064635503546e-16	4.3839722050324115e-10
P06197	1.1949812970125532e-07	9.407156313683546e-05	6.16035315130359e-06	5.002724510083255e-07	5.227072308030386e-06	1.6314044194734095e-06	3.1842949914956874e-06	3.860321077667095e-06	1.3001280936690944e-06	1.5167243264882994e-06	1.1946938484328582e-05	7.547347514955362e-06	4.678085018189671e-06	8.172259673345591e-06	2.6714663298999982e-06	8.108846959585217e-07	1.3640250272615922e-06	4.060879132620121e-06	2.9025587430123094e-06	2.0970908877301474e-06	1.2389937127321433e-06	2.244978595418898e-06	2.055954560971593e-06	3.8427119195610325e-06	3.126899877125797e-05	3.0636345146440536e-06	3.7823994315642194e-06	6.2593070808126695e-06	2.7892524919663854e-05	2.45155356615573e-06	4.831566781434784e-06	0.0002791903352037871	1.001005954711373e-06	9.387126170670503e-06	1.657137564003271e-06	9.065743734845395e-07	3.334246156672045e-06	1.301953994514147e-06	9.209559574407838e-07	3.489864309352342e-06	0.001192716428558338	1.17590185249796e-06	1.2352095002234975e-06	9.98510284614779e-07	6.2527827199834825e-06	3.556895180266052e-06	5.929079471590346e-06	1.9976773610550265e-06	4.57198824712946e-06
P38631	0.0002079072162088475	0.0003621126549440615	0.0003478445696352713	0.00027022265127975254	0.0006929039650653282	0.00012724174835075292	0.0003907706542117394	0.0003628878544127736	0.0006169632565826469	0.0007330270639837051	0.0006008500142675609	8.633063381144321e-05	0.00031285976808104296	0.0005024527320519527	-2.0617174762195057e-17	0.00019735696174999468	8.48003983028975e-05	0.0002877780288016305	0.0003297739238736313	7.014093297069975e-05	0.00023898853833176397	0.00042120227825254386	0.000474793971420467	0.00022057551884139995	0.0003062248766575867	0.00030438625867611815	0.0003126174054506342	0.006960441006163577	0.0006842387917852597	0.00010467061990258156	0.00032077217887075353	0.0003831604463040548	0.00022509477644079467	0.00027684755294986416	6.342145732691205e-16	0.0005181290541842577	0.0003845823378187531	0.0006588125339485425	9.622687819760988e-05	0.0004677403563369849	0.0001962897009069758	0.0003238653879042904	0.00036960809599008887	0.0	0.0003477762296486283	0.00040142864561842006	0.0008393915738174465	0.001305757874641319	0.00015503141851668878
P07236	-4.898755340259426e-07	-8.725704661456985e-16	-5.838368365806993e-07	3.826851111317845e-16	-1.4943446238872676e-07	4.616403062262838e-08	-1.4424807027203758e-15	-9.274751402261132e-09	0.0	6.913043366644293e-16	-1.314634759325922e-17	6.389251529602594e-07	-1.038492355321181e-06	-6.321785725121834e-08	-5.360465438170716e-16	-2.305639642715273e-08	1.488138761986512e-08	3.4323156727602485e-08	-1.0637781278713021e-16	-1.521915220807671e-15	2.3175053842791013e-16	-1.3913609508949477e-15	1.5701344333348258e-16	-2.7505861921306957e-12	2.7027142063908537e-08	-2.2039353942536975e-11	2.8942575151182675e-09	-2.325099308157107e-08	6.114868405944585e-16	-7.542952554500324e-17	-3.356074201038628e-06	-2.5288937643615615e-16	1.9432426327992176e-15	-4.847366103265744e-16	6.342145732691205e-16	4.506499379309772e-10	-2.1902040839560957e-16	4.940599543848003e-16	5.070557198107163e-10	-3.529452911148262e-16	7.744062959910794e-17	4.197225028440618e-09	1.1436119963083247e-07	1.5477255666863064e-15	9.319183304508476e-15	6.366855178498113e-09	-3.8314335272640356e-16	-1.1688048476627659e-16	4.3839722050324115e-10
P07170	-5.785496827062469e-07	1.8789007204379277e-05	1.4745953973570703e-05	1.4310402554577678e-05	1.1677852379764534e-05	6.1619546463988505e-06	5.438090237793029e-05	4.8467129787224515e-05	1.667052386693565e-05	2.3900462301942677e-05	0.0001338916518990967	3.968866882759038e-06	7.546831153277561e-05	4.433201218963306e-05	2.579165431975615e-05	4.843241822538236e-06	2.605203132356477e-05	1.2400391616582793e-05	8.631435995831522e-05	3.4489271396241655e-06	8.076795461125123e-05	5.464882842703363e-05	5.397798662026993e-05	1.16201150772945e-05	8.282106806215998e-06	0.0003679620882002267	2.0003827119271435e-05	4.335784240924711e-05	3.678882500368089e-05	1.2275687828575831e-05	5.328871683759334e-06	9.431061419915742e-06	3.1427990568730485e-05	1.547634267967723e-05	0.00011008320041806018	4.3699751542038444e-05	2.775082474853808e-05	5.784310513002321e-05	0.003930640890850846	2.0921036074237037e-05	0.0008316771898676824	1.1523849728258711e-05	2.279543340001626e-05	7.65595188101722e-06	0.00246373535959059	1.9326524169769144e-05	4.201450416509399e-05	2.7759551383939144e-05	1.7285695507417763e-05
P23776	-5.785496827062469e-07	-8.725704661456985e-16	-5.838368270523063e-07	6.742547196131441e-16	-1.4943446237397542e-07	4.616403046492473e-08	-1.4424807027203758e-15	-9.274750374840764e-09	0.0	6.913043366644293e-16	-1.314634759325922e-17	6.389251529602594e-07	-1.038492355321181e-06	-6.321785751539807e-08	-5.360465438170716e-16	-2.191746751760176e-08	1.4881385956176719e-08	3.4323156761753577e-08	-2.553067506891125e-16	-2.5792457952635267e-15	2.3175053842791013e-16	-9.275739672632986e-16	1.5701344333348258e-16	-2.7505861921306957e-12	2.7027142063908537e-08	-2.2039353942536975e-11	2.8942575151182675e-09	-2.325099308157107e-08	7.801728655860334e-16	5.845788229737751e-16	-3.356074201038628e-06	-4.4627537018145206e-17	1.8614218903655667e-15	-4.847366103265744e-16	6.342145732691205e-16	4.506499379309772e-10	1.464698981145639e-15	4.940599543848003e-16	7.361773697423168e-10	-9.207268463865031e-17	-3.0976251839643177e-16	4.197225028440618e-09	1.143611994077878e-07	1.5477255666863064e-15	9.319183304508476e-15	6.366855178498113e-09	-3.8314335272640356e-16	-1.5584064635503546e-16	4.383972363982414e-10
P40495	2.09658217122845e-05	0.00016247360791106906	2.8740372517963084e-05	2.3533168773797187e-05	4.337625756136435e-05	1.0370091603759943e-05	0.00014278442922066101	2.8874522564871713e-05	4.29216039932445e-05	3.532787970436558e-05	8.649648895456799e-05	6.676579429522813e-05	5.104045767026237e-05	9.992028456819874e-05	0.02415532103315736	2.6364514234736997e-05	4.8113393997895905e-05	3.1681652816072464e-05	4.236090513013249e-05	5.975106209399674e-06	2.0942989906978268e-05	3.862736577917275e-05	4.295349481832213e-05	1.4789242612056313e-05	7.678929652963701e-05	1.8994344584864638e-05	3.1649942203256e-05	3.6056599394721636e-05	0.0009212154881888936	2.6051762294112018e-05	2.2136244445745166e-05	5.4060641499126965e-05	4.405070445805152e-05	2.4228381443676984e-05	2.9307353604167583e-05	5.697524223194099e-05	0.0001642842197629394	4.9519591740321875e-05	7.868653613957547e-06	0.003749376203116807	0.00010858286947029872	5.6596931370126616e-05	4.206497831547067e-05	1.8083272066134937e-05	8.630938582037595e-05	8.614238652820768e-05	0.0015788829561951098	0.00019182889185150682	9.832118098782695e-06
P46151	-1.3202652541911266e-07	8.963489135714879e-07	2.4177396653549594e-07	9.313383987145255e-07	2.445659020460095e-06	4.616403050435064e-08	7.917494114282483e-06	1.1455091340076144e-06	0.0	6.913043366644293e-16	3.6626322873486314e-06	9.53372058722574e-07	-1.038492355321181e-06	1.8988633720700812e-06	1.5986869689667739e-07	8.513689681864639e-07	4.399310731033817e-06	3.4323156761753577e-08	-2.553067506891125e-16	-2.5792457952635267e-15	1.9979548142386862e-06	-9.275739672632986e-16	1.1235230219962589e-06	6.761461838034935e-07	8.065115607991921e-07	8.798555241631125e-07	3.4445686139062117e-06	1.7367600848811634e-06	1.5871990734265268e-06	5.845788229737751e-16	-3.251474732211008e-06	9.081151685816522e-07	1.3528688537218436e-06	6.688450913155349e-07	1.9373485666354588e-06	1.5214899321060818e-06	2.618355426937181e-07	9.880520362325857e-06	2.454920476962599e-07	6.499028937182788e-08	7.744062959910794e-17	4.197225028440618e-09	8.539180905221552e-06	1.5477255666863064e-15	7.432136868104403e-06	4.933194570595008e-06	4.6849882867030874e-06	-1.5584064635503546e-16	1.368998394606324e-06
P23797	-4.898755340259426e-07	1.454284110242831e-17	-5.838368365806993e-07	3.826851111317845e-16	-1.4943446237397542e-07	4.616403050435064e-08	-6.138215756256918e-16	-9.274751402261132e-09	0.0	6.913043366644293e-16	-1.314634759325922e-17	6.389251529602594e-07	-1.038492355321181e-06	-6.321785725121834e-08	-2.0617174762195057e-17	-2.305639642715273e-08	1.488138761986512e-08	3.4323156761753577e-08	-2.553067506891125e-16	-2.5792457952635267e-15	2.3175053842791013e-16	-9.275739672632986e-16	2.2570682479188123e-15	-2.7504018450417396e-12	2.702714051427802e-08	-2.2039353942536975e-11	2.8942575151182675e-09	-2.325099308157107e-08	6.114868405944585e-16	5.845788229737751e-16	-3.3560742010695565e-06	-2.5288937643615615e-16	1.9432426327992176e-15	-4.004345911393441e-16	6.342145732691205e-16	4.506499513720616e-10	-2.1902040839560957e-16	4.940599543848003e-16	5.070557813021466e-10	-3.529452911148262e-16	7.744062959910794e-17	4.197225028440618e-09	1.1436119963083247e-07	1.5477255666863064e-15	9.319183304508476e-15	6.366855752762004e-09	-3.8314335272640356e-16	-1.5584064635503546e-16	4.3839722050324115e-10
P28777	5.978698727007162e-05	0.00028566425066068815	4.603293405661847e-05	7.612682484483494e-05	6.879082939856447e-05	1.7160956518466306e-05	7.022390190736769e-05	4.769629513466516e-05	6.911618591509095e-05	0.0002658485159393448	5.333030076214446e-05	1.2348049906553456e-05	4.5636861116568935e-05	0.00045405188922321955	6.487548794793335e-05	4.802532234861456e-05	0.0002330385983382666	0.032023672991035805	0.0003222916458188898	1.1217801063307492e-05	8.175464274659465e-05	5.1086479251341024e-05	6.195865289521142e-05	0.015004083018267871	0.00011237224551695769	3.71647672532352e-05	0.00022004374592785614	0.00028303174396761505	7.669439778194242e-05	0.0002784501480243285	7.80665945430632e-05	6.391530042679069e-05	0.00019106556869148098	0.00024929883767271473	0.0002376605292299582	9.451737175235805e-05	4.8201794949052916e-05	9.373841678492966e-05	1.3957927337558855e-05	0.0004961753796193843	0.01831106069276008	0.000874909474464266	3.7449964369444225e-05	8.200004431453471e-05	0.0001362998598031764	0.00046806796524614437	0.00015497290035826767	0.01275188376707786	0.00015380164923081252
P22289	6.613088624635516e-06	1.2826032655725186e-05	-5.838368270523063e-07	2.1468373308025007e-05	3.301396272939907e-05	2.16262728152735e-05	3.8487580743454586e-05	9.609924064100894e-06	1.1649176511726523e-05	2.526170915307428e-05	2.9454400569111277e-05	1.3808284788855224e-05	8.782625366672991e-05	-6.321785751539807e-08	3.311788896374741e-05	1.0843691651053238e-05	6.109313047926204e-05	3.4323156761753577e-08	-2.553067506891125e-16	5.026296440057272e-06	5.868778834188153e-05	4.0398961731905656e-05	2.2570682479188123e-15	-2.7505861921306957e-12	7.56862182504149e-06	2.401167788216492e-05	0.00040304897782370995	0.00020750206297951384	7.801728655860334e-16	2.4478321235066178e-05	-3.356074201038628e-06	9.053510362386798e-06	1.4787351127264575e-05	1.7250860723394985e-05	2.9205196123301758e-05	2.096089024414969e-05	2.9739187203605476e-07	7.339262699619111e-06	2.2264718846590508e-05	6.336242755327236e-05	3.4374049584965806e-06	4.197225028440618e-09	1.5266751361248216e-05	1.2536755340815785e-05	9.319183304508476e-15	6.366855178498113e-09	0.0	-1.5584064635503546e-16	4.383972363982414e-10
P21147	0.00020225321863891595	0.0003051589477330753	0.0002098233196409512	0.00055869353875017	0.052587274163599804	6.4347781682278e-05	0.00028777845478544317	0.0021852005542309988	0.00037692285357116716	0.0008283548801739018	0.0003604574445385892	3.4542644012651234e-05	0.0001215216112892295	0.00038763721962050427	0.00031690241997695565	0.00016510993775797352	0.0006441217795887691	0.001308499671039643	0.00016183753484862176	2.770512577374882e-05	0.0006806878055363161	0.0006115700816513923	0.0010953633054182354	9.17299175080492e-05	0.0024076484449369554	0.00013162932614819558	0.00010350259376033818	0.00012162214345619611	0.00038081139218204237	0.00033994293968428875	0.00021115259254658974	0.03638392515972997	7.377927684980624e-05	0.00012618326376472017	0.000259846135473218	0.00831749176989045	0.00029474428785223916	0.0043184582031070146	2.7109601207491185e-05	0.00023888518928737862	7.949506792110607e-05	0.00016284262844115798	0.00018119114653422291	0.00026256496954327245	0.0005541454574313697	0.00034839551500216476	0.0004474529523959394	0.00017077472731751465	3.878670826608915e-05
P38075	1.15037593569303e-06	5.235422796874191e-16	-5.838368272158839e-07	2.733465079512746e-16	-1.494344606923199e-07	4.618559768073936e-08	-1.4424807027203758e-15	-9.274750374840764e-09	-1.8872884983734462e-17	3.692326580136007e-10	1.209463978579848e-15	6.389251531490305e-07	-1.0384923551840495e-06	-6.321785751539807e-08	3.298747961951209e-16	-2.1917467957532184e-08	1.488138710941527e-08	3.4323157188642294e-08	-2.978578758039646e-16	-7.689676905133494e-16	5.899104614528621e-16	-1.7431993522706818e-15	5.299203712505037e-15	2.2688872486887663e-16	2.7027140864789685e-08	3.878278962355914e-09	2.8942574464426485e-09	1.3062765692246488e-08	-4.2171506247893695e-16	5.657214415875244e-16	-3.356074200652014e-06	5.504062898904575e-16	1.7591459623235024e-15	-5.268876199201896e-16	9.903317679826624e-08	4.506499513720616e-10	2.7377551049451196e-16	-1.3737276780455422e-15	2.725541692805294e-10	-7.672723719887527e-17	1.419744875983646e-16	4.197222174655382e-09	1.1436119961968022e-07	0.0	5.3289977769442834e-15	6.366854870356511e-09	-3.8314335272640356e-16	-1.5584064635503546e-16	3.179000051689833e-17
P39976	1.1503759359637067e-06	3.4701986127572575e-06	-5.838368269568861e-07	2.887861659090123e-06	3.151968050207059e-06	1.146167217395795e-06	9.280906836963649e-07	3.51895754213927e-06	8.043973194996416e-06	4.351581791846622e-06	4.884528627298945e-06	1.638300501746427e-06	-1.0384923546659973e-06	6.092808227620884e-06	4.687784161396959e-06	1.6120399539120929e-06	4.736662820909086e-06	5.110610209311594e-06	1.1963319738596995e-05	6.481347630477389e-07	2.8528140018502143e-06	3.1947727031632593e-06	4.434029569563095e-06	2.6211415705528156e-06	2.387765734363218e-06	3.2404911441568915e-06	2.8942572060779815e-09	3.280633930745852e-06	7.915378562423308e-07	4.112490244059353e-06	1.5250852838760988e-05	2.886419318530618e-06	2.1339017759935326e-06	2.422220964768748e-06	3.3247400457222553e-06	3.1229855816903146e-06	2.073568257403206e-06	8.2680268796732e-06	1.0543476054983146e-06	3.829286266254285e-06	2.322828335621267e-06	3.8447971153808445e-06	2.100898971477111e-06	1.6370804134815807e-06	6.171028942315677e-06	6.34728556084113e-06	-3.8314335272640356e-16	-3.7012153509320925e-16	9.924342121810942e-07
P07258	1.1503759359637067e-06	2.866111441517398e-07	-1.7749083700855747e-07	2.547485755552313e-07	1.963694494876609e-07	1.4313262503329015e-07	3.046815727792686e-07	2.1673663930194607e-07	5.801410119129276e-07	3.438408342508234e-07	2.2386903674155694e-07	6.975418497089849e-07	-2.2395246435002208e-07	1.3286306776231456e-07	2.682214538824221e-07	-7.585160267190899e-08	3.188121231900073e-07	2.1261188097608433e-07	7.313435350171609e-08	1.5595146163017244e-07	2.2909689226596785e-07	3.1140524970770474e-07	3.1679863387343004e-07	1.1709254611729836e-07	2.4185665414539406e-07	1.2708243441524235e-07	1.6183496057462753e-07	1.7264129590945179e-07	2.457609841614024e-07	1.3392223606806972e-07	1.3572420175014272e-06	5.266292217660567e-07	1.8697665966303892e-07	2.0285232081176114e-07	9.273201158542893e-07	2.2060047273678644e-07	2.3944325592143805e-07	2.5427086068102096e-07	1.5610863823517979e-06	9.228581871672265e-07	-4.694896717143251e-08	2.405408357272275e-07	2.561829193278706e-07	1.6140566116922413e-07	2.0545724188028644e-07	2.0041036763969703e-07	-3.8314335272640356e-16	2.9587889762767354e-07	8.217503313665773e-08
P47771	1.1503759359637067e-06	-3.053996631509945e-16	-5.838368269568861e-07	2.733465079512746e-16	1.4751364054289638e-17	4.61640307014802e-08	0.00016464245773146176	-9.274750374840764e-09	-3.019661597397514e-16	3.692326580136007e-10	1.209463978579848e-15	6.389251531490305e-07	-1.0384923546659973e-06	-6.321785751539807e-08	3.298747961951209e-16	-1.976001961980035e-07	4.2722343887869314e-05	3.4323157188642294e-08	-6.591547725742246e-08	-7.689676905133494e-16	5.899104614528621e-16	1.8153625146127603e-05	2.2766949283354974e-15	-2.7502600395886965e-12	2.702714114150942e-08	3.878278962355914e-09	2.8942574464426485e-09	1.3062765692246488e-08	-4.2171506247893695e-16	5.657214415875244e-16	-3.356074201595352e-06	3.718961418178767e-16	1.7591459623235024e-15	-5.268876199201896e-16	6.053866381205241e-16	4.506501126650753e-10	2.7377551049451196e-16	-1.3737276780455422e-15	4.343231950178086e-11	4.4342330914082204e-06	-1.7044182247634624e-07	4.197222174655382e-09	1.1436119961968022e-07	0.0	5.3289977769442834e-15	6.469878484790576e-09	-3.8314335272640356e-16	-1.5584064635503546e-16	3.179000051689833e-17
Q12676	1.1503759359637067e-06	-3.053996631509945e-16	-5.838368269568861e-07	2.733465079512746e-16	1.4751364054289638e-17	4.61640307014802e-08	-1.4424807027203758e-15	-9.274750374840764e-09	-3.019661597397514e-16	3.692326580136007e-10	1.209463978579848e-15	6.389251531490305e-07	-1.0384923546659973e-06	-6.321785751539807e-08	3.298747961951209e-16	-1.976001961980035e-07	1.4881386372098821e-08	3.4323157188642294e-08	-6.591547725742246e-08	-7.689676905133494e-16	5.899104614528621e-16	-1.007537240303238e-15	2.2766949283354974e-15	-2.7502600395886965e-12	2.702714114150942e-08	3.878278962355914e-09	2.8942574464426485e-09	1.3062765692246488e-08	-4.2171506247893695e-16	5.657214415875244e-16	-3.356074201595352e-06	3.718961418178767e-16	1.7591459623235024e-15	-5.268876199201896e-16	6.053866381205241e-16	4.506501126650753e-10	2.7377551049451196e-16	-1.3737276780455422e-15	4.343231950178086e-11	-7.672723719887527e-17	-1.7044182247634624e-07	4.197222174655382e-09	1.1436119961968022e-07	0.0	5.3289977769442834e-15	6.469878484790576e-09	-3.8314335272640356e-16	-1.5584064635503546e-16	3.179000051689833e-17
P38858	5.7858985668123856e-05	6.99782592695359e-05	0.00013039870675989057	0.00018301878521674537	0.0004664809877898437	0.00017532881547241267	0.00044513371244043435	5.031141186459255e-05	0.00012656545819759402	0.000616643234141375	0.0005081427364622957	7.414197562542885e-05	0.00035902413696972836	-6.321785751539807e-08	0.0005845833230234767	0.0001836917243837795	0.0011674775160100566	1.902252698966701e-05	-6.591547725742246e-08	7.129961497665618e-05	0.0002397903890667347	0.000916492131284799	8.754267452345e-05	2.9556262389872735e-05	2.7027140827893718e-08	0.00021091724130063312	0.0002529462543861278	0.0002810017231548416	-4.2171506247893695e-16	0.0004886895688867114	0.00012773036308973466	4.001898628304015e-05	0.00015253400884776867	0.00022672539372742989	0.0002710665366216748	0.00043068255163450304	0.00012760724440551925	6.805105730107257e-05	9.526782335266869e-05	0.00024318406644927492	7.362084255566867e-06	6.814755014167352e-05	2.5921936525306786e-05	0.00012968679458718251	6.559290421951501e-05	0.00048040526342718614	-3.8314335272640356e-16	9.058552200945175e-05	3.179000051689833e-17
P26263	1.3108446642116346e-06	0.009951462038926797	0.004249693409747449	0.006218735112353093	-1.681655502189019e-15	0.0035363221484804794	0.011462396080496536	0.012521940045132093	0.0073532947816319985	0.011205759568592419	0.007254323129812788	0.00449572577714203	0.00619737421893533	0.007089715120377029	0.006267129309632148	0.005353789075116034	1.4881386372098821e-08	0.0017211948053472432	0.006072573806339418	0.004841574188488183	0.01987553999478111	0.006470070507623752	0.006638286827368991	0.006833254351259541	0.005837450308404254	-4.3570114863282386e-11	0.006855354453576201	-2.3250993653037566e-08	0.010956578736548945	0.005487949743813234	-3.356074201579887e-06	0.004741928993084013	0.0059871392097964665	0.010009822844990942	0.009820523953508922	0.006756222447943425	0.003217510256802724	0.01713327790706984	0.0068379827213800775	0.006776002201254719	-1.7044182250215978e-07	0.011662807458168563	0.018562494381677834	0.009908058754169457	5.3289977769442834e-15	6.4698784987970126e-09	0.01725714573845776	0.008985497063483117	0.009783770350715811
P00924	0.0026729372701010472	0.004283551416660722	0.0042665905865498155	0.0058608391908501044	0.00392402956162752	0.004152914238188497	0.011352072101987938	0.004871989044084236	0.005401539759187525	0.006244525980948082	0.006612388872880659	0.002577663855713946	0.00411902748118182	0.006997977346149989	0.00485851660432902	0.002894543019042721	0.016743945188612868	0.003488076068712715	0.0036326533476674803	0.0023286730911520276	0.0028849111673689633	0.003328914914762859	0.005236325385893583	0.003206867424001096	0.005371123953947986	0.003502788439239863	0.003727593846833261	0.004341247429119932	0.005569942920067156	0.003356638556452049	0.003955121352613571	0.0037338386987047618	0.003732184245142608	0.004342278008780153	0.00916888685551433	0.00468062298752501	0.004224730280009118	0.004397603365172081	0.002645184183091092	0.004503557014023704	0.0029720161662849394	0.0058752248953715305	0.003275017108228002	0.0031999483404715314	0.004286707337162824	0.004819466864767284	0.006512147788071238	0.007063222670546716	0.0024731985445800254
P03965	1.3108446642116346e-06	2.430855783626836e-06	-2.418115330765988e-08	8.71374874614655e-07	4.845959184673611e-07	1.119876041687648e-06	6.289797140156158e-07	2.468160258552405e-06	1.0337205304838361e-06	4.795380444106606e-06	2.3468882987131594e-06	1.0212482663457157e-06	9.48308200785649e-06	3.8037675940132123e-06	7.632158773626116e-07	1.8489391405440985e-06	1.2794963727731583e-06	5.205067248091398e-07	6.352307195055567e-07	1.0194262738206189e-07	4.372338324840768e-07	5.834316966711775e-07	3.167936750218706e-06	5.867546434233197e-07	1.376465536717097e-06	5.45669142075941e-07	5.208512821545065e-07	1.077684384381696e-06	4.690581406090487e-06	4.7288968966554447e-07	-2.9158006287294142e-06	4.5006896904292363e-07	1.506107965060556e-06	1.0694907310424779e-06	5.416684482411164e-07	9.979241403057578e-07	1.1966242482790114e-06	2.6103161826165695e-06	1.2557633112696396e-07	8.399738031907513e-07	3.080030803148726e-07	6.700631244361903e-07	2.1921276905831348e-06	-2.6185011700095114e-07	5.415036918524259e-07	5.885136098024022e-07	4.013882742848038e-16	7.77507889908362e-07	1.679244294694938e-07
P19414	2.663744768601364e-05	0.0003331633212141854	2.534818973309338e-05	8.304384590511555e-05	5.913260618461935e-05	3.755526494337664e-05	0.00043594205846710923	2.959894438008877e-05	4.246833222059774e-05	0.0015527997942292166	4.764117677675369e-05	2.0789411532805324e-05	2.512933954879541e-05	0.005242357018147299	6.0081405667542624e-05	1.8291297614385215e-05	6.799931841791328e-05	2.7064193423168125e-05	1.83832253797984e-05	6.591777920444149e-06	1.7830586241013705e-05	0.0008652977918949886	4.815401741254732e-05	2.4579494635142856e-05	3.2138984852296364e-05	1.6797713640433245e-05	2.1084037507505928e-05	2.9027619064561937e-05	5.215237153985479e-05	1.9234018506456647e-05	1.9584608292924316e-05	0.001189230555786616	0.0001968723860065207	3.0363124003563125e-05	3.221092098792071e-05	0.002348305702412533	2.6983131623913567e-05	3.0194896153194457e-05	1.0231309404342681e-05	0.0017900902986787137	1.336095592536939e-05	3.139084441685962e-05	2.615445865262391e-05	1.7491096454434272e-05	0.0002304843290264581	4.3521742741315404e-05	3.9650644896884865e-05	3.739370598899885e-05	3.769602399900127e-05
P10127	1.1503759359637067e-06	-3.4902818645827945e-16	-5.838368269568861e-07	8.564857249139938e-16	-1.681655502189019e-15	1.1946270256591024e-06	0.0	-9.274750457034395e-09	1.317998980349171e-06	3.692326456688804e-10	1.4316242998096451e-08	6.389251533721236e-07	-1.0384923546659973e-06	-6.321785751539807e-08	7.683496636236194e-07	-1.976001961980035e-07	1.488138826265382e-08	5.697006579660613e-07	-6.591547695956458e-08	4.806048065708434e-17	1.6854584612938916e-16	1.8755735109910698e-06	4.680050094001559e-06	-2.7502600395886965e-12	6.0536090589360065e-06	-4.3570114863282386e-11	1.3155162158497722e-06	1.321469839248065e-06	4.807909149512538e-07	-3.771476277250162e-17	-3.356074201579887e-06	1.3938713042163983e-06	6.759847425253563e-07	0.0	1.6249395779837722e-06	4.506499513720616e-10	2.94960768705338e-07	1.1095691130255567e-06	4.34322272646356e-11	-7.672723719887527e-17	-1.188391599867628e-07	8.120801359344812e-06	-4.2378486974770243e-16	-5.257878828080379e-07	5.3289977769442834e-15	6.469878484790576e-09	-3.4665350960960327e-16	-3.7012153509320925e-16	1.2716000206759332e-16
Q06636	1.1503759359637067e-06	-6.980563729165589e-16	-5.838368269568861e-07	8.564857249139938e-16	-1.681655502189019e-15	4.616403050435064e-08	0.0	-9.274750457034395e-09	-3.019661597397514e-16	3.692326456688804e-10	1.4316242998096451e-08	6.389251533721236e-07	-1.0384923546659973e-06	-6.321785751539807e-08	-1.0308587381097529e-16	-1.976001961980035e-07	1.488138826265382e-08	3.4323157086189e-08	-6.591547695956458e-08	4.806048065708434e-17	1.6854584612938916e-16	-2.031067135214464e-15	1.1360312756087582e-06	-2.7502600395886965e-12	2.702714114150942e-08	-4.3570114863282386e-11	2.8942572060779815e-09	-2.3250993653037566e-08	1.3494881999325982e-15	-3.771476277250162e-17	-3.356074201579887e-06	5.504062898904575e-16	4.295588977766692e-16	0.0	6.053866381205241e-16	4.506499513720616e-10	9.034591846318895e-16	-7.109643246025175e-16	4.34322272646356e-11	-7.672723719887527e-17	-1.7044182250215978e-07	4.197222130064987e-09	-4.2378486974770243e-16	-5.257878828080379e-07	5.3289977769442834e-15	6.469878484790576e-09	-3.4665350960960327e-16	-3.7012153509320925e-16	1.2716000206759332e-16
Q12189	4.369114013885039e-05	6.891426082890995e-05	7.561381601067343e-05	0.0002156291365929248	0.00015736765898383075	4.790616044115673e-05	0.0001926838584592538	9.677176952833221e-05	0.000184669281409619	0.0002096324039595469	0.00021656703957305696	3.6394806674074195e-05	0.0001563122183173119	0.00016599526329894843	0.00022366866076707452	0.00010465270422320724	0.00035621347987540946	4.519118275835738e-05	5.398239255297246e-05	3.1677872324126014e-05	0.00011823610994387772	0.00018155232332953337	0.0001225013227419283	2.9429969707013776e-05	5.553122299634785e-05	0.00012305916014162296	0.00012081521236345888	0.00016167938895400715	5.699020569837074e-05	0.00012763390828071316	6.628099445558702e-05	0.00013412786451282038	0.00010832736634885972	0.00013343126644185392	0.00014708881340163042	0.00011976788855015126	7.649010189788254e-05	7.149524104386303e-05	3.397178494522149e-05	0.0001450541058064766	2.0704092966839773e-05	4.6842734350895505e-05	9.746328934765158e-05	8.958139611055048e-05	6.386454070072406e-05	0.00016298376252191544	0.00010682101178454285	8.281982791045354e-05	9.594419922952153e-05
P48567	1.1503759359637067e-06	-3.344853453558511e-16	-5.838368269568861e-07	8.564857249139938e-16	1.4751364054289638e-17	4.616403050435064e-08	-1.4424807027203758e-15	-9.274752114605921e-09	-3.019661597397514e-16	3.692326456688804e-10	1.4316242998096451e-08	6.389251531490305e-07	-1.0384923551840495e-06	-6.321785751539807e-08	-1.0308587381097529e-16	-1.976001961980035e-07	1.488138826265382e-08	3.4323156300713775e-08	-6.591547725742246e-08	4.645846463518153e-16	-2.5281876919408373e-16	-2.031067135214464e-15	1.1360312756087582e-06	-2.7502600395886965e-12	2.7027140864789685e-08	-4.3570114863282386e-11	2.8942572060779815e-09	-2.3250993653037566e-08	-1.370573953056545e-15	-3.771476277250162e-17	-3.356074201579887e-06	5.504062898904575e-16	4.295588977766692e-16	0.0	6.053866381205241e-16	4.506507309549606e-10	9.034591846318895e-16	-7.832657813417565e-16	4.34322272646356e-11	-7.672723719887527e-17	-1.7044182250215978e-07	4.197222130064987e-09	-4.2378486974770243e-16	-5.257878828080379e-07	5.1189880123356416e-15	6.366854870356511e-09	3.6489843116800345e-17	-1.5584064635503546e-16	1.2716000206759332e-16
P38628	1.150194999073218e-06	-6.980563729165589e-16	-5.860303812628942e-07	-4.333925831050952e-10	-5.011313629695443e-10	4.6389323255280814e-08	7.801581380609349e-10	-1.1438412899763761e-08	-8.955958090524034e-10	-1.387240153145384e-09	-7.783233699145859e-10	6.386155073617975e-07	-1.0390079697518098e-06	-6.402589450816072e-08	-1.3256524424397851e-09	-1.972857311249899e-07	1.3758114310008932e-08	3.1476905567457074e-08	-6.632193951873744e-08	-2.1806867974400158e-10	-2.974089759317827e-09	-6.252820253048613e-10	3.398962547638062e-07	-6.502901844962769e-10	2.632126184310918e-08	3.878278962355914e-09	1.9995859040657144e-09	1.37758404668171e-08	-7.14524270952406e-10	-7.490301991374657e-10	-3.3565992856099696e-06	-4.945508215788432e-10	-3.7643581935789747e-10	2.6799083536715268e-09	9.84640810134897e-08	-1.140648815360409e-09	-9.46588765585806e-10	-7.463691188429584e-10	4.284622623338457e-10	-5.16837881573773e-09	-1.707239119600518e-07	4.197222130064987e-09	-4.415047314854975e-10	-5.241366493911098e-07	-5.990065988954954e-10	5.7257650523989915e-09	1.5597254666789824e-09	-9.871981536300632e-09	3.179000051689833e-17
P05626	1.1503759359637067e-06	-6.980563729165589e-16	-5.838368272158839e-07	1.2938401376360333e-15	1.4751364054289638e-17	4.61640307014802e-08	-1.4424807027203758e-15	-9.274750457034395e-09	-1.8872884983734462e-17	3.692329666316081e-10	1.209463978579848e-15	6.389251531490305e-07	-1.0384923551840495e-06	-6.321785751539807e-08	3.298747961951209e-16	-1.976001961980035e-07	1.488138826265382e-08	3.4323156300713775e-08	-6.591547725742246e-08	4.645846463518153e-16	1.6854584612938916e-16	-2.031067135214464e-15	1.1360312756087582e-06	-2.7504443866776527e-12	2.7027140864789685e-08	3.878278962355914e-09	2.8942574464426485e-09	1.3062765692246488e-08	-1.370573953056545e-15	5.657214415875244e-16	-3.356074201038628e-06	3.718961418178767e-16	1.7591459623235024e-15	0.0	9.903317679826624e-08	4.506499513720616e-10	8.48704082532987e-16	-7.832657813417565e-16	2.7255433838196235e-10	-7.672723719887527e-17	-1.7044182247634624e-07	4.197222130064987e-09	-1.561312678017851e-16	-5.257878832130501e-07	5.3289977769442834e-15	6.366854870356511e-09	-3.4665350960960327e-16	-1.5584064635503546e-16	3.179000051689833e-17
P38427	3.998498823248022e-06	7.668482490916734e-06	1.0010676935323457e-05	8.051489045639767e-06	5.63419357289127e-05	3.1394609008579934e-06	3.230129386614494e-05	-9.274750457034395e-09	1.766675246686802e-05	1.6897287396457745e-05	1.0705689461300892e-05	2.788401619837885e-06	8.583113954890182e-07	3.2917384741833224e-05	8.356685771587495e-06	7.70186444235734e-06	1.485346794826387e-05	3.4323156300713775e-08	7.411675884037466e-06	4.645846463518153e-16	1.5147080771321678e-05	2.635954296318376e-05	4.106880070093288e-05	5.601218562495949e-06	2.7027140864789685e-08	3.878278962355914e-09	6.2377422136486885e-06	1.053143166994597e-05	2.5196571272154894e-05	5.657214415875244e-16	2.3214304966863596e-05	2.9308488272825853e-05	1.423348742912686e-05	1.2086752069304694e-05	1.2659510375950768e-05	1.4560852112274292e-05	1.3042768286914358e-05	1.1993202693315926e-05	2.3231045926911996e-06	1.632665612189956e-05	7.670255552185034e-06	4.197222130064987e-09	1.5229284795664288e-05	-5.257878832130501e-07	1.52445273343635e-05	9.06011731874196e-06	-3.4665350960960327e-16	-1.5584064635503546e-16	4.712576223707374e-06
P32563	1.1503759359637067e-06	4.944565974825625e-16	-5.838368269568861e-07	8.564857249139938e-16	-1.681655502189019e-15	4.616403050435064e-08	0.0	-9.274750457034395e-09	-3.019661597397514e-16	3.692326456688804e-10	1.4316242998096451e-08	6.389251533721236e-07	-1.0384923546659973e-06	-6.321785751539807e-08	-1.0308587381097529e-16	-1.987391210244502e-07	1.4881386372098821e-08	3.4323156300713775e-08	-6.591547695956458e-08	4.645846463518153e-16	-2.5281876919408373e-16	-2.031067135214464e-15	1.1360312756087582e-06	-2.7504443866776527e-12	2.7027140864789685e-08	3.878278962355914e-09	2.8942572060779815e-09	1.3062765692246488e-08	-1.370573953056545e-15	5.657214415875244e-16	-3.356074201579887e-06	5.504062898904575e-16	4.295588977766692e-16	-1.0537752398403791e-16	9.903317679826624e-08	4.5065040836893343e-10	9.034591846318895e-16	-7.832657813417565e-16	2.7255433838196235e-10	-7.672723719887527e-17	-1.7044182250215978e-07	4.197222130064987e-09	-1.561312678017851e-16	-5.257878832130501e-07	5.1189880123356416e-15	6.469878484790576e-09	-3.4665350960960327e-16	-1.5584064635503546e-16	3.179000051689833e-17
P05375	1.329985039742921e-06	3.0745809595724623e-07	-5.153545984325781e-07	3.638254902376768e-07	8.28727614888478e-08	8.347894414250817e-08	4.280707936091711e-07	8.344443757234605e-08	1.299511602275065e-07	4.346714714894925e-07	7.966308987308019e-07	6.508919042969529e-07	-8.588720456072921e-07	6.91380059413519e-09	8.042518674404749e-08	-1.5963957920807105e-07	1.31812655746242e-07	2.123052181794647e-07	-1.9194878195695827e-08	7.736513886104252e-08	6.224531135008338e-08	4.1893039552650256e-07	1.3525582807026871e-06	5.578716879730129e-08	1.7334074430660395e-07	1.0313773140887933e-07	4.6317112661799024e-08	5.04339020046084e-05	4.3133651895652997e-07	1.3320076226029609e-06	-3.305923238031893e-06	2.2374574108417807e-07	3.703937246997541e-08	4.548330646790752e-08	2.3486395362392242e-07	1.6072666776279543e-07	6.2755160902083e-08	1.2564235056881829e-07	1.865731867251082e-08	9.850933655247666e-07	-4.377399531916633e-08	0.0018620876836916021	5.091502792182583e-08	3.783883086606243e-06	5.313423775625292e-06	2.638780407108974e-07	9.106305599940618e-08	6.377680020828939e-06	5.953118145795375e-08
P32378	1.1503759360252242e-06	-6.980563729165589e-16	-5.838368272158839e-07	8.564857249139938e-16	1.4751364054289638e-17	4.61640307014802e-08	0.0	-9.274750457034395e-09	-1.8872884983734462e-17	3.6923253456639776e-10	1.4316242998096451e-08	6.389251531490305e-07	-1.0384923551840495e-06	-6.321785751539807e-08	3.298747961951209e-16	-1.976001961980035e-07	1.488138826265382e-08	3.4323156300713775e-08	-6.591547725742246e-08	4.806048065708434e-17	1.6854584612938916e-16	-2.031067135214464e-15	1.1360312756087582e-06	-2.7504443866776527e-12	2.7027140864789685e-08	3.878278962355914e-09	2.8942574464426485e-09	-2.3250992803164322e-08	-1.370573953056545e-15	-3.771476277250162e-17	-3.356074201038628e-06	3.718961418178767e-16	1.7591459623235024e-15	0.0	9.903317679826624e-08	4.506499513720616e-10	8.48704082532987e-16	-7.832657813417565e-16	2.7255433838196235e-10	-7.672723719887527e-17	-1.7044182247634624e-07	4.197222130064987e-09	-1.561312678017851e-16	-5.257878832130501e-07	5.3289977769442834e-15	6.366854870356511e-09	-3.4665350960960327e-16	-1.5584064635503546e-16	3.179000051689833e-17
P07275	1.1503759360252242e-06	-6.980563729165589e-16	-5.838368272158839e-07	1.2938401376360333e-15	1.4751364054289638e-17	4.61640307014802e-08	-1.4424807027203758e-15	-9.274750457034395e-09	-1.8872884983734462e-17	3.692326950477616e-10	1.209463978579848e-15	6.389251531490305e-07	-1.0384923551840495e-06	-6.321785751539807e-08	3.298747961951209e-16	-1.976001961980035e-07	1.488138826265382e-08	3.4323156300713775e-08	-6.591547725742246e-08	4.645846463518153e-16	1.6854584612938916e-16	-2.031067135214464e-15	1.1360312756087582e-06	-2.7504443866776527e-12	2.7027140864789685e-08	3.878278962355914e-09	2.8942574464426485e-09	-2.3250992817817307e-08	-1.370573953056545e-15	5.657214415875244e-16	-3.356074201038628e-06	3.718961418178767e-16	1.7591459623235024e-15	0.0	9.903317679826624e-08	4.506499513720616e-10	8.48704082532987e-16	-7.832657813417565e-16	2.7255433838196235e-10	-7.672723719887527e-17	-1.7044182247634624e-07	4.197222130064987e-09	-1.561312678017851e-16	-5.257878832130501e-07	5.3289977769442834e-15	6.366854870356511e-09	-3.4665350960960327e-16	-1.5584064635503546e-16	3.179000051689833e-17
P09938	1.3402686650537805e-06	2.472847980425352e-07	-3.1860625250547446e-07	5.254860780669699e-07	3.3394364823555175e-07	2.963767912802934e-07	3.6181360429395556e-07	2.7822205675779353e-07	1.4190932446148542e-06	6.834697146841708e-07	1.213975749188731e-06	6.763276486479272e-07	4.279804934354754e-07	1.3327930066403114e-06	1.1924345117176152e-06	8.616528102673317e-08	1.6859383673596593e-06	3.5408073435959007e-07	3.536964576299526e-07	9.314996121229596e-08	7.326103628092712e-07	3.764545523663011e-07	2.215406799441269e-06	4.90136388317976e-07	6.797958355321229e-07	1.5925867803303982e-07	6.798535943351334e-07	1.0035952046280804e-06	4.689292404608481e-07	2.2058549154462556e-07	-2.467924180732264e-06	3.718961418178767e-16	8.123582006007118e-08	9.361259184063684e-07	6.310625367279548e-07	1.0495504641585023e-06	1.2530896089631363e-06	1.1263688993141555e-06	7.239778912125323e-08	9.680732377789219e-07	1.1887852627257415e-07	4.197222130064987e-09	8.433033068318781e-07	-3.059237697186847e-07	4.721382890791834e-07	9.072722919564791e-07	7.266437344155786e-07	8.594213130000144e-07	8.327587998851226e-08
P40510	1.087334761548158e-06	4.6432623091245514e-07	-5.838368269568861e-07	5.215753588711979e-07	6.546058900608643e-07	1.8160069047650145e-07	5.242716452094382e-07	5.091312088618084e-07	3.166982051015976e-07	8.75026556294672e-07	6.965884061914939e-07	8.096181562709295e-07	-6.483363280406903e-07	4.0159437931369186e-07	1.7268513879029266e-06	3.9158470793885925e-07	7.762435098862914e-07	5.203478339623101e-07	7.679573505456923e-07	9.936449274511114e-08	5.305929796104151e-07	-1.6152581154067786e-15	1.6778962062144495e-06	7.055709510035639e-07	4.302869625808572e-07	6.926212692005093e-07	5.80084801888378e-07	4.4502961294867725e-07	5.747432991102035e-07	6.789774024690165e-07	-2.6401407593015053e-06	4.266539427795125e-07	2.834489599076102e-07	4.7711111508127e-07	6.376574531615662e-07	7.288505278019728e-07	9.034591846318895e-16	5.514277912282059e-07	1.347404399341297e-07	5.241912326650362e-07	3.399286745224591e-08	4.777325613442118e-07	6.661070119957538e-07	-3.152887298872316e-07	5.21009970496257e-07	6.32058477180148e-07	8.965743753069226e-07	5.922500441765282e-07	1.3895760301985968e-07
P16550	4.6208225074856865e-06	2.1750269693733393e-05	1.1086791368047243e-05	8.786210484611311e-06	2.130726277695548e-05	1.1248694493882216e-05	6.0967254528388574e-05	1.7868594321093636e-05	2.549775235669703e-05	4.2421060839163676e-05	2.706161690561871e-05	6.678598497434136e-06	5.615551834344931e-05	1.9436914623851667e-05	2.0807940189593347e-05	7.648501615756794e-06	5.520525133806967e-05	9.690424693375221e-06	1.9191147683474573e-05	3.4573355852560286e-06	2.6712921704976906e-05	4.865127808064757e-05	1.986750820153451e-05	1.3335316490270413e-05	2.2312855773904708e-05	1.1038272132427658e-05	1.4239785629312548e-05	3.2724496741749724e-05	1.94932246429073e-05	1.5261109333578885e-05	1.4618446142084293e-05	1.60485236838323e-05	3.04995283801076e-05	3.12389048688252e-05	1.6046590894550627e-05	3.6851151041630656e-05	2.08259389153658e-05	1.9214029791782803e-05	5.66764256057122e-06	1.7413899212369988e-05	1.775155618864998e-05	3.06411812437377e-05	1.9734951189317345e-05	-5.257878832130501e-07	1.5547628456441766e-05	2.128812210449573e-05	5.8286246517472455e-05	5.0033250342749176e-05	2.7776231285400482e-06
P54783	1.0873402690699611e-06	3.4902818645827945e-16	-5.838368269568861e-07	8.564857249139938e-16	-1.681655502189019e-15	4.6164030602915423e-08	-1.4424807027203758e-15	-9.274752114605921e-09	-3.019661597397514e-16	3.6923253456639776e-10	1.4316242998096451e-08	6.389251533721236e-07	-1.0384923551840495e-06	-6.321785751539807e-08	2.0617174762195057e-17	-1.987391210244502e-07	1.4881386372098821e-08	3.4323157086189e-08	-6.591547695956458e-08	-7.689676905133494e-16	1.6854584612938916e-16	-2.031067135214464e-15	1.1360312756087582e-06	-2.7502600395886965e-12	2.702714114150942e-08	-4.3570114863282386e-11	2.8942572060779815e-09	-2.3250993066918086e-08	2.7200621529891433e-15	-3.771476277250162e-17	-3.3560742012087376e-06	5.504062898904575e-16	4.295588977766692e-16	-1.0537752398403791e-16	6.053866381205241e-16	4.5065040836893343e-10	9.034591846318895e-16	-7.109643246025175e-16	4.34322272646356e-11	-7.672723719887527e-17	-1.7044182250215978e-07	4.197225073031012e-09	-5.834819245577838e-08	-5.257878832130501e-07	5.1189880123356416e-15	6.469878484790576e-09	-3.4665350960960327e-16	-3.7012153509320925e-16	1.2716000206759332e-16
P06115	1.1503759361113486e-06	-6.980563729165589e-16	-5.838368272158839e-07	1.2938401376360333e-15	1.4751364054289638e-17	4.61640307014802e-08	-1.4424807027203758e-15	-9.274750457034395e-09	-1.8872884983734462e-17	3.692326950477616e-10	1.209463978579848e-15	6.389251531490305e-07	-1.0384923551840495e-06	-6.321785751539807e-08	-3.7110914571951104e-16	-1.976001961980035e-07	1.4881386372098821e-08	3.4323156300713775e-08	-6.591547725742246e-08	-7.689676905133494e-16	1.6854584612938916e-16	-2.031067135214464e-15	1.1360312756087582e-06	-2.7504443866776527e-12	2.7027140864789685e-08	3.878278962355914e-09	2.8942574464426485e-09	-2.3250992817817307e-08	-5.060580749747243e-16	5.657214415875244e-16	-3.3560742009458406e-06	3.718961418178767e-16	1.7591459623235024e-15	0.0	9.903317679826624e-08	4.506499513720616e-10	8.48704082532987e-16	2.1690437021771721e-16	2.7255433838196235e-10	-7.672723719887527e-17	-1.7044182247634624e-07	4.197222130064987e-09	-5.834819236656051e-08	-5.257878832130501e-07	5.3289977769442834e-15	6.366854870356511e-09	-3.4665350960960327e-16	-1.5584064635503546e-16	3.179000051689833e-17
P0CW40	1.1503759361113486e-06	-6.980563729165589e-16	-5.838368272158839e-07	1.2938401376360333e-15	-1.681655502189019e-15	4.616403050435064e-08	0.0	-9.274750457034395e-09	-1.8872884983734462e-17	3.692326950477616e-10	1.209463978579848e-15	6.389251533721236e-07	-1.0384923546659973e-06	-6.321785751539807e-08	-3.7110914571951104e-16	-1.987391210244502e-07	1.4881386372098821e-08	3.4323156300713775e-08	-6.591547725742246e-08	-7.689676905133494e-16	-2.5281876919408373e-16	-2.031067135214464e-15	1.1360312756087582e-06	-2.7504443866776527e-12	2.702714114150942e-08	3.878278962355914e-09	2.8942574464426485e-09	-2.3250992817817307e-08	-5.060580749747243e-16	5.657214415875244e-16	-3.3560742009458406e-06	3.718961418178767e-16	4.295588977766692e-16	-1.0537752398403791e-16	9.903317679826624e-08	4.506499513720616e-10	8.48704082532987e-16	2.1690437021771721e-16	2.7255433838196235e-10	-7.672723719887527e-17	-1.7044182247634624e-07	4.197222130064987e-09	-5.834819236656051e-08	-5.257878832130501e-07	5.3289977769442834e-15	6.366854870356511e-09	3.6489843116800345e-17	-1.5584064635503546e-16	3.179000051689833e-17
P17695	1.1503759361113486e-06	4.944565974825625e-16	-5.838368269568861e-07	8.564857249139938e-16	-1.681655502189019e-15	4.616403050435064e-08	0.0	-9.274752114605921e-09	-3.019661597397514e-16	3.6923253456639776e-10	1.4316242998096451e-08	6.389251533721236e-07	-1.0384923546659973e-06	-6.321785751539807e-08	-3.7110914571951104e-16	-1.987391210244502e-07	1.4881386372098821e-08	3.4323157086189e-08	-6.591547695956458e-08	-7.689676905133494e-16	-2.5281876919408373e-16	-2.031067135214464e-15	1.1360312756087582e-06	-2.7502600395886965e-12	2.702714114150942e-08	-4.3570114863282386e-11	2.8942572060779815e-09	-2.3250993066918086e-08	2.7200621529891433e-15	-3.771476277250162e-17	-3.356074201595352e-06	5.504062898904575e-16	4.295588977766692e-16	-1.0537752398403791e-16	6.053866381205241e-16	4.5065040836893343e-10	9.034591846318895e-16	-7.109643246025175e-16	4.34322272646356e-11	-7.672723719887527e-17	-1.7044182250215978e-07	4.197225073031012e-09	-5.834819245577838e-08	-5.257878828080379e-07	5.1189880123356416e-15	6.366854870356511e-09	3.6489843116800345e-17	-3.7012153509320925e-16	3.179000051689833e-17
P41277	1.1503759361113486e-06	4.944565974825625e-16	-5.838368269568861e-07	8.564857249139938e-16	-1.681655502189019e-15	4.61640307014802e-08	0.0	5.7148152241756976e-06	-3.019661597397514e-16	0.00034051325131498084	1.4316242998096451e-08	6.389251533721236e-07	-1.0384923546659973e-06	2.4678296890918442e-05	2.0617174762195057e-17	-1.987391210244502e-07	1.4881386372098821e-08	0.00020446172017329862	0.00020912588127588492	-7.689676905133494e-16	-2.5281876919408373e-16	-2.031067135214464e-15	0.000778361394149627	0.00014022540717240772	1.5111284929501207e-05	-4.3570114863282386e-11	2.8942572060779815e-09	-2.3250993066918086e-08	0.0003757386314683191	-3.771476277250162e-17	0.00017156975044905454	0.00012802951824822172	0.00020541441126602873	-1.0537752398403791e-16	6.053866381205241e-16	4.5065040836893343e-10	9.034591846318895e-16	-7.109643246025175e-16	4.34322272646356e-11	-7.672723719887527e-17	-1.7044182250215978e-07	0.00023565120442627525	-5.834819245577838e-08	-5.257878828080379e-07	0.00010631270233995526	6.366854870356511e-09	0.00040135024001887454	0.0003078963998875458	0.0002120282309240907
P53037	1.0999753283533992e-06	1.7209625907509964e-08	-5.820258719238802e-07	4.521783646883328e-08	1.80319111292615e-08	5.5184957964964633e-08	2.360618560519397e-08	2.8639020736791062e-08	6.842359893051206e-08	4.831491559771234e-08	4.828448828384301e-08	6.481935661067833e-07	-9.742460841231885e-07	-7.225029044341289e-09	2.884039485022359e-08	-1.987391210244502e-07	6.820492627398795e-08	5.1886384271792665e-08	-1.5542573219085815e-08	3.3124038138812047e-09	1.4728546193246572e-08	6.196116364223316e-08	1.1360312719974489e-06	1.3638941880932265e-08	9.795409486569175e-08	9.694227010255208e-09	6.128060621154971e-08	4.313598393735005e-09	1.3558981444763345e-08	5.6920142404620825e-08	-3.3299117271383653e-06	1.1903800272377332e-08	3.2792584001259896e-08	3.209268319983925e-08	2.688264348242796e-08	5.096535141388898e-08	5.293238287187185e-08	1.552511656134596e-07	1.4468182709057459e-08	-7.672723719887527e-17	-1.5880479649254473e-07	1.1888928314281518e-07	-1.2188827097748717e-08	-4.847509770777869e-07	3.0516942117459855e-08	3.282682306962284e-08	6.727256095831242e-08	5.475669316683717e-08	9.708228568503634e-09
P18408	4.45635841433448e-05	3.996455204942905e-05	0.00029395454947110384	1.9839022489219157e-05	2.7965455558891856e-05	1.4020084531038676e-05	8.193302383909437e-05	2.4163912535251582e-05	4.1021698125489966e-05	2.472902887563135e-05	2.669139739015704e-05	5.83018465101104e-06	5.497572861666471e-05	2.2850365530613407e-05	3.988190153119186e-05	1.2816746917466947e-05	3.557937774162846e-05	3.968593029444407e-05	1.758934566714114e-05	1.3974975145382508e-05	4.654190085419967e-05	2.4560187384339682e-05	3.259606528823376e-05	2.2127565391350346e-05	0.0036244406082161324	0.008170272753254472	7.396840121028073e-05	4.703604629058637e-05	2.918976339652771e-05	1.6884630847035085e-05	2.5864760165928822e-05	1.9419877145699083e-05	2.6964758784150663e-05	2.7197817877838643e-05	2.5931364577877327e-05	4.192456288337636e-05	2.2216325202916434e-05	0.000112143526244819	4.228543391061324e-05	0.00011263494233340198	1.0882350366110651e-05	2.0160405161371826e-05	2.6394957270993426e-05	2.448327786328257e-05	2.6190804826054795e-05	2.7238693932431973e-05	6.478170249507329e-05	0.00010232459133279208	8.41759908011062e-06
P81449	1.1503759361113486e-06	-6.980563729165589e-16	-5.838368272158839e-07	1.2938401376360333e-15	-1.681655502189019e-15	4.61640307014802e-08	-1.4424807027203758e-15	-9.274750457034395e-09	-1.8872884983734462e-17	2.3454968565400276e-16	1.209463978579848e-15	6.389251531490305e-07	-1.0384923551840495e-06	-6.321785751539807e-08	0.0	-1.976001961980035e-07	1.4881386372098821e-08	3.4323156300713775e-08	-6.591547725742246e-08	-7.689676905133494e-16	1.6854584612938916e-16	-2.031067135214464e-15	1.1360312756087582e-06	-2.7504443866776527e-12	2.7027140864789685e-08	3.878278962355914e-09	2.8942574464426485e-09	-2.325099252475757e-08	-5.060580749747243e-16	5.657214415875244e-16	-3.3560742009458406e-06	-1.0413091970900547e-16	3.886485265598436e-16	0.0	9.903317679826624e-08	4.506499513720616e-10	8.48704082532987e-16	2.1690437021771721e-16	2.7255433838196235e-10	-7.672723719887527e-17	-1.7044182247634624e-07	4.197222130064987e-09	-5.834819236656051e-08	-5.257878832130501e-07	7.219085658422059e-16	6.366854870356511e-09	-3.4665350960960327e-16	-1.3636056556065603e-16	3.179000051689833e-17
P04039	8.326816391894955e-06	1.1407485474684005e-05	4.002816494900118e-06	2.5476455437049915e-05	2.073033890138887e-05	1.8463154628061368e-05	4.509761514606781e-05	1.121847408741586e-05	1.7462012330345048e-05	2.2697423723891226e-05	2.7322344434079355e-05	5.436859248993309e-06	1.8243143144888143e-05	9.811888120649053e-06	3.095041683757013e-05	1.4117830669667392e-05	3.603773582361628e-05	9.777842467737954e-06	6.8544198918044105e-06	9.180063904134392e-06	1.3514886703960294e-05	3.080736533210303e-05	7.99770940560325e-06	7.549779147058219e-06	7.319218010969761e-06	1.7934214710134852e-05	1.643120905414167e-05	2.1822861944309806e-05	8.10920915874947e-06	1.5544051888845494e-05	7.241686231911754e-06	1.0805222178826337e-05	2.399639838297772e-05	3.105638742102459e-05	2.3017993256724976e-05	1.896925938361872e-05	4.69676643567903e-06	1.2673394165808632e-05	5.9471415512373656e-06	8.79550834676133e-05	4.220971025175745e-06	4.314750750122826e-06	1.3012150255147575e-05	1.0117425057823854e-05	9.236992006541488e-06	3.0073158961613124e-05	1.5103839048686421e-05	2.6439147116721754e-05	1.0095652733695714e-06
P48526	1.1503759361113486e-06	-6.980563729165589e-16	-5.838368272158839e-07	1.2938401376360333e-15	-1.681655502189019e-15	4.6164030583202465e-08	-1.4424807027203758e-15	-9.274750457034395e-09	-1.8872884983734462e-17	2.3454968565400276e-16	1.209463978579848e-15	6.389251531490305e-07	-1.0384923551840495e-06	-6.321785751539807e-08	0.0	-1.976001961980035e-07	1.4881386372098821e-08	3.4323156300713775e-08	-6.591547725742246e-08	-7.689676905133494e-16	1.6854584612938916e-16	-2.031067135214464e-15	1.1360312756087582e-06	-2.7504443866776527e-12	2.7027140864789685e-08	3.878278962355914e-09	2.8942574464426485e-09	-2.325099252475757e-08	-5.060580749747243e-16	5.657214415875244e-16	-3.3560742009458406e-06	-3.718961418178767e-16	3.886485265598436e-16	0.0	9.903317679826624e-08	4.5065040836893343e-10	8.48704082532987e-16	2.1690437021771721e-16	2.7255433838196235e-10	-7.672723719887527e-17	-1.7044182247634624e-07	4.197222130064987e-09	-5.834819236656051e-08	-5.257878832130501e-07	7.219085658422059e-16	6.366854870356511e-09	-3.4665350960960327e-16	-1.3636056556065603e-16	3.179000051689833e-17
P37303	1.1503759361113486e-06	-6.980563729165589e-16	4.682060391001444e-05	1.2938401376360333e-15	-1.681655502189019e-15	4.61640307014802e-08	-1.4424807027203758e-15	-9.274750457034395e-09	6.658966957452665e-06	2.3454968565400276e-16	1.209463978579848e-15	6.389251531490305e-07	3.967582808169899e-06	-6.321785751539807e-08	0.0	-1.976001961980035e-07	1.4881386372098821e-08	5.525813654750232e-06	-6.591547725742246e-08	-7.689676905133494e-16	2.6027877890795313e-06	-2.031067135214464e-15	1.1360312756087582e-06	1.9476890891587413e-06	3.1704151850412824e-06	3.878278962355914e-09	2.8942574464426485e-09	-2.325099252475757e-08	3.405054877906372e-05	5.657214415875244e-16	-3.3560742009458406e-06	2.9096346729670673e-06	1.4590186381492799e-05	3.4124255125568216e-06	9.903317679826624e-08	4.506499513720616e-10	5.3166592034156365e-05	2.8769576435598027e-05	2.7255433838196235e-10	-7.672723719887527e-17	2.0502255270185604e-06	4.197222130064987e-09	-5.834819236656051e-08	1.92736597048234e-06	2.2107305770785333e-05	7.146799074980259e-07	6.344878920650926e-06	5.267384145482052e-06	3.179000051689833e-17
P53687	1.0873402690699611e-06	4.944565974825625e-16	-5.838368269568861e-07	8.564857249139938e-16	-8.408277510945095e-16	4.616403050435064e-08	0.0	-9.274752114605921e-09	-3.019661597397514e-16	3.5799688862979374e-16	1.4316242998096451e-08	6.389251533721236e-07	-1.0384923546659973e-06	-6.321785751539807e-08	-6.185152428658517e-17	-1.987391210244502e-07	1.4881386372098821e-08	3.4323157086189e-08	-6.591547725742246e-08	-7.689676905133494e-16	-2.5281876919408373e-16	-2.031067135214464e-15	1.1360312756087582e-06	-2.7502600395886965e-12	2.702714114150942e-08	-4.3570114863282386e-11	2.8942572060779815e-09	-2.3250992803164322e-08	2.298347090510206e-15	5.657214415875244e-16	-3.356074201595352e-06	-3.718961418178767e-16	4.295588977766692e-16	0.0	6.053866381205241e-16	4.5065040836893343e-10	9.034591846318895e-16	-7.109643246025175e-16	4.34322272646356e-11	-7.672723719887527e-17	-1.7044182250215978e-07	4.197225073031012e-09	-5.834819236656051e-08	-5.257878828080379e-07	5.460253879824684e-15	6.4698784987970126e-09	3.6489843116800345e-17	-3.1168129271007093e-16	3.179000051689833e-17
P16120	1.0873402690699611e-06	3.123795558007574e-07	3.566346529981549e-07	3.082071420910851e-07	7.798084065281883e-07	1.984696654379551e-07	3.73712589630486e-07	3.682683672343944e-07	4.0842913275057663e-07	5.943358713235404e-07	6.284689446753198e-07	7.08265433179418e-07	-6.2417055533256e-07	2.008714945651231e-07	4.2058909212070635e-07	8.817363849799532e-08	2.711226964960879e-07	2.8142209476591293e-07	2.7399217622067436e-07	7.751076506514297e-08	2.802948302944399e-07	5.808485773963286e-07	1.8688247048848174e-06	2.0193243783965223e-07	4.5107122271371114e-07	3.2476709294079124e-07	2.5213391885587305e-07	2.504315231980048e-07	4.0429779814061784e-07	1.9724102526016892e-07	-3.1395842337804535e-06	3.960511163422708e-07	2.2162733927556707e-07	2.6419662022619974e-07	3.198221938368614e-07	5.206667198976959e-07	9.335792338374949e-07	6.04522000139295e-07	8.86636446751905e-08	1.3880526560671081e-07	-2.4892916088256852e-08	2.2459436213506e-07	2.78463552952864e-07	-3.775918567864735e-07	8.265538121474005e-07	2.9636346912145735e-07	4.837311112037455e-07	1.3378974797814787e-06	5.13190119627657e-08
P25605	1.1503759361113486e-06	-6.980563729165589e-16	-5.838368272158839e-07	1.2938401376360333e-15	-1.681655502189019e-15	4.61640307014802e-08	-1.4424807027203758e-15	-9.274750457034395e-09	-1.8872884983734462e-17	2.3454968565400276e-16	1.209463978579848e-15	6.389251531490305e-07	-1.0384923551840495e-06	-6.321785751539807e-08	0.0	-1.976001961980035e-07	1.4881386372098821e-08	3.4323156300713775e-08	-6.591547725742246e-08	-7.689676905133494e-16	1.6854584612938916e-16	-2.031067135214464e-15	1.1360312756087582e-06	-2.7504443866776527e-12	2.7027140864789685e-08	3.878278962355914e-09	2.8942574464426485e-09	-2.325099252475757e-08	-5.060580749747243e-16	5.657214415875244e-16	-3.3560742009458406e-06	-1.0413091970900547e-16	3.886485265598436e-16	0.0	9.903317679826624e-08	4.506499513720616e-10	8.48704082532987e-16	2.1690437021771721e-16	2.7255433838196235e-10	-7.672723719887527e-17	-1.7044182247634624e-07	4.197222130064987e-09	-5.834819236656051e-08	-5.257878832130501e-07	7.219085658422059e-16	6.366854870356511e-09	-3.4665350960960327e-16	-1.3636056556065603e-16	3.179000051689833e-17
P39726	1.1503709291693252e-06	-6.980563729165589e-16	-1.012919354870563e-08	1.2938401376360333e-15	-1.681655502189019e-15	4.61640307014802e-08	-1.4424807027203758e-15	-9.274750457034395e-09	-1.8872884983734462e-17	2.3454968565400276e-16	1.209463978579848e-15	6.389251531490305e-07	-1.0384834089389964e-06	-6.321785751539807e-08	0.0	-1.976001961980035e-07	1.4881386372098821e-08	3.4323156300713775e-08	-6.591547725742246e-08	-7.689676905133494e-16	1.6854584612938916e-16	9.054269899145656e-07	1.1360312756087582e-06	-2.7504443866776527e-12	2.7027140864789685e-08	3.878278962355914e-09	2.8942574464426485e-09	-2.325099252475757e-08	-5.060580749747243e-16	5.657214415875244e-16	-3.35606889479424e-06	-1.0413091970900547e-16	3.886485265598436e-16	0.0	9.904280950865647e-08	2.2756296204307756e-07	1.3876110575747034e-06	2.1690437021771721e-16	2.7255433838196235e-10	-7.672723719887527e-17	-1.7044182247634624e-07	4.197222130064987e-09	-5.834819236656051e-08	-5.257878832130501e-07	7.219085658422059e-16	6.366854870356511e-09	-3.4665350960960327e-16	-1.3636056556065603e-16	3.179000051689833e-17
P25373	1.1503759361113486e-06	-6.980563729165589e-16	-5.838368272158839e-07	8.564857249139938e-16	-1.681655502189019e-15	4.61640307014802e-08	0.0	-9.274750457034395e-09	-1.8872884983734462e-17	2.3454968565400276e-16	1.209463978579848e-15	6.389251531490305e-07	-1.0384923551840495e-06	-6.321785751539807e-08	-6.185152428658517e-17	-1.987391210244502e-07	1.4881386372098821e-08	3.4323157086189e-08	-6.591547725742246e-08	-7.689676905133494e-16	1.6854584612938916e-16	-2.031067135214464e-15	1.1360312756087582e-06	-2.7504443866776527e-12	2.7027140864789685e-08	3.878278962355914e-09	2.8942574464426485e-09	-2.325099252475757e-08	-5.060580749747243e-16	5.657214415875244e-16	-3.3560742009458406e-06	-1.0413091970900547e-16	3.886485265598436e-16	0.0	9.903317665412655e-08	4.506499513720616e-10	8.48704082532987e-16	2.1690437021771721e-16	2.7255433838196235e-10	-7.672723719887527e-17	-1.7044182247634624e-07	4.197222130064987e-09	-5.834819236656051e-08	-5.257878832130501e-07	5.460253879824684e-15	6.366854870356511e-09	-3.4665350960960327e-16	-1.3636056556065603e-16	3.179000051689833e-17
P32473	1.0369445149217955e-05	7.273626906979508e-06	2.9439042709526962e-05	3.8776065280226384e-05	8.895882060050394e-06	1.2877279967522949e-05	0.0005655758454793795	1.0234859169453302e-05	0.00010152968658600082	9.557397360437218e-06	9.987641852380383e-05	2.7212874171730574e-06	1.3259036185236271e-05	4.649048067171238e-06	1.4428528542874818e-05	1.8656200367008893e-05	4.1896225834964546e-05	3.801475989854309e-05	6.1783421732364715e-06	1.2375280500461613e-06	1.1540318907262924e-05	1.0974211797879253e-05	1.030694194947287e-05	3.2601807319481674e-05	0.0001458171509232	0.00026201258251709765	3.325229689883724e-05	7.290861869089474e-06	1.3250272062157915e-05	4.912954581339506e-05	5.739405798432528e-06	2.115991206029901e-05	5.698172769566266e-06	9.98215827590117e-06	3.616991863886096e-05	2.7154320982566635e-05	0.00036143638528246	8.447567831721365e-06	2.5850593036910445e-06	1.77994616076488e-05	5.2134955965094356e-05	2.6646561126205683e-05	5.716940075277001e-06	9.884579874747724e-06	1.4120481342597954e-05	1.5840873799205326e-05	0.00010567144343509452	2.1740578776187907e-05	1.9116750969080012e-06
P32903	1.1503759361113486e-06	-6.980563729165589e-16	-5.838368272158839e-07	1.2938401376360333e-15	-1.681655502189019e-15	4.6164030583202465e-08	0.0	-9.274750457034395e-09	-1.8872884983734462e-17	2.3454968565400276e-16	1.209463978579848e-15	6.389251531490305e-07	-1.0384923551840495e-06	-6.321785664360496e-08	0.0	-1.976001961980035e-07	1.4881386372098821e-08	3.4323156300713775e-08	-6.591547725742246e-08	-7.689676905133494e-16	1.6854584612938916e-16	-2.031067135214464e-15	1.1360312756087582e-06	-2.7504443866776527e-12	2.7027140864789685e-08	-4.357022252936092e-11	2.8942574464426485e-09	-2.325099252475757e-08	-5.060580749747243e-16	5.657214415875244e-16	-3.3560742009458406e-06	-1.0413091970900547e-16	3.886485265598436e-16	0.0	9.903317679826624e-08	4.506499513720616e-10	1.7795408182143276e-16	2.1690437021771721e-16	2.7255433838196235e-10	-7.672723719887527e-17	-1.7044182250215978e-07	4.197222130064987e-09	-5.834819236656051e-08	-5.257878832130501e-07	7.219085658422059e-16	6.366854870356511e-09	-3.4665350960960327e-16	-1.3636056556065603e-16	3.179000051689833e-17
P15180	0.00010531514845668824	5.0042017605042315e-05	2.023203435981803e-05	5.089957608052108e-05	9.81561036077464e-05	0.009745463264106125	8.222754289241842e-05	0.00011813348830016803	0.0026135332183190112	0.0006201647608854024	0.0002300817635172283	3.6533591265872306e-05	0.00019399163105172462	5.0467425761020464e-05	7.249397008795415e-05	1.4365082308705938e-05	4.389801647604731e-05	0.00010082006845706487	4.093392329449404e-05	1.2446893585897266e-05	0.000352544200407485	0.00010228196754586194	0.018128901503221096	0.00012911989245562044	5.929212471335356e-05	1.8379013288764025e-05	0.0010500163875502297	2.286042979233566e-05	0.00010648922528790929	0.005658892657311282	0.0011642985785420004	0.00016117758833794293	0.00010352772199118496	0.0002189962386105389	4.67670435099543e-05	0.00016708216528040596	3.212174997186829e-05	4.7274011813397355e-05	1.582325650512017e-05	0.0009028443398609349	3.551436924258662e-05	0.0003934482530182611	3.2872766641462986e-05	2.2878569757570154e-05	0.00022984782120646745	0.00016488520339697676	0.00012716918199835462	0.00011977254511477044	7.2779828530058055e-06
Q04792	1.1503759361113486e-06	-6.980563729165589e-16	-5.838368272158839e-07	1.2938401376360333e-15	-1.681655502189019e-15	4.61640307014802e-08	-1.4424807027203758e-15	-9.274750457034395e-09	-1.8872884983734462e-17	2.3454968565400276e-16	1.209463978579848e-15	6.389251531490305e-07	-1.0384923551840495e-06	-6.321785721159139e-08	0.0	-1.976001961980035e-07	1.4881386372098821e-08	3.4323156300713775e-08	-6.591547725742246e-08	-7.689676905133494e-16	1.6854584612938916e-16	-2.031067135214464e-15	1.1360312756087582e-06	-2.7504443866776527e-12	2.7027140864789685e-08	3.878278208693364e-09	2.8942574464426485e-09	-2.325099252475757e-08	-5.060580749747243e-16	5.657214415875244e-16	-3.3560742009458406e-06	-1.0413091970900547e-16	3.886485265598436e-16	0.0	9.903317679826624e-08	4.506499513720616e-10	1.7795408182143276e-16	2.1690437021771721e-16	2.7255433838196235e-10	-7.672723719887527e-17	-1.7044182247634624e-07	4.197222130064987e-09	-5.834819236656051e-08	-5.257878832130501e-07	7.219085658422059e-16	6.366854870356511e-09	-3.4665350960960327e-16	-1.3636056556065603e-16	3.179000051689833e-17
P36143	2.916737136988092e-06	4.399692257874248e-06	3.29703834133436e-06	3.407886199231737e-06	4.791701843203725e-06	1.936588326900081e-06	1.3302520340509628e-05	-9.274750457034395e-09	1.7605465999750342e-05	4.486566354598943e-06	1.0294871348072061e-05	1.3224072004088716e-06	3.4900132516497737e-06	4.3179460706033045e-06	1.9925680064869524e-05	-1.976001961980035e-07	7.37003284153882e-06	3.2874695987789094e-06	3.2839094305867636e-06	1.8915012421608214e-06	5.337292310152345e-06	2.0717512900772633e-06	1.0787471271908828e-05	-2.7504443866776527e-12	2.9546923195092655e-06	2.1836613578181147e-06	2.8942574464426485e-09	4.52597332755245e-06	3.343044686916357e-06	5.122211631782853e-06	1.024073034734594e-06	6.356450585773987e-06	3.579820871481059e-06	3.639198313307937e-06	5.011673086901463e-06	4.864636444589716e-06	7.833694812120248e-07	2.1690437021771721e-16	2.7255433838196235e-10	-7.672723719887527e-17	-1.7044182247634624e-07	4.921930822029105e-06	7.450760027711893e-06	1.6692928434272725e-06	6.811976725956802e-06	9.744856417942521e-06	3.767134359544732e-06	5.961973806744892e-06	4.4538684199623586e-07
P43635	1.040831857881646e-05	7.91689727465859e-05	1.5742861737772312e-05	1.8018764121414088e-05	3.324080137388421e-05	1.998154921385147e-05	1.6133398324877872e-05	8.302321195752734e-06	2.6278251301543832e-05	2.773556250012784e-05	0.00011363385392457785	4.837784784198981e-06	1.6018684738862675e-05	-6.321785721159139e-08	3.214743595264833e-05	8.037522205554265e-06	2.381459953796712e-05	2.2387655703820072e-05	1.171450800638938e-05	3.6445104930427454e-06	1.4519852340346356e-05	6.148340104144454e-05	4.47607859226553e-05	4.500748495296606e-06	1.9478978082669786e-05	1.0286947537677396e-05	2.697150130904484e-05	4.661390917050576e-05	3.607332590734442e-05	5.173370540928423e-06	-3.356074201595352e-06	1.4169811396144258e-05	1.2266110779870446e-05	1.7389237566718304e-05	2.2829868314435275e-05	1.9584642033030447e-05	9.595169164952138e-05	1.8293040185913803e-05	4.181033517931444e-06	2.647304052081796e-05	8.328394365605685e-06	1.6329720763695898e-05	1.511451478289209e-05	9.81352473716801e-06	5.460253879824684e-15	6.469878484790576e-09	4.648482997238651e-05	6.404045721607125e-05	2.9745418264459522e-06
P21826	1.0873402690699611e-06	-6.980563729165589e-16	-5.838368272158839e-07	8.564857249139938e-16	-1.681655502189019e-15	0.00013105406333620918	0.0	-9.274752114605921e-09	-3.019661597397514e-16	3.5799688862979374e-16	1.4316242998096451e-08	6.389251533721236e-07	-1.0384923551840495e-06	-6.321785721159139e-08	-6.185152428658517e-17	-1.987391210244502e-07	1.4881386372098821e-08	3.4323156300713775e-08	-6.591547698084014e-08	-7.689676905133494e-16	1.6854584612938916e-16	-2.031067135214464e-15	1.1360312756087582e-06	-2.7502600395886965e-12	2.7027140864789685e-08	3.878278208693364e-09	2.8942574464426485e-09	-2.3250992803164322e-08	2.7200621529891433e-15	-7.542952554500324e-17	-3.3560742009458406e-06	-3.718961418178767e-16	4.295588977766692e-16	-1.0537752398403791e-16	6.053866381205241e-16	4.5065040836893343e-10	1.7795408182143276e-16	-7.109643246025175e-16	2.7255433838196235e-10	-7.672723719887527e-17	-1.7044182250215978e-07	4.197222130064987e-09	-5.834819245577838e-08	-5.257878832130501e-07	7.219085658422059e-16	6.366854870356511e-09	3.6489843116800345e-17	-3.1168129271007093e-16	1.2716000206759332e-16
P38812	1.1503759361113486e-06	-6.980563729165589e-16	-5.838368272158839e-07	8.564857249139938e-16	-1.681655502189019e-15	4.6164030583202465e-08	-1.4424807027203758e-15	-9.274750457034395e-09	-1.8872884983734462e-17	2.3454968565400276e-16	1.209463978579848e-15	6.389251531490305e-07	-1.0384923551840495e-06	-6.321785721159139e-08	0.0	-1.976001961980035e-07	1.4881386372098821e-08	3.4323156300713775e-08	-6.591547725742246e-08	-7.689676905133494e-16	1.6854584612938916e-16	-2.031067135214464e-15	1.1360312756087582e-06	-2.7504443866776527e-12	2.7027140864789685e-08	3.878278208693364e-09	2.8942574464426485e-09	-2.325099252475757e-08	7.380013593381397e-16	5.657214415875244e-16	-3.3560742009458406e-06	-1.0413091970900547e-16	3.886485265598436e-16	0.0	9.903317679826624e-08	4.5065040836893343e-10	1.7795408182143276e-16	2.1690437021771721e-16	2.7255433838196235e-10	-7.672723719887527e-17	-1.7044182247634624e-07	4.197222130064987e-09	-5.834819236656051e-08	-5.257878832130501e-07	7.219085658422059e-16	6.366854870356511e-09	3.6489843116800345e-17	-1.3636056556065603e-16	1.2716000206759332e-16
P40099	1.1503759361113486e-06	-6.980563729165589e-16	-5.838368272158839e-07	1.2938401376360333e-15	-1.681655502189019e-15	4.61640307014802e-08	-1.4424807027203758e-15	-9.274750457034395e-09	-1.8872884983734462e-17	2.3454968565400276e-16	1.4316242459096202e-08	6.389251531490305e-07	-1.0384923551840495e-06	-6.321785721159139e-08	0.0	-1.976001961980035e-07	1.4881386372098821e-08	3.4323156300713775e-08	-6.591547725742246e-08	-7.689676905133494e-16	1.6854584612938916e-16	-2.031067135214464e-15	1.1360312756087582e-06	-2.7504443866776527e-12	2.7027140864789685e-08	3.878278208693364e-09	2.8942574464426485e-09	-2.325099252475757e-08	8.856016312057676e-16	5.657214415875244e-16	-3.3560742009458406e-06	-1.0413091970900547e-16	3.886485265598436e-16	0.0	9.903317679826624e-08	4.506499513720616e-10	1.7795408182143276e-16	2.1690437021771721e-16	2.7255433838196235e-10	-7.672723719887527e-17	-1.7044182247634624e-07	4.197222130064987e-09	-5.834819236656051e-08	-5.257878832130501e-07	7.219085658422059e-16	6.366854870356511e-09	-3.4665350960960327e-16	-1.3636056556065603e-16	3.179000051689833e-17
P32771	1.1503759361113486e-06	-6.980563729165589e-16	-5.838368269568861e-07	8.564857249139938e-16	7.784062772492068e-10	4.61640307014802e-08	0.0	-9.274750457034395e-09	-1.8872884983734462e-17	2.3454968565400276e-16	1.4316242472242548e-08	6.389251531490305e-07	-1.0384923551840495e-06	-6.321785721159139e-08	-6.185152428658517e-17	-1.976001961980035e-07	1.4881386372098821e-08	3.4323156300713775e-08	-6.591547725742246e-08	-7.689676905133494e-16	1.6854584612938916e-16	-2.031067135214464e-15	1.1360312756087582e-06	-2.7504443866776527e-12	2.7027140864789685e-08	-4.357022252936092e-11	2.8942574464426485e-09	-2.325099252475757e-08	8.856016312057676e-16	-7.542952554500324e-17	-3.3560742009458406e-06	-1.0413091970900547e-16	3.886485265598436e-16	-1.0537752398403791e-16	9.903317679826624e-08	3.0876891220702163e-09	1.0266581643544198e-15	-7.109643246025175e-16	2.7255433838196235e-10	-7.672723719887527e-17	-1.7044182247634624e-07	4.197225073031012e-09	-5.834819236656051e-08	-5.257878832130501e-07	7.219085658422059e-16	6.366854870356511e-09	-3.4665350960960327e-16	-1.3636056556065603e-16	3.179000051689833e-17
P00937	1.2440337952071358e-05	0.00016317546158145567	2.369242918724709e-05	8.322749293935879e-06	1.7439577865277277e-05	3.105166622219556e-06	0.0001363242651095775	7.921850760114793e-06	6.839110457564953e-05	1.2594237403365272e-05	1.5825865129495286e-05	2.591670538010066e-06	2.8408098049912573e-05	1.903642730560387e-05	1.2386313098163915e-05	6.7472621017804555e-06	2.6782328898754178e-05	1.481702580121523e-05	1.7086927997032244e-05	1.208018983170196e-05	1.24874274166298e-05	9.300871392647803e-06	1.2498678168108758e-05	4.932068501259002e-06	9.562374807921435e-06	0.0002447723222117812	0.00013028126829620765	9.948136884137977e-06	1.6053809723808115e-05	0.0003293307407604239	1.7473047846002957e-05	2.3648234488602612e-05	2.5853348337612584e-05	8.05056578096011e-06	8.80323176342994e-06	1.852138088462763e-05	0.0001310520933506409	3.455916083342549e-05	5.219725669090886e-06	0.00030591851857728346	7.087417912837047e-06	1.580935217874411e-05	3.451983136657921e-05	1.928341118100011e-05	7.079868879648526e-05	7.831184715203843e-06	6.341168238597304e-05	2.4842258631665706e-05	3.254899279908914e-05
P53341	1.0873402690699611e-06	-6.980563729165589e-16	-5.838368272158839e-07	1.2938401376360333e-15	-8.408277510945095e-16	4.616403050435064e-08	0.0	-9.274750457034395e-09	-3.019661597397514e-16	2.3454968565400276e-16	1.209463978579848e-15	6.389251533721236e-07	-1.0384923546659973e-06	-6.321785721159139e-08	-6.185152428658517e-17	-1.987391210244502e-07	1.4881386372098821e-08	3.4323157086189e-08	-6.591547698084014e-08	-7.689676905133494e-16	-2.5281876919408373e-16	-2.031067135214464e-15	1.1360312756087582e-06	-2.7504443866776527e-12	2.702714114150942e-08	-4.357022252936092e-11	2.8942574464426485e-09	-2.325099252475757e-08	-5.060580749747243e-16	5.657214415875244e-16	-3.356074201595352e-06	-1.0413091970900547e-16	3.886485265598436e-16	-1.0537752398403791e-16	6.053866381205241e-16	4.506499513720616e-10	1.7795408182143276e-16	2.1690437021771721e-16	4.34322272646356e-11	-7.672723719887527e-17	-1.7044182247634624e-07	4.197225073031012e-09	-5.834819245577838e-08	-5.257878832130501e-07	7.219085658422059e-16	6.366854870356511e-09	-3.4665350960960327e-16	-1.3636056556065603e-16	1.2716000206759332e-16
P23501	1.0873402690699611e-06	4.944565974825625e-16	-5.838368272158839e-07	1.2938401376360333e-15	-8.408277510945095e-16	4.616403050435064e-08	0.0	-9.274752114605921e-09	-1.8872884983734462e-17	2.3454968565400276e-16	1.209463978579848e-15	6.389251533721236e-07	-1.0384923546659973e-06	-6.321785664360496e-08	-6.185152428658517e-17	-1.987391210244502e-07	1.4881386372098821e-08	3.4323157086189e-08	-6.591547725742246e-08	-7.689676905133494e-16	-2.5281876919408373e-16	-2.031067135214464e-15	1.1360312756087582e-06	-2.7504443866776527e-12	2.702714114150942e-08	-4.357022252936092e-11	2.8942572060779815e-09	-2.325099252475757e-08	-5.060580749747243e-16	5.657214415875244e-16	-3.356074201595352e-06	-3.718961418178767e-16	4.295588977766692e-16	-1.0537752398403791e-16	6.053866381205241e-16	4.506499513720616e-10	1.0266581643544198e-15	-7.109643246025175e-16	4.34322272646356e-11	-7.672723719887527e-17	-1.7044182247634624e-07	4.197225073031012e-09	-5.834819236656051e-08	-5.257878828080379e-07	5.460253879824684e-15	6.469878484790576e-09	-3.4665350960960327e-16	-3.1168129271007093e-16	1.2716000206759332e-16
P19358	6.2199606364869996e-06	2.358294175763905e-05	2.3155633400930895e-05	1.600274812890028e-05	2.6137852096555947e-05	6.15016391671643e-06	5.702954224020366e-05	3.084931091938093e-05	2.705450672281754e-05	2.6036937913203794e-05	2.2874221385110922e-05	5.94267260393799e-06	1.652071319068729e-05	1.805167123107486e-05	3.396167068467347e-05	9.476301170655416e-06	4.410628856939915e-05	1.4103825779267112e-05	1.3260092024981658e-05	4.307942564428427e-06	1.3652420090552638e-05	4.408703952788023e-05	5.270633462797447e-05	1.0679365481863809e-05	1.665993429135972e-05	1.149421978230561e-05	1.582440700410999e-05	2.117649305391215e-05	2.7375885601502892e-05	1.4580650889932012e-05	1.6822849850927264e-05	3.316695261274487e-05	1.3315700229168716e-05	1.726411181710549e-05	2.972784657627409e-05	1.7934915993105555e-05	2.832994089095284e-05	2.2179645315586577e-05	4.01515547173944e-06	1.569506452939398e-05	1.0920154568277703e-05	2.0253298555827312e-05	1.4738130677153247e-05	8.427527035698462e-06	2.3352116776962275e-05	2.0765000086066566e-05	3.246178359389143e-05	2.8810860491392317e-05	4.152016274964535e-06
P16140	1.1503759361113486e-06	-2.6177113984370955e-16	-5.838368269568861e-07	8.564857249139938e-16	-1.681655502189019e-15	4.616403050435064e-08	-1.4424807027203758e-15	-9.274750457034395e-09	-1.8872884983734462e-17	-4.814440916055847e-16	1.4316242998096451e-08	6.389251531490305e-07	-1.0384923551840495e-06	-6.321785664360496e-08	-6.185152428658517e-17	-1.976001961980035e-07	1.4881386372098821e-08	3.4323157086189e-08	-6.591547725742246e-08	-7.689676905133494e-16	1.6854584612938916e-16	-2.031067135214464e-15	1.1360312708002216e-06	-2.7504160255870442e-12	2.7027140864789685e-08	3.878278208693364e-09	2.8942574464426485e-09	-2.3250993359977824e-08	6.95829853090246e-16	-5.657214415875244e-17	-3.3560742009458406e-06	-3.718961418178767e-16	4.295588977766692e-16	0.0	9.903317679826624e-08	4.5065040836893343e-10	-9.17147960156615e-16	2.1690437021771721e-16	2.7255433838196235e-10	3.9898163343415136e-16	-1.7044182247634624e-07	4.197222130064987e-09	-5.834819151899077e-08	-5.257878828080379e-07	5.460253879824684e-15	6.469878484790576e-09	-3.4665350960960327e-16	-1.3636056556065603e-16	1.2716000206759332e-16
P41911	1.1360801534559853e-06	4.262835597185287e-07	1.5469055531777832e-05	2.188224792236972e-07	1.761839018260135e-07	3.9436192937196007e-07	3.148947265143599e-07	1.6024477846888457e-07	1.6094716774732442e-06	1.6681941137194076e-07	2.818035189960471e-07	6.668153368935233e-07	-1.7974196094750544e-07	4.261515360133519e-07	3.4739133736553513e-07	-1.0335006774404728e-07	3.1593913884572386e-07	1.5857883031934346e-07	7.628958825542724e-08	2.9271858640066855e-07	9.885995806018977e-08	1.14243879904221e-06	5.6457411974480705e-05	-2.7502174979527835e-12	2.1977099115375274e-07	2.0250456970067023e-07	1.4640851229753838e-07	2.9990236801801585e-07	0.00013701859117604676	1.0785720679091015e-07	-3.137948341583619e-06	1.37016782733194e-07	6.8027682442064e-08	1.5931357308670976e-07	3.116303876355496e-07	7.731922310062932e-07	2.731363562957829e-07	5.139103730645909e-07	8.399071982719053e-08	3.0801853275407404e-07	-6.139789824517556e-08	4.0420776847271796e-05	1.2098142463044609e-07	-4.172121433941786e-07	1.831471107752514e-07	9.302150029027751e-07	5.501212198403486e-08	4.596500445770628e-05	3.544788062047798e-05
P53045	1.531716747760564e-06	5.342554651493006e-07	-1.4079690095049062e-08	4.242482804068007e-07	8.562110279308379e-07	4.829422574078927e-07	8.59757540741635e-06	6.571468596747354e-07	9.143008438248818e-07	1.6774743470726765e-06	1.99053999464476e-06	8.995178945464159e-07	1.0901680081774044e-06	8.476195879932078e-07	1.660912550345812e-06	1.4945406608256182e-06	1.7750487703766625e-06	1.746122879762531e-05	9.97386095969168e-07	1.2041784533861787e-07	8.630463923646319e-07	7.289879853634998e-07	1.985606457737827e-06	5.650511265043453e-07	4.885780902086134e-07	5.229910244109415e-07	1.2068401262737648e-06	5.604310330448004e-07	2.2715679043402786e-06	7.78812640824587e-07	-2.8088240934628e-06	9.282449921563861e-07	4.099494473836325e-07	5.295113562788893e-07	6.21678652497867e-07	6.385821751653802e-07	7.929804283703888e-07	7.708670504951003e-07	3.682638101891047e-07	2.2349243310289044e-06	1.2365696298269687e-07	1.5138696721529586e-06	4.4557393403496633e-07	1.4621559092819563e-08	8.005178270220274e-07	1.0957321565683872e-06	8.513881074065576e-07	7.957251062849631e-07	1.181926032682204e-07
P30952	1.1503759361113486e-06	-1.177970129296693e-15	-5.838368272158839e-07	1.2938401376360333e-15	-1.681655502189019e-15	0.00011938183323459666	-1.4424807027203758e-15	-9.274750457034395e-09	-1.8872884983734462e-17	2.3454968565400276e-16	1.209463978579848e-15	6.389251531490305e-07	-1.0384923551840495e-06	-6.321785721159139e-08	0.0	-1.976001961980035e-07	1.4881386372098821e-08	3.4323156300713775e-08	-6.591547698084014e-08	-7.689676905133494e-16	1.6854584612938916e-16	-2.031067135214464e-15	1.1360312738619836e-06	-2.7502174979527835e-12	2.702714114150942e-08	-4.357022252936092e-11	2.8942574464426485e-09	-2.3250993359977824e-08	-6.114868405944585e-16	5.657214415875244e-16	-3.3560742009458406e-06	-1.0413091970900547e-16	3.886485265598436e-16	0.0	9.903317679826624e-08	4.506499513720616e-10	1.7658520426896022e-15	2.1690437021771721e-16	2.7255433838196235e-10	0.0	-1.7044182250215978e-07	4.197222130064987e-09	-5.8348192087754674e-08	-5.257878832130501e-07	7.219085658422059e-16	6.366854870356511e-09	-3.4665350960960327e-16	-1.3636056556065603e-16	1.4305500232604248e-16
P38113	1.0873402690699611e-06	6.348089833726667e-05	0.00012770969820790744	0.00010398357877503198	6.634921571826355e-05	4.4359950917422875e-05	0.00013698854886747087	6.52364377626251e-05	7.724300423651948e-05	6.79905587951368e-05	8.64012443369289e-05	6.226084905254987e-05	7.29310335691913e-05	7.128442003639533e-05	0.00030890477479008743	4.7502650814980026e-05	0.00012073510512038877	5.8844738739356696e-05	7.283080954748717e-05	3.613326399613577e-05	6.649615737055403e-05	6.553468303828349e-05	0.0001604827480383142	5.880915062225964e-05	8.663211165305782e-05	0.00013285457337230592	6.743320192050143e-05	6.243794603142019e-05	0.0001321971018959104	0.00010120817705766899	0.00019194750380597826	7.854263703645617e-05	5.205136071563516e-05	0.0001156212620256544	6.679859281390649e-05	8.257711447074151e-05	6.73402253507538e-05	0.00011630042638767722	5.162988500255821e-05	5.807941891190386e-05	6.818868214033668e-05	6.0434449104706255e-05	5.7142916890805274e-05	5.647265443726421e-05	0.00012197368360303184	7.108703040804039e-05	9.581423861838138e-05	7.621066957910926e-05	4.178766052869995e-05
P20051	2.3124584338586337e-06	3.404485020284746e-05	5.404115536494742e-07	6.39089901415534e-07	1.4981201873095054e-06	6.82109265590239e-07	1.177550637856164e-06	1.7240818244668209e-06	2.613268847011648e-06	1.0099280045758977e-06	2.053305883425782e-06	8.709408513168004e-07	-2.2553372368417222e-07	1.2717188159754669e-06	0.0002188158807901348	3.3500032396454953e-07	1.0286343479354801e-05	1.6864447855829607e-06	8.849571639948975e-07	2.499282314159715e-06	9.710005542263456e-07	1.0128609807366582e-06	5.547862683289005e-06	4.0138183216212575e-07	2.3666038987120433e-06	5.940293061522668e-07	2.319627745097048e-05	2.867108303392343e-06	1.0758368638640201e-06	1.0617269891446896e-06	-2.1243069942113244e-06	4.5866963554257705e-06	7.491790885944807e-07	1.0506691336505415e-06	-1.5017005932928254e-05	8.82759670455264e-06	1.1934851513484619e-06	1.7434146597270662e-06	1.9573915483327518e-07	1.4879038708867616e-06	2.4702297217548726e-07	1.4043084249719463e-06	1.0535933366832074e-06	7.292592733157203e-07	1.4504615549445955e-06	8.722317190945749e-07	2.3591097572898345e-06	1.1824014576980657e-06	1.7061352871683298e-07
P33330	9.155349222685878e-06	0.00010590616567705885	0.00042554675460758855	4.6937186571715056e-05	0.00038910054049354795	0.00026334336909247	4.5396906235843275e-05	0.00012594054796614601	3.555175796075028e-05	0.00021377493820179942	0.0003926268287501232	8.924121700386637e-06	1.533288193006169e-05	0.00021542223202155992	9.236060924595999e-05	3.185001783131109e-05	0.0014501927037747031	4.0992775046627595e-05	6.26899368927972e-05	7.806495036058513e-06	7.213058251872948e-05	0.0016954053803371247	5.632572287047013e-05	1.867377777604269e-05	1.5794956688849578e-05	0.00010321563521092697	0.00017977299569075155	2.4255333905287074e-05	0.0007375154696380271	1.7000845486986378e-05	9.942678889816926e-05	2.7315941905044102e-05	0.000509535988235097	6.950457385387314e-05	0.00022067612289462167	9.436576046258882e-05	1.7658520426896022e-15	0.00013365048815380706	2.294237417036769e-05	7.933278189815473e-05	5.539311434043351e-05	6.615227683270781e-05	9.87514801694774e-05	1.7157940265805654e-05	0.0005237656702955288	4.6891255793995965e-05	0.0001978145195996612	0.0003318300670474517	4.927187222465406e-06
Q12358	1.1503759361113486e-06	1.8643049722846947e-10	-5.838368370578005e-07	1.2938401376360333e-15	-8.408277510945095e-16	4.618559736533206e-08	-1.4424807027203758e-15	-9.207111374151976e-09	-1.8872884983734462e-17	0.0	1.209463978579848e-15	6.389251531490305e-07	-1.0391736335655026e-06	-6.271249056665279e-08	0.0	-1.976001961980035e-07	1.4881386372098821e-08	3.4323157086189e-08	-6.638857796348175e-08	-7.689676905133494e-16	-1.7525241175626215e-10	2.6646988295342283e-10	1.1360312738619836e-06	-2.7503734839511307e-12	2.7027140864789685e-08	3.878278208693364e-09	2.8942574464426485e-09	-2.3250993359977824e-08	8.223443718339269e-16	5.657214415875244e-16	-3.3560742009458406e-06	-3.2726860479973153e-16	0.0	-1.1591527638244172e-15	6.918060275452237e-10	-6.349393566740877e-12	1.7658520426896022e-15	-7.109643246025175e-16	2.7255433838196235e-10	0.0	-1.7044182247634624e-07	4.197222130064987e-09	-5.85147271848909e-08	-5.25739808065257e-07	5.460253879824684e-15	6.366854870356511e-09	3.6489843116800345e-17	-1.3636056556065603e-16	1.5895000258449164e-16
Q02196	2.4179771280532246e-05	1.5470864016281623e-05	3.639112933081776e-05	3.633791144673746e-05	5.878099896837862e-05	7.844088412195593e-06	1.6257866510439458e-05	0.00024423612611221095	0.00037855269055716835	3.583109382783645e-05	0.0015383293378873554	6.6132576131638206e-06	7.99928201100812e-05	0.0007093352676835006	5.5973602622288985e-05	6.6712999741915795e-06	6.866592031635414e-05	1.1868266248790165e-05	3.1097741578141455e-05	3.402462382029748e-06	2.0360119623910795e-05	4.627926069771172e-05	2.1121699657688373e-05	2.539276114357448e-05	1.2974819223942628e-05	1.0385149891209895e-05	3.3795637761403656e-05	3.4606389466879266e-05	1.7925644727126117e-05	8.986180704440697e-05	1.561668664169749e-05	0.016865062762007492	0.00010315195863895858	5.521904908258146e-05	1.3407713705357176e-05	2.3882815987704952e-05	9.480851557809315e-05	0.00028595858824213724	7.66358678106826e-06	8.355052218842153e-05	0.0002679562688522938	9.751114691681288e-05	2.4474537990651092e-05	1.6230716684407223e-05	5.2892125677072124e-05	1.7094381350419365e-05	0.00013494900676815755	2.7965787356437563e-05	3.2513238736097017e-06
P20048	1.1503759361113486e-06	1.8643116619916016e-10	-5.838368370578005e-07	1.2938401376360333e-15	-1.681655502189019e-15	4.6185597463896845e-08	-1.4424807027203758e-15	-9.207111374151976e-09	-1.8872884983734462e-17	2.3454968565400276e-16	1.209463978579848e-15	6.389251531490305e-07	-1.0391736335655026e-06	-6.271249056665279e-08	0.0	-1.976001961980035e-07	1.4881386372098821e-08	3.4323156300713775e-08	-6.638857796348175e-08	-7.689676905133494e-16	-1.7525241175626215e-10	2.6646962707094907e-10	1.1360312738619836e-06	-2.7502174979527835e-12	2.7027140864789685e-08	3.878278208693364e-09	2.8942574464426485e-09	-2.3250993359977824e-08	1.6025172374199604e-15	5.657214415875244e-16	-3.3560742009458406e-06	-1.0413091970900547e-16	5.113796402103205e-16	-2.1075504796807585e-17	-1.5800760533878128e-05	-6.349393566740877e-12	1.7658520426896022e-15	2.1690437021771721e-16	2.7255433838196235e-10	0.0	-1.7044182247634624e-07	4.197222130064987e-09	-5.8514727196043136e-08	-5.25739808065257e-07	7.219085658422059e-16	6.366854870356511e-09	-3.4665350960960327e-16	-1.3636056556065603e-16	1.5895000258449164e-16
Q08645	1.0873402690699611e-06	1.864299591433487e-10	-5.838368370578005e-07	8.564857249139938e-16	-1.681655502189019e-15	4.618559848897056e-08	0.0	-9.207112552260663e-09	-3.019661597397514e-16	2.3454968565400276e-16	1.4316242998096451e-08	6.389251533721236e-07	-1.0391736325141613e-06	-6.271249056665279e-08	-6.185152428658517e-17	-1.976001961980035e-07	1.4881386372098821e-08	3.4323157086189e-08	-6.638857794220619e-08	-7.689676905133494e-16	-1.7525241175626215e-10	2.6646962707094907e-10	1.1360312738619836e-06	-2.7503734839511307e-12	2.702714114150942e-08	-4.357022252936092e-11	2.8942572060779815e-09	-2.3250993359977824e-08	1.3494881999325982e-15	-5.657214415875244e-17	-3.356074201595352e-06	-1.0413091970900547e-16	5.113796402103205e-16	-6.322651439042275e-17	-1.5800760533878128e-05	-6.349393566740877e-12	1.7658520426896022e-15	2.1690437021771721e-16	4.34322272646356e-11	3.9898163343415136e-16	-1.7044182250215978e-07	4.197222130064987e-09	-5.85147271848909e-08	-5.25739808065257e-07	5.460253879824684e-15	6.469878484790576e-09	-3.4665350960960327e-16	-3.1168129271007093e-16	1.4305500232604248e-16
Q12184	1.087348073124232e-06	2.133140297193909e-10	-5.837754727214857e-07	2.0111852007626164e-11	-1.681655502189019e-15	4.619643334070708e-08	0.0	-9.181771996036843e-09	3.920749378234414e-11	3.050258172800848e-11	1.43453284244876e-08	6.389251533721236e-07	-1.0391479781836762e-06	-6.268506761424099e-08	4.681844945720636e-11	-1.9754565780313532e-07	1.494628182770014e-08	3.434311722409038e-08	-2.920637269675765e-08	7.204201969856067e-12	-1.7525241175626215e-10	3.292958431244623e-10	1.136114160120372e-06	-2.7503734839511307e-12	2.702714114150942e-08	-2.4509106118089886e-11	2.925830341243855e-09	-2.3224147783744532e-08	3.6066969860979845e-11	1.8585552233568006e-11	-3.356051113912193e-06	1.1025963424355303e-10	2.911454069757905e-11	2.4600277596549668e-11	-1.5800734071188575e-05	-6.349393566740877e-12	4.0784885349388434e-11	2.9581152904950895e-11	4.940501286008094e-11	3.897806566037367e-11	-1.704278698948572e-07	4.197222130064987e-09	-5.84873144710033e-08	-5.257190528050426e-07	3.127240966615967e-11	6.469878484790576e-09	3.823697680523274e-11	3.691114929040207e-11	6.08993092402092e-12
P25580	1.1503759361113486e-06	1.8643116619916016e-10	-5.838368370578005e-07	1.2938401376360333e-15	-1.681655502189019e-15	4.6185597463896845e-08	-1.4424807027203758e-15	-9.207111374151976e-09	-1.8872884983734462e-17	2.3454968565400276e-16	1.209463978579848e-15	6.389251531490305e-07	-1.0391736335655026e-06	-6.271249056665279e-08	0.0	-1.976001961980035e-07	1.4881386372098821e-08	3.4323156300713775e-08	-6.638857796348175e-08	-7.689676905133494e-16	-1.7525241175626215e-10	2.6646962707094907e-10	1.1360312738619836e-06	-2.7502174979527835e-12	2.7027140864789685e-08	3.878278208693364e-09	2.8942574464426485e-09	-2.3250993359977824e-08	1.6025172374199604e-15	5.657214415875244e-16	-3.3560742009458406e-06	-1.0413091970900547e-16	5.113796402103205e-16	-2.1075504796807585e-17	-1.5800760533878128e-05	-6.349393566740877e-12	1.7658520426896022e-15	2.1690437021771721e-16	2.7255433838196235e-10	0.0	-1.7044182247634624e-07	4.197222130064987e-09	-5.8514727196043136e-08	-5.25739808065257e-07	7.219085658422059e-16	6.366854870356511e-09	-3.4665350960960327e-16	-1.3636056556065603e-16	1.5895000258449164e-16
P53915	1.1503759361113486e-06	1.8643116619916016e-10	-5.838368370578005e-07	1.2938401376360333e-15	-1.6078986819175706e-15	4.6185597463896845e-08	-1.4424807027203758e-15	-9.207111374151976e-09	-1.8872884983734462e-17	2.3454968565400276e-16	1.209463978579848e-15	6.389251531490305e-07	-1.0391736335655026e-06	-6.271249056665279e-08	0.0	-1.976001961980035e-07	1.4881386372098821e-08	3.4323156300713775e-08	-6.638857796348175e-08	-7.689676905133494e-16	-1.7525241175626215e-10	2.6646962707094907e-10	1.1360312738619836e-06	-2.7502174979527835e-12	2.7027140864789685e-08	3.878278208693364e-09	2.8942574464426485e-09	-2.3250993359977824e-08	1.6025172374199604e-15	5.657214415875244e-16	-3.3560742009458406e-06	-1.0413091970900547e-16	5.113796402103205e-16	-2.1075504796807585e-17	-1.5800760533878128e-05	-6.349393566740877e-12	1.7658520426896022e-15	2.1690437021771721e-16	2.7255433838196235e-10	0.0	-1.7044182247634624e-07	4.197222130064987e-09	-5.8514727196043136e-08	-5.25739808065257e-07	7.219085658422059e-16	6.366854870356511e-09	-3.4665350960960327e-16	-1.3636056556065603e-16	1.5895000258449164e-16
P15179	1.1503759361113486e-06	1.8643116619916016e-10	-5.838368370578005e-07	1.2938401376360333e-15	-1.6078986819175706e-15	4.6185597463896845e-08	-1.4424807027203758e-15	-9.207111374151976e-09	-1.8872884983734462e-17	2.3454968565400276e-16	1.209463978579848e-15	6.389251531490305e-07	-1.0391736335655026e-06	-6.271249056665279e-08	0.0	-1.976001961980035e-07	1.4881386372098821e-08	3.4323156300713775e-08	-6.638857796348175e-08	-7.689676905133494e-16	-1.7525241175626215e-10	2.6646962707094907e-10	1.1360312738619836e-06	-2.7502174979527835e-12	2.7027140864789685e-08	3.878278208693364e-09	2.8942574464426485e-09	-2.3250993359977824e-08	1.6025172374199604e-15	5.657214415875244e-16	-3.3560742009458406e-06	-1.0413091970900547e-16	5.113796402103205e-16	-2.1075504796807585e-17	-1.5800760533878128e-05	-6.349393566740877e-12	1.7658520426896022e-15	2.1690437021771721e-16	2.7255433838196235e-10	0.0	-1.7044182247634624e-07	4.197222130064987e-09	-5.8514727196043136e-08	-5.25739808065257e-07	7.219085658422059e-16	6.366854870356511e-09	-3.4665350960960327e-16	-1.3636056556065603e-16	1.5895000258449164e-16
P36136	1.1503759361113486e-06	1.8643116619916016e-10	-5.838368370578005e-07	1.2938401376360333e-15	-2.6404941657178458e-15	4.6185597463896845e-08	-1.4424807027203758e-15	-9.207111374151976e-09	-1.8872884983734462e-17	2.3454968565400276e-16	1.209463978579848e-15	6.389251531490305e-07	-1.0391736335655026e-06	-6.271249056665279e-08	0.0	-1.976001961980035e-07	1.4881386372098821e-08	3.4323156300713775e-08	-6.638857796348175e-08	-7.689676905133494e-16	-1.7525241175626215e-10	2.6646962707094907e-10	1.1360312738619836e-06	-2.7502174979527835e-12	2.7027140864789685e-08	3.878278208693364e-09	2.8942574464426485e-09	-2.3250993359977824e-08	1.6025172374199604e-15	5.657214415875244e-16	-3.3560742009458406e-06	-1.0413091970900547e-16	5.113796402103205e-16	-2.1075504796807585e-17	-1.5800760533878128e-05	-6.349393566740877e-12	1.7658520426896022e-15	2.1690437021771721e-16	2.7255433838196235e-10	0.0	-1.7044182247634624e-07	4.197222130064987e-09	-5.8514727196043136e-08	-5.25739808065257e-07	7.219085658422059e-16	6.366854870356511e-09	-3.4665350960960327e-16	-1.3636056556065603e-16	1.5895000258449164e-16
P38986	1.1503759361113486e-06	1.8643116619916016e-10	-5.838368370578005e-07	1.2938401376360333e-15	-2.6404941657178458e-15	4.6185597463896845e-08	-1.4424807027203758e-15	-9.207111374151976e-09	-1.8872884983734462e-17	2.3454968565400276e-16	1.209463978579848e-15	6.389251531490305e-07	-1.0391736335655026e-06	-6.271249056665279e-08	0.0	-1.976001961980035e-07	1.4881386372098821e-08	3.4323156300713775e-08	-6.638857796348175e-08	-7.689676905133494e-16	-1.7525241175626215e-10	2.6646962707094907e-10	1.1360312738619836e-06	-2.7502174979527835e-12	2.7027140864789685e-08	3.878278208693364e-09	2.8942574464426485e-09	-2.3250993359977824e-08	1.6025172374199604e-15	5.657214415875244e-16	-3.3560742009458406e-06	-1.0413091970900547e-16	5.113796402103205e-16	-2.1075504796807585e-17	-1.5800760533878128e-05	-6.349393566740877e-12	1.7658520426896022e-15	2.1690437021771721e-16	2.7255433838196235e-10	0.0	-1.7044182247634624e-07	4.197222130064987e-09	-5.8514727196043136e-08	-5.25739808065257e-07	7.219085658422059e-16	6.366854870356511e-09	-3.4665350960960327e-16	-1.3636056556065603e-16	1.5895000258449164e-16
P00927	1.580973471787768e-06	4.663916875488426e-06	-5.838368370578005e-07	8.13581956592568e-07	1.5238562982113508e-06	4.7209003617184145e-07	-1.4424807027203758e-15	2.863454106439704e-06	2.7559455877600406e-06	1.2205656143371757e-06	1.0925864628960911e-06	8.547648063538985e-07	2.443741787895317e-06	7.548594063062595e-07	2.0530243208058072e-06	6.443023957708447e-07	1.4881386372098821e-08	1.4536854042770435e-06	1.4329560569003426e-06	1.0102122418723367e-06	1.1876520905285987e-06	1.544690525781568e-05	2.4097379165799155e-06	6.948042704060245e-07	2.9731640402895207e-06	7.518104500097924e-07	8.355379754741161e-07	2.1659955418095707e-06	2.7770428438509153e-06	7.378365134398656e-07	-2.2778412406250706e-06	2.9370903071655983e-07	8.938526900241341e-07	1.5490736437098118e-06	-1.330616148533878e-05	2.49712350717261e-06	2.26067637783411e-06	8.060337334804442e-07	2.4007229666935193e-07	0.0	3.329507849516052e-07	1.7946076008480676e-06	7.096429602584947e-07	4.868156973711122e-07	9.988846105626691e-07	2.399724861351381e-07	-3.4665350960960327e-16	1.4275292120653932e-06	3.503904592773608e-07
P06773	1.0931151185617838e-06	5.407182781398194e-09	-5.810007036222386e-07	1.703692739061783e-09	3.3502334923543524e-09	4.795963237614349e-08	2.586306318328059e-09	-5.497765565450218e-09	5.505372835064276e-09	5.316252191338799e-09	3.114578607440497e-08	6.4009021658988e-07	-9.648998247786023e-07	-6.049340052181232e-08	3.912401675008135e-09	-1.9555732481004428e-07	2.005833188446722e-08	3.859186515646838e-08	-1.7428049720105697e-08	1.7237118233132e-09	5.673235715151934e-09	8.09382397997947e-09	1.147062053641531e-06	1.1352203807300809e-08	3.073545935638116e-08	1.2754736068109854e-09	5.251253197154441e-09	-1.256026953549135e-08	2.765931741877174e-09	1.495025040623213e-08	-3.3540610568610733e-06	2.6665803760935488e-08	2.384424269314515e-09	1.7537893431808428e-09	-1.579766824964677e-05	7.173233091126131e-08	5.055654370143821e-09	3.5409988497595383e-09	2.3609222621872817e-09	7.74888047473238e-09	-1.5225848753863903e-07	6.1702009110429285e-09	-5.620343414792335e-08	-5.246380500304987e-07	4.839338222246157e-09	1.2422493685621815e-08	6.406665307059457e-09	2.008348210204941e-08	5.384563583951804e-10
P08679	1.0873402690699611e-06	1.8643116619916016e-10	-5.838368370578005e-07	1.2938401376360333e-15	-2.6404941657178458e-15	4.6185597463896845e-08	-1.4424807027203758e-15	-9.207111374151976e-09	-3.019661597397514e-16	1.5677794777925448e-15	1.209463978579848e-15	6.389251531490305e-07	-1.0391736327579505e-06	-6.271249056665279e-08	-6.185152428658517e-17	-1.987391210244502e-07	1.4881386372098821e-08	3.4323156300713775e-08	-6.638857796348175e-08	-7.689676905133494e-16	-1.7525253816564674e-10	2.664696110782945e-10	1.1360312738619836e-06	-2.7502174979527835e-12	2.702714114150942e-08	3.878278208693364e-09	2.8942574464426485e-09	-2.3250993359977824e-08	1.6025172374199604e-15	5.657214415875244e-16	-3.3560742010695565e-06	-1.0413091970900547e-16	5.113796402103205e-16	-6.322651439042275e-17	-1.5800760533878128e-05	-6.348654307095351e-12	1.2456785727500293e-15	-7.953160241316297e-16	4.34322272646356e-11	-1.5345447439775054e-17	-1.7044182196007537e-07	4.197222130064987e-09	-5.8514727196043136e-08	-5.25739808065257e-07	7.219085658422059e-16	6.469878484790576e-09	3.6489843116800345e-17	-3.7012153509320925e-16	1.5895000258449164e-16
P21954	9.17960583917667e-06	1.8643116619916016e-10	2.0391004580597564e-05	1.9549051456601155e-05	7.144259334427332e-05	8.672138440511116e-06	2.86055815890351e-05	-9.207111374151976e-09	3.712104609880785e-05	0.0	3.217857179220657e-05	6.389251531490305e-07	2.347238568015745e-05	-6.271249056665279e-08	3.384421170581693e-05	-1.987391210244502e-07	4.027021379509944e-05	3.4323156300713775e-08	-6.638857796348175e-08	-7.689676905133494e-16	-1.7525253816564674e-10	3.172417062118915e-05	1.1360312738619836e-06	-2.7502174979527835e-12	2.702714114150942e-08	3.878278208693364e-09	2.8942575322871724e-09	2.8056235982496094e-05	1.6025172374199604e-15	1.793000901923892e-05	1.9217266151432716e-05	-1.0413091970900547e-16	5.113796402103205e-16	-6.322651439042275e-17	-1.3715443933741028e-05	3.954433208792964e-05	1.464698981145639e-15	3.2069636251516947e-06	2.7123035676783846e-06	1.921590397960458e-05	-1.7044182247634624e-07	4.197222130064987e-09	-5.8514727196043136e-08	1.2280475960344748e-05	7.219085658422059e-16	6.469878484790576e-09	3.7956768997447975e-05	-1.3636056556065603e-16	7.928242829074852e-06
P50264	1.1503759361113486e-06	1.8643116619916016e-10	-5.838368185871675e-07	1.2938401376360333e-15	-2.6404941657178458e-15	4.618559848897056e-08	-1.4424807027203758e-15	-9.207112552260663e-09	-1.8872884983734462e-17	2.3454968565400276e-16	1.4316242998096451e-08	6.389251531490305e-07	-1.0391736325141613e-06	-6.271249057986178e-08	-6.185152428658517e-17	-1.976001961980035e-07	1.4881386372098821e-08	3.4323156300713775e-08	-6.638857796348175e-08	-7.689676905133494e-16	-1.7525241175626215e-10	2.6646962707094907e-10	1.1360312738619836e-06	-2.7502174979527835e-12	2.7027140864789685e-08	3.878278208693364e-09	2.8942574464426485e-09	-2.3250993359977824e-08	1.6025172374199604e-15	-5.657214415875244e-17	-3.3560742010695565e-06	-1.0413091970900547e-16	5.113796402103205e-16	-2.1075504796807585e-17	6.918061716848994e-10	-6.349393566740877e-12	1.7658520426896022e-15	-7.109643246025175e-16	4.34322272646356e-11	3.9898163343415136e-16	-1.7044182247634624e-07	4.197222130064987e-09	-5.8514727196043136e-08	-5.25739808065257e-07	7.219085658422059e-16	6.366854870356511e-09	-3.4665350960960327e-16	-1.3636056556065603e-16	1.5895000258449164e-16
Q3E790	1.1503759361113486e-06	1.8643116619916016e-10	-5.838368370578005e-07	1.2938401376360333e-15	-2.6404941657178458e-15	4.6185597463896845e-08	-1.4424807027203758e-15	-9.207112552260663e-09	-1.8872884983734462e-17	2.3454968565400276e-16	1.209463978579848e-15	6.389251531490305e-07	-1.0391736335655026e-06	-6.271249057986178e-08	0.0	-1.976001961980035e-07	1.4881386372098821e-08	3.4323156300713775e-08	-6.638857796348175e-08	-7.689676905133494e-16	-1.7525241175626215e-10	2.6646962707094907e-10	1.1360312738619836e-06	-2.7502174979527835e-12	2.7027140864789685e-08	3.878278208693364e-09	2.8942574464426485e-09	-2.3250993359977824e-08	1.6025172374199604e-15	5.657214415875244e-16	-3.3560742009458406e-06	-1.0413091970900547e-16	5.113796402103205e-16	-2.1075504796807585e-17	-1.5800760533878128e-05	-6.349393566740877e-12	1.7658520426896022e-15	2.1690437021771721e-16	2.7255433838196235e-10	0.0	-1.7044182247634624e-07	4.197222130064987e-09	-5.8514727196043136e-08	-5.25739808065257e-07	7.219085658422059e-16	6.366854870356511e-09	-3.4665350960960327e-16	-1.3636056556065603e-16	1.5895000258449164e-16
Q06178	1.0873402690699611e-06	1.8643116619916016e-10	-5.838368185871675e-07	8.564857249139938e-16	-2.773256442206452e-15	4.6185597463896845e-08	-1.4424807027203758e-15	-9.207111374151976e-09	-3.019661597397514e-16	2.3454968565400276e-16	1.209463978579848e-15	6.389251531490305e-07	-1.0391736331541082e-06	-6.271249057986178e-08	0.0	-1.987391210244502e-07	1.488138663677652e-08	3.4323157086189e-08	-6.638857794220619e-08	-7.689676905133494e-16	-1.7525241175626215e-10	2.6646962707094907e-10	1.136031272605876e-06	-2.7502174979527835e-12	2.7027140864789685e-08	-4.357022252936092e-11	2.8942572060779815e-09	-2.3250993359977824e-08	1.3284024468086514e-15	-5.657214415875244e-17	-3.3560742009458406e-06	-3.718961418178767e-16	0.0	-2.1075504796807585e-17	-1.5800760533878128e-05	-6.349393566740877e-12	1.423632654571462e-15	-7.109643246025175e-16	2.7255433838196235e-10	0.0	-1.7044182247634624e-07	4.197222130064987e-09	-5.8514727196043136e-08	-5.25739808065257e-07	7.219085658422059e-16	6.469878484790576e-09	3.6489843116800345e-17	-1.3636056556065603e-16	1.4305500232604248e-16
P43619	1.0873402690699611e-06	1.8643116619916016e-10	-5.838368185871675e-07	8.564857249139938e-16	-2.6404941657178458e-15	4.618559848897056e-08	-1.4424807027203758e-15	-9.207111374151976e-09	-3.019661597397514e-16	2.3454968565400276e-16	1.209463978579848e-15	6.389251531490305e-07	-1.0391736335655026e-06	-6.271249057986178e-08	0.0	-1.987391210244502e-07	1.488138663677652e-08	3.4323157086189e-08	-6.638857794220619e-08	-7.689676905133494e-16	-1.7525241175626215e-10	2.6646962707094907e-10	1.136031272605876e-06	-2.7502174979527835e-12	2.7027140864789685e-08	-4.357022252936092e-11	2.8942572060779815e-09	-2.3250993359977824e-08	1.3494881999325982e-15	-5.657214415875244e-17	-3.3560742009458406e-06	-3.718961418178767e-16	0.0	-2.1075504796807585e-17	-1.5800760533878128e-05	-6.349393566740877e-12	1.464698981145639e-15	-7.109643246025175e-16	2.7255433838196235e-10	0.0	-1.7044182247634624e-07	4.197222130064987e-09	-5.8514727196043136e-08	-5.25739808065257e-07	7.219085658422059e-16	6.469878484790576e-09	3.6489843116800345e-17	-1.3636056556065603e-16	1.4305500232604248e-16
Q03529	1.1503759361113486e-06	1.8643116619916016e-10	-5.838368370578005e-07	1.2938401376360333e-15	-2.6404941657178458e-15	4.618559848897056e-08	-1.4424807027203758e-15	-9.207111374151976e-09	-1.8872884983734462e-17	2.3454968565400276e-16	1.209463978579848e-15	6.389251531490305e-07	-1.0391736335655026e-06	-6.271249056665279e-08	0.0	-1.976001961980035e-07	1.4881386372098821e-08	3.4323156300713775e-08	-6.638857796348175e-08	-7.689676905133494e-16	-1.7525241175626215e-10	2.6646962707094907e-10	1.1360312738619836e-06	-2.7502174979527835e-12	2.8418770388430583e-08	3.878278208693364e-09	2.8942574464426485e-09	-2.3250993359977824e-08	1.6025172374199604e-15	5.657214415875244e-16	-3.3560742009458406e-06	-1.0413091970900547e-16	5.113796402103205e-16	-2.1075504796807585e-17	-1.5800760533878128e-05	-6.349393566740877e-12	1.7658520426896022e-15	2.1690437021771721e-16	2.7255433838196235e-10	0.0	-1.7044182247634624e-07	4.197222130064987e-09	-5.8514727196043136e-08	-5.25739808065257e-07	7.219085658422059e-16	6.366854870356511e-09	-3.4665350960960327e-16	-1.3636056556065603e-16	1.5895000258449164e-16
P0CW41	1.1503759361113486e-06	1.864299591433487e-10	-5.838368370578005e-07	1.2938401376360333e-15	-2.6404941657178458e-15	4.618559848897056e-08	-1.4424807027203758e-15	-9.207111374151976e-09	-1.8872884983734462e-17	2.3454968565400276e-16	1.209463978579848e-15	6.389251533721236e-07	-1.0391736335655026e-06	-6.271249056665279e-08	0.0	-1.987391210244502e-07	1.4881386372098821e-08	3.4323156300713775e-08	-6.638857796348175e-08	-7.689676905133494e-16	-1.7525253816564674e-10	2.6646962707094907e-10	1.1360312738619836e-06	-2.7502174979527835e-12	2.7027140864789685e-08	3.878278208693364e-09	2.8942574464426485e-09	-2.3250993359977824e-08	1.6025172374199604e-15	5.657214415875244e-16	-3.356074201595352e-06	-1.0413091970900547e-16	0.0	-2.1075504796807585e-17	6.918060275452237e-10	-6.349393566740877e-12	1.7658520426896022e-15	2.1690437021771721e-16	4.34322272646356e-11	0.0	-1.7044182247634624e-07	4.197225073031012e-09	-5.8514727196043136e-08	-5.25739808065257e-07	7.219085658422059e-16	6.366854870356511e-09	-3.4665350960960327e-16	-1.3636056556065603e-16	1.4305500232604248e-16
Q02979	1.1503759361113486e-06	1.864299591433487e-10	-5.838368370578005e-07	1.2938401376360333e-15	-2.6404941657178458e-15	4.618559848897056e-08	-1.4424807027203758e-15	-9.207111374151976e-09	-1.8872884983734462e-17	2.3454968565400276e-16	1.209463978579848e-15	6.389251533721236e-07	-1.0391736335655026e-06	-6.271249056665279e-08	0.0	-1.987391210244502e-07	1.4881386372098821e-08	3.4323156300713775e-08	-6.638857796348175e-08	-7.689676905133494e-16	-1.7525253816564674e-10	2.6646962707094907e-10	1.1360312738619836e-06	-2.7502174979527835e-12	2.7027140864789685e-08	3.878278208693364e-09	2.8942574464426485e-09	-2.3250993359977824e-08	1.6025172374199604e-15	5.657214415875244e-16	-3.356074201595352e-06	-1.0413091970900547e-16	0.0	-2.1075504796807585e-17	6.918060275452237e-10	-6.349393566740877e-12	1.7658520426896022e-15	-7.591652957620103e-16	4.34322272646356e-11	0.0	-1.7044182247634624e-07	4.197225073031012e-09	-5.8514727196043136e-08	-5.25739808065257e-07	7.219085658422059e-16	6.366854870356511e-09	-3.4665350960960327e-16	-1.3636056556065603e-16	1.4305500232604248e-16
P32643	1.1503759361113486e-06	1.8643116619916016e-10	-5.838368370578005e-07	1.2938401376360333e-15	-2.6404941657178458e-15	4.6185597463896845e-08	-1.4424807027203758e-15	-9.207111374151976e-09	-1.8872884983734462e-17	2.3454968565400276e-16	1.209463978579848e-15	6.389251531490305e-07	-1.0391736335655026e-06	-6.271249056665279e-08	0.0	-1.976001961980035e-07	1.4881386372098821e-08	3.4323156300713775e-08	-6.638857796348175e-08	-7.689676905133494e-16	-1.7525241175626215e-10	2.6646962707094907e-10	1.1360312738619836e-06	-2.7502174979527835e-12	2.7027140864789685e-08	3.878278208693364e-09	2.8942574464426485e-09	-2.3250993359977824e-08	1.6025172374199604e-15	5.657214415875244e-16	-3.3560742009458406e-06	-1.0413091970900547e-16	5.113796402103205e-16	-2.1075504796807585e-17	-1.5800760533878128e-05	-6.349393566740877e-12	1.7658520426896022e-15	5.181604399645467e-16	2.7255433838196235e-10	0.0	-1.7044182247634624e-07	4.197222130064987e-09	-5.8514727196043136e-08	-5.25739808065257e-07	7.219085658422059e-16	6.366854870356511e-09	-3.4665350960960327e-16	-1.3636056556065603e-16	1.5895000258449164e-16
P33550	1.0873402690699611e-06	1.864299591433487e-10	-5.838368185871675e-07	8.564857249139938e-16	-1.6078986819175706e-15	4.6185597463896845e-08	0.0	-9.207112552260663e-09	-3.019661597397514e-16	3.7034160892737284e-16	1.4316242998096451e-08	6.389251533721236e-07	-1.0391736325141613e-06	-6.271249057986178e-08	-6.185152428658517e-17	-1.987391210244502e-07	1.488138663677652e-08	3.4323157086189e-08	-6.638857794220619e-08	-7.689676905133494e-16	-1.7525253816564674e-10	2.6646962707094907e-10	1.136031272605876e-06	-2.7503734839511307e-12	2.702714114150942e-08	-4.357022252936092e-11	2.8942572060779815e-09	-2.3250993359977824e-08	1.3494881999325982e-15	5.657214415875244e-16	-3.356074201595352e-06	-1.0413091970900547e-16	0.0	-6.322651439042275e-17	6.918060275452237e-10	-6.349393566740877e-12	1.464698981145639e-15	-1.8075364184809766e-16	2.7255433838196235e-10	3.9898163343415136e-16	-1.7044182250215978e-07	4.197225073031012e-09	-5.85147271848909e-08	-5.25739808065257e-07	5.460253879824684e-15	6.469878484790576e-09	3.6489843116800345e-17	-3.1168129271007093e-16	1.4305500232604248e-16
P22803	2.7953584184263702e-06	9.80207940778403e-06	2.103077350307768e-05	6.178208934781532e-06	6.2104864108403445e-06	3.014582453574283e-06	9.159154591466223e-06	1.076763572987864e-05	1.4613620860794615e-05	2.7333788656955016e-05	8.037209278574613e-06	2.400209316688948e-06	1.4134834047407362e-05	8.682698032105835e-06	1.1060373700463473e-05	3.986370252412884e-06	1.3195284113925239e-05	7.846065966629092e-06	0.00017779075862056623	1.893127873479304e-06	8.836875140221857e-06	1.2051071766753719e-05	1.0999690976906544e-05	3.642386845751693e-06	2.702714114150942e-08	1.0474886912237124e-05	4.926625499294834e-06	9.07556688351524e-06	1.669096616744754e-05	5.191879096870914e-06	1.670623375317573e-06	8.782038376844937e-06	5.430673893293865e-06	9.906646057726143e-06	1.181372679247414e-05	6.873206003166936e-06	9.701067360581608e-06	1.6586135072985027e-05	1.7737199151557166e-06	1.255713020083402e-05	3.7753179408223254e-06	6.426063352277099e-06	1.4381879801923626e-05	6.048137126897685e-06	7.179183460331727e-06	1.363379504149197e-05	1.4339860137961037e-05	3.759412024493192e-05	2.0056066497965373e-06
P16622	1.0946209867556993e-06	1.1381116688482559e-08	-5.782133344569856e-07	4.929982839063332e-09	-1.6078986819175706e-15	5.011933838087212e-08	-1.4424807027203758e-15	7.732568991739404e-09	1.7918686035874816e-08	9.691594909841377e-08	2.4433959905710257e-08	6.389251531490305e-07	-1.0314981843335126e-06	-4.621427969023755e-08	3.182061313182195e-08	-1.769255270057242e-07	2.6995846486798394e-06	5.358881424747989e-08	-5.769368597216782e-08	4.053718982325055e-07	-1.7525253816564674e-10	9.387325893320792e-09	1.1541656053846291e-06	-2.7503734839511307e-12	2.7027140864789685e-08	1.742647113511541e-08	7.716608756342251e-09	-1.7750263431195384e-08	3.932015183970353e-08	4.695136784162896e-09	-3.3407019128788494e-06	1.7473976412859754e-08	4.6538087997743585e-09	2.339840486880414e-08	1.2726481753859017e-08	-6.349675829514624e-12	3.3324621583641685e-07	1.7867512884844496e-08	5.0295329445023395e-09	2.1457900432906533e-08	2.3576005460676662e-07	4.197225073031012e-09	-5.268280236543853e-08	-3.966251982484554e-07	5.5887096206245216e-09	1.1861808600045128e-08	3.578100999956802e-07	9.802733560032006e-08	3.9147125844373545e-09
P47013	1.1503759361113486e-06	1.8643116619916016e-10	-5.838368185871675e-07	8.564857249139938e-16	-2.6404941657178458e-15	4.6185597463896845e-08	-1.4424807027203758e-15	-9.207111374151976e-09	-3.019661597397514e-16	3.7034160892737284e-16	1.4316242998096451e-08	6.389251531490305e-07	-1.0391736335655026e-06	-6.271249056665279e-08	0.0	-1.976001961980035e-07	1.4881386372098821e-08	3.4323156300713775e-08	-6.638857794220619e-08	-7.689676905133494e-16	-1.7525253816564674e-10	2.6646962707094907e-10	1.136031272605876e-06	-2.7502174979527835e-12	2.702714114150942e-08	3.878278208693364e-09	2.8942574464426485e-09	-2.3250993359977824e-08	1.6025172374199604e-15	-5.657214415875244e-17	-3.356074201595352e-06	-1.0413091970900547e-16	5.113796402103205e-16	-2.1075504796807585e-17	6.918060275452237e-10	-6.349675829514624e-12	1.7658520426896022e-15	5.42260925544293e-16	2.7255433838196235e-10	3.9898163343415136e-16	-1.7044182250215978e-07	4.197222130064987e-09	-5.8514727196043136e-08	-5.25739808065257e-07	7.219085658422059e-16	6.366854870356511e-09	3.6489843116800345e-17	-1.3636056556065603e-16	1.4305500232604248e-16
P41734	1.1503759361113486e-06	1.8643116619916016e-10	-5.838368185871675e-07	8.564857249139938e-16	-2.6404941657178458e-15	4.6185597463896845e-08	-1.4424807027203758e-15	-9.207111374151976e-09	-3.019661597397514e-16	3.7034160892737284e-16	1.4316242998096451e-08	6.389251531490305e-07	-1.0391736335655026e-06	-6.271249057986178e-08	0.0	-1.976001961980035e-07	1.4881386372098821e-08	3.4323156300713775e-08	-6.638857794220619e-08	-7.689676905133494e-16	-1.7525253816564674e-10	2.6646962707094907e-10	1.136031272605876e-06	-2.7503734839511307e-12	2.702714114150942e-08	3.878278208693364e-09	2.8942574464426485e-09	-2.3250993359977824e-08	1.6025172374199604e-15	-5.657214415875244e-17	-3.356074201595352e-06	-1.0413091970900547e-16	0.0	-6.322651439042275e-17	6.918060275452237e-10	-6.349675829514624e-12	1.7658520426896022e-15	5.42260925544293e-16	2.7255433838196235e-10	3.9898163343415136e-16	-1.7044182250215978e-07	4.197225073031012e-09	-5.8514727196043136e-08	-5.25739808065257e-07	7.219085658422059e-16	6.469878484790576e-09	3.6489843116800345e-17	-3.1168129271007093e-16	1.4305500232604248e-16
P46681	1.1503759361113486e-06	2.95667245389331e-06	-5.838368370578005e-07	1.2938401376360333e-15	3.2023442692784496e-06	1.450953910493173e-06	7.547897300072838e-07	3.5648083438684883e-06	7.259550511589491e-06	4.336897873425553e-06	2.831500909676768e-06	1.5212346042541354e-06	1.4718731579044037e-06	6.270641857359552e-06	5.671221083255179e-06	1.6280116633987564e-06	5.305048033803457e-06	3.4323156300713775e-08	9.064200512681969e-06	-7.689676905133494e-16	2.3367550615334416e-06	3.0919436923717006e-06	5.814206615574133e-06	-2.7503734839511307e-12	2.9363130277877856e-06	2.9292673422136327e-06	2.5965252100953397e-06	3.3526391089756438e-06	4.5380034874090695e-06	3.943232762210698e-06	-7.253282301374826e-07	-1.0413091970900547e-16	2.1151136252966064e-06	3.4806512009653363e-06	-1.2427580829059689e-05	4.193492237804057e-06	2.9866925402235834e-06	8.134655088886755e-06	6.218432949479522e-07	2.163338567350007e-06	2.3383237955688213e-06	3.576312556812706e-06	9.958034078800194e-07	7.739283927606798e-07	7.592265721309589e-06	1.774476834338904e-05	5.472321995751473e-06	3.172282527096195e-07	1.5895000258449164e-16
P48445	1.1503759361113486e-06	5.547300306823122e-09	-5.799344766166687e-07	1.3820307233127764e-09	1.4535919202167615e-09	4.6185597700452316e-08	5.3444599510874745e-09	-7.259728275110967e-09	2.2740261465777175e-09	2.3967584865741695e-08	2.128246020831039e-08	6.392365188809762e-07	-1.0377187092976474e-06	-6.076866563047552e-08	2.293587686878367e-09	-2.112808990600207e-08	2.6000060831794567e-08	3.608301974693964e-08	2.9583058914699884e-09	5.904552534548021e-10	7.903194573601661e-10	2.027854946565831e-09	1.1514035110702601e-06	8.234191433258208e-10	3.221255408374212e-08	8.8452819189829e-10	5.431429830410991e-09	-2.3250993359977824e-08	2.266374130475772e-09	1.2821446637042938e-09	-3.3501969926276533e-06	5.404959256364818e-09	8.907982142784512e-10	1.489470330733051e-09	-1.5798226171824786e-05	3.0505802233810104e-09	1.5543764219448536e-09	4.013570112287355e-09	7.284401336766649e-10	4.541662578519279e-09	1.0633406407859673e-09	8.116418172336141e-09	-5.736520588563095e-08	-5.233862107977706e-07	2.294333354139929e-09	7.711382729145884e-09	2.4382241138865555e-09	2.1042202498938893e-09	4.259710656261946e-10
Q04178	1.1503759361113486e-06	1.8643116619916016e-10	-5.838368370578005e-07	1.2938401376360333e-15	-2.6404941657178458e-15	4.6185597700452316e-08	-1.4424807027203758e-15	-9.207111374151976e-09	-1.8872884983734462e-17	2.3454968565400276e-16	1.209463978579848e-15	6.389251531490305e-07	-1.0391736335655026e-06	-6.271249056665279e-08	0.0	-2.1917467957532184e-08	1.4881386372098821e-08	3.4323156300713775e-08	-4.731015570817869e-10	-7.689676905133494e-16	-1.7525241175626215e-10	2.6646962707094907e-10	1.1360312738619836e-06	-2.7502174979527835e-12	2.7027140864789685e-08	3.878278208693364e-09	2.8942574464426485e-09	-2.3250993359977824e-08	1.6025172374199604e-15	5.657214415875244e-16	-3.3560742009458406e-06	-1.0413091970900547e-16	5.113796402103205e-16	-2.1075504796807585e-17	-1.5800760533878128e-05	-6.349393566740877e-12	1.7658520426896022e-15	5.42260925544293e-16	2.7255433838196235e-10	0.0	1.419744875983646e-16	4.197222130064987e-09	-5.8514727196043136e-08	-5.25739808065257e-07	7.219085658422059e-16	6.366854870356511e-09	-3.4665350960960327e-16	-1.3636056556065603e-16	1.5895000258449164e-16
P32191	1.0873402690699611e-06	1.8643116619916016e-10	-5.838368370578005e-07	8.564857249139938e-16	-1.6078986819175706e-15	4.6185597700452316e-08	-1.4424807027203758e-15	-9.207112552260663e-09	-1.8872884983734462e-17	2.3454968565400276e-16	1.209463978579848e-15	6.389251533721236e-07	-1.0391736335655026e-06	-6.271249056665279e-08	0.0	-2.1917467957532184e-08	1.4881386372098821e-08	3.4323157086189e-08	-4.73101599632912e-10	-7.689676905133494e-16	-1.7525241175626215e-10	2.6646962707094907e-10	1.136031272605876e-06	-2.7502174979527835e-12	2.7027140864789685e-08	3.878278208693364e-09	2.8942574464426485e-09	-2.3250993066918086e-08	1.6025172374199604e-15	5.657214415875244e-16	-3.3560742009458406e-06	-1.0413091970900547e-16	0.0	-2.1075504796807585e-17	-1.5800760533878128e-05	-6.349675829514624e-12	1.7658520426896022e-15	-1.8075364184809766e-16	4.34322272646356e-11	3.9898163343415136e-16	1.2906771599851325e-16	4.197222130064987e-09	-5.85147271848909e-08	-5.25739808065257e-07	7.219085658422059e-16	6.366854870356511e-09	-3.4665350960960327e-16	-3.1168129271007093e-16	1.5895000258449164e-16
Q04430	1.0873402690699611e-06	1.8643116619916016e-10	-5.838368370578005e-07	8.564857249139938e-16	-1.6078986819175706e-15	4.618559768073936e-08	-1.4424807027203758e-15	-9.207112552260663e-09	-1.8872884983734462e-17	2.3454968565400276e-16	1.209463978579848e-15	6.389251533721236e-07	-1.0391736335655026e-06	-6.271249056665279e-08	0.0	-2.1917467957532184e-08	1.4881386372098821e-08	3.4323157086189e-08	-4.73101599632912e-10	-7.689676905133494e-16	-1.7525241175626215e-10	2.6646962707094907e-10	1.136031272605876e-06	-2.750231678498088e-12	2.7027140864789685e-08	3.878278208693364e-09	2.8942574464426485e-09	-2.3250993359977824e-08	1.6025172374199604e-15	5.657214415875244e-16	-3.3560742009458406e-06	-1.0413091970900547e-16	0.0	-2.1075504796807585e-17	-1.5800760533878128e-05	-6.349675829514624e-12	1.7658520426896022e-15	-1.8075364184809766e-16	4.34322272646356e-11	3.9898163343415136e-16	1.2906771599851325e-16	4.197222130064987e-09	-5.85147271848909e-08	-5.25739808065257e-07	7.219085658422059e-16	6.366854884362948e-09	-3.4665350960960327e-16	-3.1168129271007093e-16	1.5895000258449164e-16
Q03941	1.1503759361113486e-06	1.8643116619916016e-10	-5.838368370578005e-07	1.2938401376360333e-15	-2.7290023500435833e-15	4.6185597700452316e-08	-1.4424807027203758e-15	-9.207111374151976e-09	-1.8872884983734462e-17	2.3454968565400276e-16	1.43162430112428e-08	6.389251531490305e-07	-1.0391736335655026e-06	-6.271249056665279e-08	0.0	-2.1917467957532184e-08	1.4881386372098821e-08	3.4323157086189e-08	-4.731015570817869e-10	-7.689676905133494e-16	-1.7525241175626215e-10	2.6646962707094907e-10	1.1360312738619836e-06	-2.7502174979527835e-12	2.7027140864789685e-08	3.878278208693364e-09	2.8942574464426485e-09	-2.3250993359977824e-08	1.6025172374199604e-15	5.657214415875244e-16	-3.3560742009458406e-06	4.9090290719959725e-16	5.113796402103205e-16	-2.1075504796807585e-17	-1.5800760533878128e-05	-6.349393566740877e-12	1.7658520426896022e-15	5.42260925544293e-16	4.343235024749594e-11	0.0	1.419744875983646e-16	4.197222130064987e-09	-5.8514727196043136e-08	-5.25739808065257e-07	7.219085658422059e-16	6.366854870356511e-09	-3.4665350960960327e-16	-1.3636056556065603e-16	1.5895000258449164e-16
P41940	2.966059910515474e-06	1.9528750922972624e-05	3.5673420570340276e-06	5.38064159308401e-06	1.789529350897314e-05	6.700770263290919e-06	0.00010081469697854975	4.459834847485763e-06	6.514604428104868e-05	8.192482663244027e-06	5.838827768039615e-06	2.2232122226101765e-06	3.034887926768703e-06	1.1379253905853425e-05	6.465791735219444e-05	4.400883513684512e-06	1.8119519747281923e-05	1.929946649500984e-05	9.154406639162805e-06	6.714752529109461e-07	9.543855048694232e-06	1.2571331532413522e-05	8.654847855382809e-05	6.1106252143508095e-06	7.633413166501908e-06	1.93374909139335e-05	3.874584372866574e-06	1.6972573792521942e-05	1.0868546432928287e-05	3.5109067355759965e-06	1.812343752758943e-06	1.2474143630971404e-05	2.8788971945955268e-05	1.4804537514618575e-05	-1.2439530027306115e-05	3.354102440489784e-05	6.481221838970617e-06	0.00011830555710200645	1.4929704651269917e-06	7.883520797385115e-06	6.5264808499500275e-06	9.448936832399752e-05	2.820060689492202e-06	4.548693515224967e-06	1.0623878765827761e-05	2.315138774121855e-05	4.175095899344597e-05	1.3771081407121772e-05	3.5304658546408235e-06
P31382	1.1503759361113486e-06	1.8643116619916016e-10	-5.838368370578005e-07	1.2938401376360333e-15	-2.6404941657178458e-15	4.6185597700452316e-08	-1.4424807027203758e-15	-9.207111374151976e-09	-1.8872884983734462e-17	2.3454968565400276e-16	0.0	6.389251531490305e-07	-1.0391736335655026e-06	-6.271249056665279e-08	0.0	-2.1917467957532184e-08	1.4881386372098821e-08	3.4323156300713775e-08	-4.731015570817869e-10	-7.689676905133494e-16	-1.7525241175626215e-10	2.6646962707094907e-10	1.1360312738619836e-06	-2.7502174979527835e-12	2.7027140864789685e-08	3.878278208693364e-09	2.8942574464426485e-09	-2.3250993359977824e-08	1.6025172374199604e-15	5.657214415875244e-16	-3.3560742009458406e-06	-1.0413091970900547e-16	5.113796402103205e-16	6.590415554245066e-07	-1.5800760533878128e-05	2.580922039125747e-06	1.7658520426896022e-15	1.153032629165739e-05	2.725542461448171e-10	0.0	1.419744875983646e-16	4.012604838009799e-06	-5.8514727196043136e-08	-5.25739808065257e-07	7.219085658422059e-16	6.366854870356511e-09	-3.4665350960960327e-16	-1.3636056556065603e-16	1.5895000258449164e-16
Q07729	1.1503759361113486e-06	1.8643116619916016e-10	-5.838368370578005e-07	1.2938401376360333e-15	-2.6404941657178458e-15	4.6185597700452316e-08	-1.4424807027203758e-15	-9.207111374151976e-09	-1.8872884983734462e-17	2.3454968565400276e-16	0.0	6.389251531490305e-07	-1.0391736335655026e-06	-6.271249056665279e-08	0.0	-2.1917467957532184e-08	1.4881386372098821e-08	3.4323156300713775e-08	-4.731015570817869e-10	-7.689676905133494e-16	-1.7525241175626215e-10	2.6646962707094907e-10	1.1360312738619836e-06	-2.7502174979527835e-12	2.7027140864789685e-08	3.878278208693364e-09	2.8942574464426485e-09	-2.3250993359977824e-08	1.6025172374199604e-15	5.657214415875244e-16	-3.3560742009458406e-06	-1.0413091970900547e-16	5.113796402103205e-16	-6.322651439042275e-17	-1.5800760533878128e-05	-6.349675829514624e-12	1.7658520426896022e-15	-1.8075364184809766e-16	2.725542461448171e-10	0.0	1.419744875983646e-16	4.197225073031012e-09	-5.8514727196043136e-08	-5.25739808065257e-07	7.219085658422059e-16	6.366854870356511e-09	-3.4665350960960327e-16	-1.3636056556065603e-16	1.5895000258449164e-16
P38226	1.1503759361113486e-06	1.8643116619916016e-10	-5.838368370578005e-07	1.2938401376360333e-15	-2.6404941657178458e-15	4.6185597700452316e-08	-1.4424807027203758e-15	-9.207111374151976e-09	-1.8872884983734462e-17	2.3454968565400276e-16	0.0	6.389251531490305e-07	-1.0391736335655026e-06	-6.271249056665279e-08	0.0	-2.1917467957532184e-08	1.4881386372098821e-08	3.4323156300713775e-08	-4.731015570817869e-10	-7.689676905133494e-16	-1.7525241175626215e-10	2.6646962707094907e-10	1.1360312738619836e-06	-2.7502174979527835e-12	2.7027140864789685e-08	3.878278208693364e-09	2.8942574464426485e-09	-2.3250993359977824e-08	1.6025172374199604e-15	5.657214415875244e-16	-3.3560742009458406e-06	-1.0413091970900547e-16	5.113796402103205e-16	-2.1075504796807585e-17	-1.5800760533878128e-05	-6.349393566740877e-12	1.7658520426896022e-15	5.42260925544293e-16	2.725542461448171e-10	0.0	1.419744875983646e-16	4.197222130064987e-09	-5.8514727196043136e-08	-5.25739808065257e-07	7.219085658422059e-16	6.366854870356511e-09	-3.4665350960960327e-16	-1.3636056556065603e-16	1.5895000258449164e-16
P22133	1.1503759361113486e-06	2.12569632437873e-08	-5.323178286624244e-07	1.4571684592525899e-08	1.7569596771188967e-08	6.819401784786845e-06	2.5368357797009617e-08	1.978131815253358e-08	2.9838895518543554e-08	2.5251108444086507e-08	2.12235060698458e-08	6.434783305379682e-07	-1.0155843050492279e-06	-2.384836437057888e-08	3.994348561610554e-08	-2.1917467957532184e-08	4.712354021314334e-08	4.935281138492092e-08	1.7531981821874598e-08	1.6891021735590562e-08	4.3321320480207896e-08	2.2999568427476398e-08	1.197341340007208e-06	1.6601840161636095e-08	5.010523269412084e-08	1.8601919746516683e-08	2.7122049146130834e-08	-2.3250993359977824e-08	5.80862326912895e-08	2.2851835393113856e-08	-3.345503311961912e-06	1.751879092438216e-08	1.3933251303934933e-08	3.598666491205868e-08	-1.578221466533534e-05	1.1397554819077802e-08	1.8765418647983524e-08	2.306547044002549e-08	2.725542461448171e-10	2.9028588635895952e-08	8.447765122137734e-09	3.9151272549983117e-08	-4.6844037055967815e-08	-5.178826708562548e-07	2.09223485556081e-08	2.8537389536542675e-08	3.6952125787237837e-08	2.8527848170980347e-08	4.225045409148297e-09
P00425	7.041392146479481e-06	2.7663171443398407e-05	4.159806054747669e-06	1.683338928564896e-05	2.4643820840040417e-05	1.8134706650822364e-05	2.744856990087766e-05	6.041288269342802e-05	1.425875546601829e-05	2.959975589668377e-05	2.3846466503461347e-05	4.95719523186692e-06	1.750090976189318e-05	7.5573932747426825e-06	2.7834017385438214e-05	1.0510529912576531e-05	3.393223407928899e-05	6.4529481104343135e-06	7.617223856928776e-06	6.599264925373182e-06	5.082608376318111e-05	2.9845460927376134e-05	8.076298596088514e-06	4.311554357893843e-06	7.00271606261306e-06	1.1649223138559104e-05	1.7671304976997846e-05	2.0309222261450437e-05	5.551492563511679e-06	1.5092094179377171e-05	7.067725036882793e-06	1.0290097900282522e-05	1.560897527260612e-05	1.600189012314777e-05	4.035752333099971e-06	1.6210080745956985e-05	4.440574547325553e-06	9.825601664196571e-06	9.23993988424875e-06	1.778029372239376e-05	3.7094034457489814e-06	5.935338466487546e-06	1.516277110669153e-05	9.585819204109571e-06	8.951774826327025e-06	2.0637006497055897e-05	3.303406714950636e-05	6.140605618102315e-06	1.1635883115774666e-06
P30402	3.530113496257935e-06	9.170708703339612e-06	4.6495669104117606e-05	1.5769086891969583e-05	-2.6404941657178458e-15	3.846027142434955e-06	-1.4424807027203758e-15	6.338759378564385e-05	1.868396433055995e-05	1.0586622532913426e-05	0.00043945178436438013	3.1334251209099395e-06	7.814792808925818e-05	0.00010810015527715909	8.651003908583794e-05	2.1093953566920673e-05	1.6661884576307848e-05	1.612727022996495e-05	8.145144202359923e-06	1.1610402686331434e-05	1.2121701192724274e-05	2.1934864395390196e-05	2.2493103481264657e-05	4.5402102418701954e-06	7.4674108367633145e-06	9.371523583748097e-06	7.547443533381554e-06	9.661709072140574e-06	1.851485625150212e-05	1.1428532882333845e-05	2.1718189506955238e-05	2.0076912669813394e-05	6.990624117350714e-06	1.2888371661412718e-05	-4.965207500114367e-06	3.992103003020174e-05	1.63887738154949e-05	1.1667806751385184e-05	1.9544718030369933e-06	4.658804050448785e-05	4.8538183130136515e-06	0.0001041125610876776	6.550161808603362e-06	7.052553268177991e-06	3.0762182527413554e-05	9.310946799645115e-06	1.9528448780588548e-05	2.2006866116962668e-05	1.3189488507473244e-06
Q06892	1.1503759361113486e-06	1.864299591433487e-10	-5.838368185871675e-07	8.564857249139938e-16	-2.6404941657178458e-15	4.618559740475798e-08	0.0	-9.207111374151976e-09	-3.019661597397514e-16	3.7034160892737284e-16	0.0	6.389251533721236e-07	-1.0391736335655026e-06	-6.271249056665279e-08	-6.185152428658517e-17	-2.1917467957532184e-08	1.488138663677652e-08	3.4323157086189e-08	-4.731015570817869e-10	-7.689676905133494e-16	-1.7525253816564674e-10	2.6646962707094907e-10	1.1360312738619836e-06	-2.7502174979527835e-12	2.702714114150942e-08	-4.3570114863282386e-11	2.8942572060779815e-09	-2.3250993359977824e-08	1.3494881999325982e-15	5.657214415875244e-16	-3.3560742009458406e-06	-3.718961418178767e-16	5.113796402103205e-16	-2.1075504796807585e-17	6.918060275452237e-10	-6.349675829514624e-12	1.464698981145639e-15	5.42260925544293e-16	4.343235024749594e-11	3.9898163343415136e-16	1.419744875983646e-16	4.197225073031012e-09	-5.8514727196043136e-08	-5.25739808065257e-07	7.219085658422059e-16	6.366854870356511e-09	3.6489843116800345e-17	-1.3636056556065603e-16	1.4305500232604248e-16
P33327	1.1503759361113486e-06	1.864299591433487e-10	-5.838368370578005e-07	1.2938401376360333e-15	-2.6404941657178458e-15	4.618559740475798e-08	0.0	-9.207111374151976e-09	-1.8872884983734462e-17	3.7034160892737284e-16	0.0	6.389251531490305e-07	-1.0391736335655026e-06	-6.271249056665279e-08	-6.185152428658517e-17	-2.1917467957532184e-08	1.4881386372098821e-08	3.4323156300713775e-08	-4.731015570817869e-10	-7.689676905133494e-16	-1.7525241175626215e-10	2.6646962707094907e-10	1.1360312738619836e-06	-2.7502174979527835e-12	2.702714114150942e-08	3.878278208693364e-09	2.8942572060779815e-09	-2.3250993359977824e-08	1.6025172374199604e-15	5.657214415875244e-16	-3.3560742009458406e-06	-1.0413091970900547e-16	5.113796402103205e-16	-2.1075504796807585e-17	6.918060275452237e-10	-6.349393566740877e-12	1.464698981145639e-15	5.42260925544293e-16	4.343235024749594e-11	0.0	1.419744875983646e-16	4.197222130064987e-09	-5.8514727196043136e-08	-5.25739808065257e-07	7.219085658422059e-16	6.366854870356511e-09	-3.4665350960960327e-16	-1.3636056556065603e-16	1.5895000258449164e-16
P25379	1.6440097606967364e-06	4.628158637708792e-06	6.716104693934532e-07	9.332807219163118e-07	1.5382216585134874e-06	6.159062237653127e-07	1.963871369351703e-06	2.6104124120152146e-06	2.731815472312695e-06	1.3316277167069556e-06	1.7275667214003428e-06	8.895073752807009e-07	2.428996326267418e-06	1.1963868334258902e-06	2.2032041816669658e-06	1.0109574453787106e-06	1.4881386372098821e-08	1.8143432278587393e-06	1.4223963024282241e-06	1.004262121722223e-06	1.2209008842971324e-06	1.864070947237968e-05	2.9609733507410947e-06	7.661113055591727e-07	2.7924552274086496e-06	8.709160780732382e-07	1.1310495735212584e-06	2.1062908074200985e-06	2.797513092855497e-06	8.606384969237703e-07	-2.0542140239604463e-06	1.7076869908061378e-06	1.0159058053790888e-06	1.527205015421324e-06	2.00192371866213e-06	2.5149139562707474e-06	2.4145778122256086e-06	1.323416428458283e-06	2.696214416834405e-07	0.0	7.565192400223595e-07	1.8249030562370692e-06	1.2121929327005845e-06	5.183807584082591e-07	1.2927478191251454e-06	3.177519034123148e-06	7.904600460365973e-06	1.6389725095495088e-06	3.7478159584918525e-07
P32264	2.5153372908645892e-05	1.320572296869831e-06	6.385176317418267e-07	1.1986914081354963e-06	5.137343885308813e-06	3.819389097986164e-07	9.416308537910757e-06	9.31756036382434e-07	2.1229724210076013e-06	2.2038900681195497e-05	1.1603813827115241e-06	8.47930907196532e-07	-6.159858768777717e-08	2.116642555262326e-06	1.7659965036717615e-06	4.6775370049247953e-07	6.870171604148363e-06	1.4932303100403863e-06	1.2735192800476653e-06	2.3592579956452385e-07	2.4821685089182094e-06	0.0006322873436503316	2.506621486492591e-06	6.941891131039221e-07	2.138712924203128e-06	5.928905090119889e-07	8.25934295085088e-07	9.397381569500163e-07	1.2427549613450571e-05	3.1127361172545553e-06	-2.517689981174635e-06	2.2484443548336813e-06	5.5627029561958605e-06	9.770227846693366e-07	1.0287564433933349e-06	1.585555661022881e-06	1.0284929224077948e-06	2.389382317035151e-06	4.17039725503133e-07	4.348242251134766e-06	5.547094847346629e-07	3.8704121440396e-05	4.6149320823656325e-06	8.1210892448245e-07	7.235898523224465e-06	7.1456188708991635e-06	2.78055616085598e-05	3.122115601880716e-06	1.4668179983939789e-06
P22007	1.1503759361113486e-06	1.8643116619916016e-10	-5.838368370578005e-07	1.2938401376360333e-15	-2.6404941657178458e-15	4.618559740475798e-08	-1.4424807027203758e-15	-9.207111374151976e-09	-1.8872884983734462e-17	2.3454968565400276e-16	0.0	6.389251531490305e-07	-1.0391736335655026e-06	-6.271249056665279e-08	0.0	-2.1917467957532184e-08	1.4881386372098821e-08	3.4323156300713775e-08	-4.731015570817869e-10	-7.689676905133494e-16	-1.7525241175626215e-10	2.6646962707094907e-10	1.1360312738619836e-06	-2.7502174979527835e-12	2.7027140864789685e-08	3.878278208693364e-09	2.8942574464426485e-09	-2.3250993359977824e-08	1.6025172374199604e-15	5.657214415875244e-16	-3.3560742009458406e-06	-1.0413091970900547e-16	5.113796402103205e-16	-2.1075504796807585e-17	-1.5800760533878128e-05	-6.349393566740877e-12	1.7658520426896022e-15	5.42260925544293e-16	2.725542461448171e-10	0.0	1.419744875983646e-16	4.197222130064987e-09	-5.8514727196043136e-08	-5.25739808065257e-07	7.219085658422059e-16	6.366854870356511e-09	-3.4665350960960327e-16	-1.3636056556065603e-16	1.5895000258449164e-16
P38840	3.617559773047158e-06	8.72653616791351e-06	1.2765342166681396e-05	6.762053524784311e-05	5.4662805959805724e-06	2.5238924054087243e-06	1.959830709437722e-05	4.502054671845539e-05	9.24315034676808e-06	1.1492663342309834e-05	1.72190631238651e-05	2.0155368314170162e-06	4.334015402119526e-06	7.357444503126065e-06	7.36231331346442e-06	9.839474985583189e-06	2.522007343778734e-05	7.900847603130563e-06	1.509922627401327e-05	1.8158330394117858e-06	0.00013270678332161817	2.1319382681079486e-05	0.0003139450094844395	1.837730038046733e-05	6.2008103326875745e-06	3.3739623502742293e-06	1.2220231564525562e-05	6.088057331350379e-06	7.888469057696087e-06	2.9718670943729517e-06	4.703759951858011e-06	1.4196226867686627e-05	4.224982475992545e-05	1.5785248589911232e-06	-1.0753442644235414e-05	1.8085233537015915e-05	4.96463794249286e-06	7.03244415212325e-06	9.662056341473597e-07	3.7783985743906044e-06	8.313970357920917e-06	1.470120924311923e-05	6.216199196174701e-06	1.6324886537870372e-06	5.262400790773768e-06	3.265153493152346e-05	3.818220473071467e-05	1.5419946579430157e-05	1.2901834465357153e-06
P05030	1.1503759361113486e-06	1.864299591433487e-10	-5.838368185871675e-07	1.2938401376360333e-15	-1.6078986819175706e-15	4.61855977990171e-08	-1.4424807027203758e-15	-9.207112552260663e-09	-1.8872884983734462e-17	3.7034160892737284e-16	1.4316243721145571e-08	6.389251531490305e-07	-1.0391736325141613e-06	-6.271249057986178e-08	0.0	-2.3056396647117944e-08	1.488138663677652e-08	3.4323156300713775e-08	-4.731015570817869e-10	-7.689676905133494e-16	-1.7525253816564674e-10	2.6646962707094907e-10	1.1360312725469962e-06	-2.7503734839511307e-12	2.7027140864789685e-08	3.878278208693364e-09	2.8942572060779815e-09	-2.3250993359977824e-08	1.3494881999325982e-15	5.657214415875244e-16	-3.3560742009458406e-06	-3.718961418178767e-16	5.113796402103205e-16	-2.1075504796807585e-17	-1.5800760533878128e-05	-6.349393566740877e-12	1.464698981145639e-15	-1.8075364184809766e-16	2.725542461448171e-10	0.0	1.2906771599851325e-16	4.197222130064987e-09	-5.85147271848909e-08	-5.25739808065257e-07	5.460253879824684e-15	6.469878484790576e-09	3.6489843116800345e-17	-3.1168129271007093e-16	1.5895000258449164e-16
P13259	1.1503759361113486e-06	1.8643116619916016e-10	-5.838368370578005e-07	1.2938401376360333e-15	-2.6404941657178458e-15	4.618559740475798e-08	-1.4424807027203758e-15	-9.207111374151976e-09	-1.8872884983734462e-17	2.3454968565400276e-16	0.0	6.389251531490305e-07	-1.0391736325141613e-06	-6.271249056665279e-08	0.0	-2.1917467957532184e-08	1.4881386372098821e-08	3.4323156300713775e-08	-4.731015570817869e-10	-7.689676905133494e-16	-1.7525241175626215e-10	2.6646962707094907e-10	1.1360312738619836e-06	-2.7502174979527835e-12	2.7027140864789685e-08	3.878278208693364e-09	2.8942574464426485e-09	-2.3250993359977824e-08	1.6025172374199604e-15	5.657214415875244e-16	-3.3560742009458406e-06	-1.0413091970900547e-16	5.113796402103205e-16	-2.1075504796807585e-17	-1.5800760533878128e-05	-6.349393566740877e-12	1.7658520426896022e-15	5.42260925544293e-16	4.343205816320263e-11	0.0	1.2906771599851325e-16	4.197222130064987e-09	-5.8514727196043136e-08	-5.25739808065257e-07	7.219085658422059e-16	6.366854870356511e-09	-3.4665350960960327e-16	-1.3636056556065603e-16	1.5895000258449164e-16
P11412	6.406309480266678e-06	9.8372014030264e-05	0.00017732775013088988	1.1126051484502244e-05	1.2234928744425907e-05	3.073960637427955e-05	8.486032007627084e-05	5.021423521951809e-06	5.648749884029149e-06	1.350341991796833e-05	2.3237376306140804e-05	3.6030096205415486e-06	7.688844152189683e-05	-6.271249056665279e-08	4.7993442192412304e-05	0.0001021017150332354	3.9640419320686145e-05	1.422855639233363e-06	1.681829739056983e-06	2.2475172851204875e-06	8.22946562580451e-06	1.3418423710486238e-05	1.5551538615054962e-05	1.3043765939665324e-06	1.0855382621668182e-05	6.438491922120532e-06	2.4371267310253327e-05	2.284410503397128e-05	1.6025172374199604e-15	8.46264984892023e-06	6.031760406530228e-06	3.5846297708343826e-05	1.8939226342076534e-05	1.9396859977733348e-05	-2.8855223156564568e-06	1.2757905274356424e-05	0.0001361831009733724	3.239926286134864e-06	2.7321623288498955e-06	4.189450444172071e-05	1.2906771599851325e-16	2.0855557657516286e-06	4.2049139775756226e-05	1.4319608292581607e-05	1.8481370287094983e-06	1.7397720970879138e-05	8.928395933375438e-06	4.569988019913533e-06	1.5895000258449164e-16
P39525	1.1503759358406718e-06	1.8643030817153513e-10	-5.838368185871675e-07	1.2938401376360333e-15	-2.6404941657178458e-15	4.618559758217458e-08	-1.4424807027203758e-15	-9.207111374151976e-09	-3.019661597397514e-16	2.3454968565400276e-16	0.0	6.389251531490305e-07	-1.0391736335655026e-06	-6.271249056665279e-08	0.0	-2.1917467957532184e-08	1.4881386372098821e-08	3.4323156300713775e-08	-4.731015570817869e-10	-7.689676905133494e-16	-1.7525241175626215e-10	2.6646962707094907e-10	1.1360312738619836e-06	-2.7502174979527835e-12	2.7027140864789685e-08	3.878278208693364e-09	2.8942574464426485e-09	-2.3250993359977824e-08	1.6025172374199604e-15	5.657214415875244e-16	-3.3560742009458406e-06	-3.718961418178767e-16	5.113796402103205e-16	-2.1075504796807585e-17	-1.5800760533878128e-05	-6.349675829514624e-12	1.464698981145639e-15	5.42260925544293e-16	2.725548456862612e-10	3.9898163343415136e-16	1.2519568451855785e-15	4.197222130064987e-09	-5.8514727196043136e-08	-5.25739808065257e-07	7.219085658422059e-16	6.366854870356511e-09	-3.4665350960960327e-16	-1.3636056556065603e-16	1.5895000258449164e-16
Q08975	1.0873402690699611e-06	1.8642982825777877e-10	-5.838368370578005e-07	8.564857249139938e-16	-1.6078986819175706e-15	4.618559758217458e-08	0.0	-9.207112552260663e-09	-1.8872884983734462e-17	2.3454968565400276e-16	1.4316243721145571e-08	6.389251531490305e-07	-1.0391736325141613e-06	-6.271249057986178e-08	0.0	-2.1917467957532184e-08	1.488138663677652e-08	3.4323157086189e-08	-4.73101599632912e-10	-7.689676905133494e-16	-1.7525253816564674e-10	2.6646962707094907e-10	1.136031272605876e-06	-2.7502174979527835e-12	2.7027140864789685e-08	3.878278208693364e-09	2.8942574464426485e-09	-2.3250993359977824e-08	1.3494881999325982e-15	-5.657214415875244e-17	-3.356074201595352e-06	-1.0413091970900547e-16	0.0	-2.1075504796807585e-17	6.918060275452237e-10	-6.349675829514624e-12	1.464698981145639e-15	-1.8075364184809766e-16	4.343321112751835e-11	3.9898163343415136e-16	1.2519568451855785e-15	4.197225073031012e-09	-5.85147271848909e-08	-5.25739808065257e-07	7.219085658422059e-16	6.469878484790576e-09	3.6489843116800345e-17	-1.3636056556065603e-16	1.4305500232604248e-16
P39683	1.0873402690699611e-06	1.8642982825777877e-10	-5.838368370578005e-07	8.564857249139938e-16	-1.6078986819175706e-15	4.618559758217458e-08	0.0	-9.207112552260663e-09	-3.019661597397514e-16	2.3454968565400276e-16	1.4316243721145571e-08	6.389251531490305e-07	-1.0391736325141613e-06	-6.271249057986178e-08	0.0	-2.1917467957532184e-08	1.488138663677652e-08	3.4323157086189e-08	-4.73101599632912e-10	-7.689676905133494e-16	-1.7525253816564674e-10	2.6646962707094907e-10	1.136031272605876e-06	-2.7502174979527835e-12	2.7027140864789685e-08	3.878278208693364e-09	2.8942574464426485e-09	-2.3250993359977824e-08	1.3494881999325982e-15	-5.657214415875244e-17	-3.356074201595352e-06	-1.0413091970900547e-16	0.0	-2.1075504796807585e-17	6.918057969217425e-10	-6.349675829514624e-12	1.464698981145639e-15	-1.8075364184809766e-16	4.343321112751835e-11	3.9898163343415136e-16	1.2519568451855785e-15	4.197225073031012e-09	-5.85147271848909e-08	-5.25739808065257e-07	7.219085658422059e-16	6.469878484790576e-09	3.6489843116800345e-17	-1.3636056556065603e-16	1.4305500232604248e-16
P38139	1.1503759361113486e-06	1.8642982825777877e-10	-5.838368370578005e-07	1.2938401376360333e-15	-2.6404941657178458e-15	4.6185597700452316e-08	-1.4424807027203758e-15	-9.207112552260663e-09	-3.019661597397514e-16	2.3454968565400276e-16	0.0	6.389251533721236e-07	-1.0391736335655026e-06	-6.271249056665279e-08	0.0	-2.1917467957532184e-08	1.4881386372098821e-08	3.4323156300713775e-08	-4.731018123885375e-10	-7.689676905133494e-16	-1.7525241175626215e-10	2.6646962707094907e-10	1.1360312738619836e-06	-2.7503734839511307e-12	2.7027140864789685e-08	3.878278208693364e-09	2.8942574464426485e-09	-2.3250993359977824e-08	1.6025172374199604e-15	5.657214415875244e-16	-3.3560742009458406e-06	-1.0413091970900547e-16	5.113796402103205e-16	-2.1075504796807585e-17	6.918060275452237e-10	-6.349393566740877e-12	1.464698981145639e-15	5.42260925544293e-16	2.725548456862612e-10	0.0	1.2519568451855785e-15	4.197222130064987e-09	-5.85147271848909e-08	-5.25739808065257e-07	7.219085658422059e-16	6.366854870356511e-09	-3.4665350960960327e-16	-1.3636056556065603e-16	1.5895000258449164e-16
P32785	1.1503759361113486e-06	1.8642982825777877e-10	-5.838368370578005e-07	1.2938401376360333e-15	-2.6404941657178458e-15	4.6185597700452316e-08	-1.4424807027203758e-15	-9.207111374151976e-09	-3.019661597397514e-16	2.3454968565400276e-16	0.0	6.389251531490305e-07	-1.0391736335655026e-06	-6.271249056665279e-08	0.0	-2.1917467957532184e-08	1.4881386372098821e-08	3.4323156300713775e-08	-4.731021527975385e-10	-7.689676905133494e-16	-1.7525241175626215e-10	2.6646962707094907e-10	1.1360312738619836e-06	-2.7502174979527835e-12	2.7027140864789685e-08	3.878278208693364e-09	2.8942574464426485e-09	-2.3250993359977824e-08	1.6025172374199604e-15	5.657214415875244e-16	-3.3560742009458406e-06	-1.0413091970900547e-16	5.113796402103205e-16	-2.1075504796807585e-17	-1.5800760533878128e-05	-6.349393566740877e-12	1.7658520426896022e-15	5.42260925544293e-16	2.725548456862612e-10	0.0	1.2519568451855785e-15	4.197222130064987e-09	-5.8514727196043136e-08	-5.25739808065257e-07	7.219085658422059e-16	6.366854870356511e-09	-3.4665350960960327e-16	-1.3636056556065603e-16	1.5895000258449164e-16
P32610	1.1503759361113486e-06	1.8642982825777877e-10	-5.838368370578005e-07	1.2938401376360333e-15	-2.6404941657178458e-15	4.6185597700452316e-08	-1.4424807027203758e-15	-9.207111374151976e-09	-1.8872884983734462e-17	2.3454968565400276e-16	0.0	6.389251531490305e-07	-1.0391736335655026e-06	-6.271249056665279e-08	0.0	-2.1917467957532184e-08	1.4881386372098821e-08	3.4323156300713775e-08	-4.731021527975385e-10	-7.689676905133494e-16	-1.7525241175626215e-10	2.6646962707094907e-10	1.1360312738619836e-06	-2.7502174979527835e-12	2.7027140864789685e-08	3.878278208693364e-09	2.8942574464426485e-09	-2.3250993359977824e-08	1.6025172374199604e-15	5.657214415875244e-16	-3.3560742009458406e-06	-1.0413091970900547e-16	5.113796402103205e-16	-2.1075504796807585e-17	-1.5800760533878128e-05	-6.349393566740877e-12	1.7658520426896022e-15	5.42260925544293e-16	2.725548456862612e-10	0.0	1.2519568451855785e-15	4.197222130064987e-09	-5.8514727196043136e-08	-5.25739808065257e-07	7.219085658422059e-16	6.366854870356511e-09	-3.4665350960960327e-16	-1.3636056556065603e-16	1.5895000258449164e-16
P53753	1.1503759361113486e-06	1.8642982825777877e-10	-5.838368370578005e-07	1.2938401376360333e-15	-2.6404941657178458e-15	4.6185597700452316e-08	-1.4424807027203758e-15	-9.207111374151976e-09	-1.8872884983734462e-17	2.3454968565400276e-16	0.0	6.389251531490305e-07	-1.0391736335655026e-06	-6.271249056665279e-08	0.0	-2.1917467957532184e-08	1.4881386372098821e-08	3.4323156300713775e-08	-4.731021527975385e-10	-7.689676905133494e-16	-1.7525241175626215e-10	2.6646962707094907e-10	1.1360312738619836e-06	-2.7502174979527835e-12	2.7027140864789685e-08	3.878278208693364e-09	2.8942574464426485e-09	-2.3250993359977824e-08	1.6025172374199604e-15	5.657214415875244e-16	-3.3560742009458406e-06	-1.0413091970900547e-16	5.113796402103205e-16	-2.1075504796807585e-17	-1.5800760533878128e-05	-6.349393566740877e-12	1.7658520426896022e-15	5.42260925544293e-16	2.725548456862612e-10	0.0	1.2519568451855785e-15	4.197222130064987e-09	-5.8514727196043136e-08	-5.25739808065257e-07	7.219085658422059e-16	6.366854870356511e-09	-3.4665350960960327e-16	-1.3636056556065603e-16	1.5895000258449164e-16
P34227	1.1503759361113486e-06	1.8642982825777877e-10	-5.838368370578005e-07	1.2938401376360333e-15	-2.6404941657178458e-15	4.6185597700452316e-08	-1.4424807027203758e-15	-9.207111374151976e-09	-1.8872884983734462e-17	2.3454968565400276e-16	0.0	6.389251531490305e-07	-1.0391736335655026e-06	-6.271249056665279e-08	0.0	-2.3056396647117944e-08	1.4881386372098821e-08	3.4323156300713775e-08	-4.731021527975385e-10	-7.689676905133494e-16	-1.7525241175626215e-10	2.6646962707094907e-10	1.1360312738619836e-06	-2.7502174979527835e-12	2.7027140864789685e-08	3.878278208693364e-09	2.8942574464426485e-09	-2.3250993359977824e-08	1.6025172374199604e-15	5.657214415875244e-16	-3.3560742009458406e-06	-1.0413091970900547e-16	5.113796402103205e-16	-2.1075504796807585e-17	-1.5800760533878128e-05	-6.349393566740877e-12	1.7658520426896022e-15	5.42260925544293e-16	2.725548456862612e-10	0.0	1.2519568451855785e-15	4.197222130064987e-09	-5.8514727196043136e-08	-5.25739808065257e-07	7.219085658422059e-16	6.366854870356511e-09	-3.4665350960960327e-16	-1.3636056556065603e-16	1.5895000258449164e-16
P40353	1.0873402690699611e-06	1.8642982825777877e-10	-5.838368370578005e-07	8.564857249139938e-16	-2.6404941657178458e-15	4.6185597700452316e-08	0.0	-9.207112552260663e-09	-3.019661597397514e-16	2.3454968565400276e-16	0.0	6.389251531490305e-07	-1.0391736335655026e-06	-6.271249056665279e-08	-6.185152428658517e-17	-2.3056396647117944e-08	1.4881386372098821e-08	3.4323157086189e-08	-4.731018123885375e-10	-7.689676905133494e-16	-1.7525241175626215e-10	2.6646962707094907e-10	1.1360312738619836e-06	-2.7503734839511307e-12	2.702714114150942e-08	3.878278208693364e-09	2.8942574464426485e-09	-2.3250993359977824e-08	1.6025172374199604e-15	5.657214415875244e-16	-3.3560742009458406e-06	-1.0413091970900547e-16	5.113796402103205e-16	-6.322651439042275e-17	-1.5800760533878128e-05	-6.349393566740877e-12	1.464698981145639e-15	5.42260925544293e-16	2.725548456862612e-10	0.0	1.2519568451855785e-15	4.197222130064987e-09	-5.8514727196043136e-08	-5.25739808065257e-07	7.219085658422059e-16	6.366854870356511e-09	3.6489843116800345e-17	-1.3636056556065603e-16	1.5895000258449164e-16
P00572	1.0873402690699611e-06	1.8642982825777877e-10	-5.838368370578005e-07	8.564857249139938e-16	-2.6404941657178458e-15	4.6185597700452316e-08	0.0	-9.207112552260663e-09	-3.019661597397514e-16	2.3454968565400276e-16	0.0	6.389251531490305e-07	-1.0391736335655026e-06	-6.271249056665279e-08	-6.185152428658517e-17	-2.1917467957532184e-08	1.4881386372098821e-08	3.4323157086189e-08	-4.731018123885375e-10	-7.689676905133494e-16	-1.7525241175626215e-10	2.6646962707094907e-10	1.1360312738619836e-06	-2.7503734839511307e-12	2.702714114150942e-08	3.878278208693364e-09	2.8942574464426485e-09	-2.3250993359977824e-08	1.6025172374199604e-15	5.657214415875244e-16	-3.3560742009458406e-06	-1.0413091970900547e-16	5.113796402103205e-16	-6.322651439042275e-17	-1.5800760533878128e-05	-6.349393566740877e-12	1.464698981145639e-15	5.42260925544293e-16	2.725548456862612e-10	0.0	1.2519568451855785e-15	4.197222130064987e-09	-5.8514727196043136e-08	-5.25739808065257e-07	7.219085658422059e-16	6.366854870356511e-09	3.6489843116800345e-17	-1.3636056556065603e-16	1.5895000258449164e-16
P14843	2.478603512739266e-06	3.849397688030807e-06	4.7185317564287946e-06	2.921999458202649e-06	2.545730506222436e-05	1.7653010610163801e-06	4.341127558767862e-06	3.940028143745633e-06	2.2902323730003378e-05	7.996896265317376e-06	4.3444894538454035e-06	1.6231304275865427e-06	5.415358632995615e-06	9.477362992326995e-06	5.994826697169503e-06	2.376426991018303e-06	7.744575017593567e-06	3.4116729520535596e-06	2.7828807990869873e-06	7.914930464131105e-07	3.0866728507296973e-06	4.033044307274706e-06	4.552143809348549e-06	1.9468774277578327e-06	4.093863549658293e-06	2.9087941975424187e-06	3.138487804114806e-06	8.175834315060857e-06	5.562689949568005e-06	6.671943630143296e-07	4.79880274592492e-06	3.7301110776962115e-06	3.3604468484103592e-06	3.4330844150683434e-06	-1.0629076436153813e-05	7.788256020732586e-06	4.086543959924751e-06	4.475800396135076e-06	9.172786704848687e-07	3.519147991008154e-06	1.2926854927329366e-05	3.340481293505016e-06	6.997171385738439e-06	1.5584920660387964e-06	4.327779577739761e-06	5.8385726327401985e-06	5.0554841454642856e-06	6.418464169043313e-06	1.2965603972147282e-06
Q06702	1.0873402690699611e-06	1.8642982825777877e-10	-5.838368185871675e-07	8.564857249139938e-16	-1.6078986819175706e-15	4.618559758217458e-08	0.0	-9.207112552260663e-09	-3.019661597397514e-16	3.7034160892737284e-16	0.0	6.389251533721236e-07	-1.0391736325141613e-06	-6.271249056665279e-08	-6.185152428658517e-17	-2.1917467957532184e-08	1.4881386372098821e-08	3.4323156300713775e-08	-4.731018123885375e-10	-7.689676905133494e-16	-1.7525253816564674e-10	2.66469914938732e-10	1.136031272605876e-06	-2.7503734839511307e-12	2.702714114150942e-08	-4.3570114863282386e-11	2.8942572060779815e-09	-2.3250993359977824e-08	1.3494881999325982e-15	-5.657214415875244e-17	-3.3560742009458406e-06	-1.0413091970900547e-16	5.113796402103205e-16	-6.322651439042275e-17	6.918060275452237e-10	-6.349675829514624e-12	1.464698981145639e-15	-1.8075364184809766e-16	4.343321112751835e-11	0.0	1.2906771599851325e-16	4.197225073031012e-09	-5.85147271848909e-08	-5.25739808065257e-07	7.219085658422059e-16	6.469878484790576e-09	3.6489843116800345e-17	-1.3636056556065603e-16	1.4305500232604248e-16
P34756	1.0873402690699611e-06	1.8642982825777877e-10	-5.838368185871675e-07	1.2938401376360333e-15	-1.6078986819175706e-15	4.618559758217458e-08	0.0	-9.207112552260663e-09	-3.019661597397514e-16	2.3454968565400276e-16	0.0	6.389251533721236e-07	-1.0391736325141613e-06	-6.271249056665279e-08	-6.185152428658517e-17	-2.1917467957532184e-08	1.4881386372098821e-08	3.4323156300713775e-08	-4.731018123885375e-10	-7.689676905133494e-16	-1.7525253816564674e-10	2.66469914938732e-10	1.136031272605876e-06	-2.7503734839511307e-12	2.702714114150942e-08	-4.3570114863282386e-11	2.8942572060779815e-09	-2.3250993359977824e-08	1.6025172374199604e-15	5.657214415875244e-16	-3.3560742009458406e-06	-1.0413091970900547e-16	5.113796402103205e-16	-6.322651439042275e-17	6.918060275452237e-10	-6.349675829514624e-12	1.464698981145639e-15	-1.8075364184809766e-16	4.343321112751835e-11	0.0	1.2519568451855785e-15	4.197222130064987e-09	-5.85147271848909e-08	-5.25739808065257e-07	7.219085658422059e-16	6.469878484790576e-09	-3.4665350960960327e-16	-1.3636056556065603e-16	1.5895000258449164e-16
P32528	1.1503759361113486e-06	1.8642982825777877e-10	-5.838368370578005e-07	1.2938401376360333e-15	-2.6404941657178458e-15	4.6185597700452316e-08	-1.4424807027203758e-15	-9.207111374151976e-09	-1.8872884983734462e-17	2.3454968565400276e-16	0.0	6.389251531490305e-07	-1.0391736335655026e-06	-6.271249056665279e-08	0.0	-2.1917467957532184e-08	1.4881386372098821e-08	3.4323156300713775e-08	-4.731021527975385e-10	-7.689676905133494e-16	-1.7525241175626215e-10	2.6646962707094907e-10	1.1360312738619836e-06	-2.7502174979527835e-12	2.7027140864789685e-08	3.878278208693364e-09	2.8942574464426485e-09	-2.3250993359977824e-08	1.6025172374199604e-15	5.657214415875244e-16	-3.3560742009458406e-06	-1.0413091970900547e-16	5.113796402103205e-16	-2.1075504796807585e-17	-1.5800760533878128e-05	-6.349393566740877e-12	1.7658520426896022e-15	5.42260925544293e-16	2.725548456862612e-10	0.0	1.2519568451855785e-15	4.197222130064987e-09	-5.8514727196043136e-08	-5.25739808065257e-07	7.219085658422059e-16	6.366854870356511e-09	-3.4665350960960327e-16	-1.3636056556065603e-16	1.5895000258449164e-16
P80210	1.836898695836458e-05	8.579330174935888e-05	0.00011792111180621131	0.00010506095352144828	0.0003472152337732623	3.410119768860357e-05	4.093145404107049e-05	3.76348786893999e-05	5.3620948392680095e-05	4.4598373647423205e-05	4.190578655489269e-05	6.24911784542253e-05	3.419405600206362e-05	4.243373133196749e-05	5.988571811944828e-05	9.815697177700607e-05	7.56731641369728e-05	3.511511886369804e-05	3.3997656475459517e-05	8.01835597063385e-06	3.8906280481470647e-05	9.51555813033535e-05	0.00012079187961063166	1.84473399184495e-05	0.0001727765237492263	2.3762698458985744e-05	5.475758587448923e-05	4.0633645473067616e-05	4.998653870895689e-05	2.8722586439940476e-05	2.886326906225042e-05	3.6866559298277955e-05	3.176672451781252e-05	3.1105509189911014e-05	2.019533587151831e-05	6.979676090086646e-05	4.1998104096841546e-05	4.199324657922753e-05	9.135450525641373e-06	4.853496463346676e-05	2.746146963119163e-05	3.922437264166985e-05	3.2973955320753505e-05	1.8870447448399825e-05	6.142728578938582e-05	7.4881720561037e-05	0.00025233204553916426	9.041678249980938e-05	2.206283206232408e-05
P00427	6.804813074982995e-06	1.0220071698937386e-05	4.406922192125698e-05	2.0866848001025404e-05	2.592546193824181e-05	1.6594123873341263e-05	2.3540290774780774e-05	1.1505710202644301e-05	1.4425399950744662e-05	2.2906244456149775e-05	2.5296692859703567e-05	5.9476230721324745e-06	3.767657391883053e-05	8.156360999188973e-06	2.7968684003283823e-05	0.00034632877173098806	0.0001526438616873769	7.129660035974182e-06	7.11473448306793e-06	5.657660126327521e-06	1.7503466123415153e-05	4.850980456666557e-05	7.819527351214653e-06	3.246693069592227e-05	7.147758080651468e-06	1.0209238155223007e-05	1.5622364189751545e-05	2.7910890564377734e-05	6.055553900638004e-06	3.138706896034616e-05	1.0798602720774972e-05	7.894009072271098e-06	3.1717426156442195e-05	1.5887331719798916e-05	2.0601537470131126e-05	2.3851129643181064e-05	5.176529651556734e-06	1.011481999767876e-05	2.656360007866793e-05	1.7815012278089767e-05	3.4282893126273935e-06	4.1809559234582895e-06	1.261555201555751e-05	9.949199959404606e-06	8.809664619199471e-06	2.047604663476606e-05	2.1181091706968197e-05	5.0812634028642394e-05	1.2406313940271751e-06
P10869	4.460743874332672e-06	8.812587943822691e-05	9.595925617966893e-05	4.14194821735538e-05	0.0012878262725781017	2.2206548775797232e-05	0.00022245382899300768	0.0014675108743571574	5.4421256762250993e-05	3.205516064241718e-05	0.00038428538362387496	4.736076580552646e-05	7.352045296206327e-06	0.0004999678159884676	7.566134954416742e-05	4.771617417802661e-06	2.76218737981766e-05	1.012907259214753e-05	0.0007963288196919136	7.584104202122427e-06	0.0003905239226994555	0.000685202847814895	0.0069181615422911485	1.810016692698294e-05	9.106795871101291e-05	0.00038653428762042537	3.899717249478612e-06	0.002006888561968214	0.00012346789693410207	1.1945653410320167e-05	0.00010053138054373699	8.655644632328943e-06	5.312737722132048e-05	1.0304605497007456e-05	0.00019018315549863135	2.3861782486959902e-05	0.0002460044644881857	1.1678461009373223e-05	1.7115147020859114e-06	0.00010631782899669871	3.850859550457968e-06	0.0002651107457125815	2.512635464432396e-05	1.1313839580442548e-05	6.346814824558624e-05	2.2472937202575764e-05	2.0234381445515883e-05	1.3369042597173568e-05	9.34205338833656e-06
P52911	1.1503759361113486e-06	1.8642982825777877e-10	-5.838368370578005e-07	1.2938401376360333e-15	-1.6078986819175706e-15	4.618559740475798e-08	0.0	-9.207112552260663e-09	-3.019661597397514e-16	2.3454968565400276e-16	0.0	6.389251531490305e-07	-1.0391736335655026e-06	-6.271249059307077e-08	0.0	-2.1917467957532184e-08	1.4881386372098821e-08	3.4323156300713775e-08	-4.731021527975385e-10	-7.689676905133494e-16	-1.7525253816564674e-10	2.6647036273306106e-10	1.1360312738619836e-06	-2.7502174979527835e-12	2.7027140864789685e-08	3.878278208693364e-09	2.8942574464426485e-09	-2.3250993359977824e-08	1.3494881999325982e-15	5.657214415875244e-16	-3.3560742009458406e-06	-1.0413091970900547e-16	5.113796402103205e-16	-2.1075504796807585e-17	-1.5800760533878128e-05	-6.349393566740877e-12	1.7658520426896022e-15	5.42260925544293e-16	2.725548456862612e-10	0.0	1.2519568451855785e-15	4.197222130064987e-09	-5.8514727196043136e-08	-5.25739808065257e-07	7.219085658422059e-16	6.366854870356511e-09	-3.4665350960960327e-16	-1.3636056556065603e-16	1.5895000258449164e-16
P32799	7.646560921612743e-06	9.378851603246443e-06	4.545491176768025e-06	3.130847424321409e-05	3.184288561390309e-05	2.335769218335533e-05	2.4239429943983955e-05	7.943330403079984e-06	1.8535158832902903e-05	5.0977442621128073e-05	3.19252604599391e-05	7.858411116896736e-06	3.2454269149182804e-05	1.004184326900472e-05	2.8959897751336763e-05	9.184130536729692e-06	4.937390420957986e-05	6.826862627905794e-06	1.4008954316186364e-05	4.687689994239036e-06	1.5826354907412528e-05	0.00014367108290663035	1.3826355355024035e-05	6.248200807895885e-06	6.518234472270085e-06	0.00010588413351234139	1.682681940145497e-05	2.026919598767013e-05	2.457379292987761e-05	6.805000471126431e-05	2.3791794645504587e-05	7.693318615246326e-06	1.914062549201127e-05	8.781219479697695e-05	6.188746405897476e-06	4.529689480203225e-05	4.238727929398352e-06	1.0241385897689525e-05	3.956692519100193e-06	1.5803500268287093e-05	7.517475057189649e-05	5.669773310952729e-06	1.283987600747299e-05	1.3299621768321712e-05	1.7254508315308385e-05	3.129610922095304e-05	1.349134849534885e-05	5.3685292051707715e-06	1.49669822752067e-06
P0CX79	1.1503759361113486e-06	1.8642982825777877e-10	-5.838368370578005e-07	1.2938401376360333e-15	-2.6404941657178458e-15	4.61855977990171e-08	-1.4424807027203758e-15	-9.207111374151976e-09	-1.8872884983734462e-17	0.0	0.0	6.389251531490305e-07	-1.0391736335655026e-06	-6.271249056665279e-08	0.0	-2.1917467957532184e-08	1.4881386372098821e-08	3.4323157086189e-08	-4.731018123885375e-10	-7.689676905133494e-16	-1.7525241175626215e-10	2.6646962707094907e-10	1.1360312738619836e-06	-2.7502174979527835e-12	2.7027140864789685e-08	-4.3570114863282386e-11	2.8942574464426485e-09	-2.3250993359977824e-08	9.910303968255018e-16	5.657214415875244e-16	-3.3560742009458406e-06	-3.718961418178767e-16	5.113796402103205e-16	-2.1075504796807585e-17	6.918060275452237e-10	-6.349675829514624e-12	1.7658520426896022e-15	5.42260925544293e-16	2.725548456862612e-10	0.0	1.2519568451855785e-15	4.197222130064987e-09	-5.85147271848909e-08	-5.25739808065257e-07	7.219085658422059e-16	6.469878484790576e-09	3.6489843116800345e-17	-1.3636056556065603e-16	1.5895000258449164e-16
P54839	6.9807023684862605e-06	1.7113694857241113e-05	2.2284938095895583e-05	2.9146629050850067e-05	1.6579708368098366e-05	6.607469605186917e-06	5.1186482019497024e-05	2.161804676143109e-05	2.7300329303510417e-05	2.1471769386334348e-05	2.9255930497527882e-05	5.503760374578261e-06	4.56927587661939e-05	8.625303381577275e-05	2.3771318657547838e-05	1.817723376835005e-05	3.8536630015075725e-05	1.6135456114692833e-05	1.4358124167021094e-05	6.963547779904436e-06	1.2512857765901088e-05	2.5187979985310513e-05	3.7666451839966065e-05	9.351310149493154e-06	1.453924630839175e-05	1.0463066265124052e-05	1.4991265342431865e-05	1.7611539618818394e-05	2.601943780523237e-05	2.3280214172386248e-05	1.3804380777654181e-05	2.6680385497557604e-05	1.8818098381301967e-05	2.3210661198253954e-05	1.962038118388778e-05	2.00183286699375e-05	5.901692992682446e-05	2.797827614403091e-05	4.31155874470865e-06	3.2887533700291696e-05	9.222760708330357e-06	1.9677226441946318e-05	1.7678604514668598e-05	1.9953860619584326e-05	1.765005226648482e-05	2.7385536479402924e-05	2.79023442542358e-05	2.8593265602570244e-05	4.9670256006194044e-06
P39002	1.1503759361113486e-06	1.8642982825777877e-10	-5.838368370578005e-07	1.2938401376360333e-15	-2.6404941657178458e-15	4.618559740475798e-08	-1.4424807027203758e-15	-9.207111374151976e-09	-1.8872884983734462e-17	2.3454968565400276e-16	0.0	6.389251531490305e-07	-1.0391736335655026e-06	-6.271249056665279e-08	0.0	-2.1917467957532184e-08	1.4881386372098821e-08	3.4323156300713775e-08	-4.731021527975385e-10	-7.689676905133494e-16	-1.7525241175626215e-10	2.6646962707094907e-10	1.1360312738619836e-06	-2.7502174979527835e-12	2.7027140864789685e-08	3.878278208693364e-09	2.8942574464426485e-09	-2.3250993359977824e-08	9.910303968255018e-16	5.657214415875244e-16	-3.3560742009458406e-06	-1.0413091970900547e-16	5.113796402103205e-16	-2.1075504796807585e-17	-1.5800760533878128e-05	-6.349393566740877e-12	1.7658520426896022e-15	5.42260925544293e-16	2.725548456862612e-10	0.0	1.2519568451855785e-15	4.197222130064987e-09	-5.8514727196043136e-08	-5.25739808065257e-07	7.219085658422059e-16	6.366854870356511e-09	-3.4665350960960327e-16	-1.3636056556065603e-16	1.5895000258449164e-16
P32356	1.1503759361113486e-06	1.8642982825777877e-10	-5.838368370578005e-07	1.2938401376360333e-15	-2.6404941657178458e-15	4.618559740475798e-08	-1.4424807027203758e-15	-9.207111374151976e-09	-1.8872884983734462e-17	2.3454968565400276e-16	0.0	6.389251531490305e-07	-1.0391736335655026e-06	-6.271249056665279e-08	0.0	-2.1917467957532184e-08	1.4881386372098821e-08	3.4323156300713775e-08	-4.731021527975385e-10	-7.689676905133494e-16	-1.7525241175626215e-10	2.6646962707094907e-10	1.1360312738619836e-06	-2.7502174979527835e-12	2.7027140864789685e-08	3.878278208693364e-09	2.8942574464426485e-09	-2.3250993359977824e-08	9.910303968255018e-16	5.657214415875244e-16	-3.3560742009458406e-06	-1.0413091970900547e-16	5.113796402103205e-16	-2.1075504796807585e-17	-1.5800760533878128e-05	-6.349393566740877e-12	1.7658520426896022e-15	5.42260925544293e-16	2.725548456862612e-10	0.0	1.2519568451855785e-15	4.197222130064987e-09	-5.8514727196043136e-08	-5.25739808065257e-07	7.219085658422059e-16	6.366854870356511e-09	-3.4665350960960327e-16	-1.3636056556065603e-16	1.5895000258449164e-16
P32178	6.714522525469725e-05	2.5206794067273005e-06	1.2958649742649302e-05	2.0683627258643037e-06	3.4707739185863153e-06	2.847011148543023e-06	1.0905515498637592e-06	1.7427649378379591e-06	0.00012960522316559758	3.0393815552419023e-05	1.0755224784527604e-06	1.849786085102455e-06	-1.938081429006456e-07	3.2873925781035426e-06	3.004096578246584e-06	4.5929911183405047e-07	7.648462405874838e-06	1.0976143749846175e-06	1.1566284376682916e-06	7.245396032820505e-07	1.7149948571977224e-06	3.95426617678933e-05	4.845212483386626e-06	4.912378927761046e-07	1.1212184838123972e-05	7.240563436465046e-07	9.724136519666667e-07	8.264147210993146e-07	2.0595039472445583e-06	1.3870908439338777e-06	-1.4941704079588482e-06	1.1257091269937638e-06	7.068536945461771e-07	2.1741366335466787e-06	-1.381968388751943e-05	5.388276960539953e-06	7.126057814294161e-06	1.1811566442978819e-06	2.593575136051799e-07	8.020097536791668e-07	5.257770797942343e-07	1.5802452676294625e-06	8.35280556103726e-05	-3.1383159353691754e-08	1.2078872493187004e-05	1.758133616907384e-06	6.544381473756134e-06	2.1745611211482204e-06	4.5286046362442526e-07
P53982	1.1503759361113486e-06	1.8642982825777877e-10	-5.838368243669081e-07	1.2938401376360333e-15	-2.6404941657178458e-15	4.618559740475798e-08	-1.4424807027203758e-15	-9.207111374151976e-09	-1.8872884983734462e-17	2.3454968565400276e-16	0.0	6.389251531490305e-07	-1.0391736335655026e-06	-6.271249057986178e-08	0.0	-2.1917467957532184e-08	1.4881386372098821e-08	3.4323156300713775e-08	-4.731021527975385e-10	-7.689676905133494e-16	-1.7525241175626215e-10	2.6646962707094907e-10	1.1360312738619836e-06	-2.7502174979527835e-12	2.7027140864789685e-08	3.878278208693364e-09	2.8942574464426485e-09	-2.3250993359977824e-08	9.910303968255018e-16	5.657214415875244e-16	-3.3560742009458406e-06	-1.0413091970900547e-16	5.113796402103205e-16	-2.1075504796807585e-17	-1.5800760533878128e-05	-6.349393566740877e-12	1.7658520426896022e-15	5.42260925544293e-16	2.725548456862612e-10	0.0	1.2519568451855785e-15	4.197222130064987e-09	-5.8514727196043136e-08	-5.25739808065257e-07	7.219085658422059e-16	6.366854870356511e-09	-3.4665350960960327e-16	-1.3636056556065603e-16	1.5895000258449164e-16
Q12362	1.1555108844407435e-06	1.58454767412503e-08	-5.658140374427515e-07	1.0892989475289708e-08	2.317893310411765e-08	5.506599437560971e-08	1.511597509331305e-08	1.7499629164914117e-08	2.0467932897457977e-08	1.6016937007387616e-08	3.475470110459945e-08	6.480669461775167e-07	-1.0227409432241503e-06	-4.390818346439146e-08	1.8822869299886738e-08	-1.5035524686060212e-08	4.047141817182975e-08	4.836580431909248e-08	1.8999348478275124e-08	3.110083736620359e-09	1.1607925266696238e-08	1.5589019100911893e-08	1.1582079198786652e-06	8.243235260373117e-09	4.148564665299237e-08	1.371842057628047e-08	1.7199370695099744e-08	1.3443090767874595e-08	1.1479375369939056e-07	1.6974888131527768e-08	-3.343240556851039e-06	2.0728095917872952e-08	9.078078241015362e-09	1.322402192953713e-08	-1.5781901120215756e-05	1.621933810101015e-08	1.5634069167406578e-08	1.1543628163510198e-07	3.294804572289274e-09	1.6590746566196266e-08	7.275039514602398e-09	2.02001417957203e-08	-4.813048185261407e-08	-5.179104866524629e-07	1.1280097421433583e-07	2.3694355723566074e-08	3.257095213841292e-08	1.9708023570260807e-08	4.039590827427847e-09
P00549	0.001124198427079777	0.0015520298928696666	0.001429684287034366	0.0017615937565171435	0.0013161542252504044	0.001007463541549942	0.0023189008054647743	0.0016848708728368343	0.0019117001267983606	0.0018396422975578107	0.0015207204523619681	0.0009289452917973492	0.002139184356232793	0.0017257707279524207	0.0017626553158826338	0.001024956414825608	0.003324884267038186	0.0014637681937847966	0.001503380944197375	0.0008034311658335654	0.0012489657237558125	0.0021947448294264396	0.002334884051107553	0.0012249605958347986	0.001967108011019366	0.0011362786795788647	0.001235886874146888	0.0015210353975761118	0.001952751399704917	0.0016565894303579535	0.0016361434924661838	0.001356428639883694	0.0011512271769468722	0.0017139682031282535	0.001457149737033312	0.00161081363882194	0.001787597358046899	0.0015432085563171886	0.0008394438778349227	0.0015292199887453621	0.0010934645596962713	0.0015985251889003294	0.001281209617686074	0.001233249879944798	0.0019458818176448524	0.0015562288812779892	0.0022875401245165353	0.0017716152353868496	0.0008585147221313658
P32874	1.087334761548158e-06	1.8642982825777877e-10	-5.838368185871675e-07	8.564857249139938e-16	-1.6078986819175706e-15	4.61855969907859e-08	-1.4424807027203758e-15	-9.207111374151976e-09	-3.019661597397514e-16	2.3454968565400276e-16	-3.61865449747066e-07	6.389251532691575e-07	-1.0391736325141613e-06	-6.271249056665279e-08	-6.185152428658517e-17	-2.1917467957532184e-08	1.488138663677652e-08	3.4323156300713775e-08	-4.731021527975385e-10	-7.689676905133494e-16	-1.7525241175626215e-10	2.6646962707094907e-10	1.1360312738619836e-06	-2.7502174979527835e-12	2.7027140864789685e-08	7.182247944285272e-06	2.8942572060779815e-09	-2.3250993359977824e-08	1.3494881999325982e-15	-5.657214415875244e-17	-3.3560742012087376e-06	-3.718961418178767e-16	0.0	-6.322651439042275e-17	6.918060275452237e-10	-6.349675829514624e-12	1.464698981145639e-15	-1.8075364184809766e-16	4.343231950178086e-11	0.0	1.2519568451855785e-15	4.197222130064987e-09	-5.8514727196043136e-08	-5.25739808065257e-07	7.219085658422059e-16	6.366854870356511e-09	-3.4665350960960327e-16	-1.3636056556065603e-16	1.5895000258449164e-16
Q03677	1.1503759361113486e-06	1.8642982825777877e-10	-5.838368370578005e-07	1.2938401376360333e-15	-2.6404941657178458e-15	4.61855974836098e-08	-1.4424807027203758e-15	-9.207111374151976e-09	-1.8872884983734462e-17	2.3454968565400276e-16	-3.61865449747066e-07	6.389251531490305e-07	-1.0391736335655026e-06	-6.271249056665279e-08	0.0	-2.1917467957532184e-08	1.4881386372098821e-08	3.4323156300713775e-08	-4.731021527975385e-10	-7.689676905133494e-16	-1.7525241175626215e-10	2.6646962707094907e-10	1.1360312738619836e-06	-2.7502174979527835e-12	2.7027140864789685e-08	7.186170186214479e-06	2.8942574464426485e-09	-2.3250993359977824e-08	9.910303968255018e-16	5.657214415875244e-16	-3.3560742009458406e-06	-1.0413091970900547e-16	5.113796402103205e-16	-2.1075504796807585e-17	-1.5800760533878128e-05	-6.349393566740877e-12	1.7658520426896022e-15	5.42260925544293e-16	2.7255409241624164e-10	0.0	1.2519568451855785e-15	4.197222130064987e-09	-5.8514727196043136e-08	-5.25739808065257e-07	7.219085658422059e-16	6.366854870356511e-09	-3.4665350960960327e-16	-1.3636056556065603e-16	1.5895000258449164e-16
P32459	1.1503759361113486e-06	1.8642982825777877e-10	-5.838368370578005e-07	1.2938401376360333e-15	-2.6404941657178458e-15	4.61855974836098e-08	-1.4424807027203758e-15	-9.207111374151976e-09	-1.8872884983734462e-17	2.3454968565400276e-16	-3.61865449747066e-07	6.389251531490305e-07	-1.0391736335655026e-06	-6.271249056665279e-08	0.0	-2.1917467957532184e-08	1.4881386372098821e-08	3.4323156300713775e-08	-4.731021527975385e-10	-7.689676905133494e-16	-1.7525241175626215e-10	2.6646962707094907e-10	1.1360312738619836e-06	-2.7502174979527835e-12	2.7027140864789685e-08	7.186170186214479e-06	2.8942574464426485e-09	-2.3250993359977824e-08	9.910303968255018e-16	5.657214415875244e-16	-3.3560742009458406e-06	-1.0413091970900547e-16	5.113796402103205e-16	-6.322651439042275e-17	-1.5800760533878128e-05	-6.349393566740877e-12	1.7658520426896022e-15	5.42260925544293e-16	2.7255409241624164e-10	0.0	1.2519568451855785e-15	4.197222130064987e-09	-5.85147271848909e-08	-5.25739808065257e-07	7.219085658422059e-16	6.366854870356511e-09	-3.4665350960960327e-16	-1.3636056556065603e-16	1.5895000258449164e-16
P32784	7.184297965062748e-06	1.8642982825777877e-10	2.0601491245653312e-05	2.0514790902349875e-05	-1.6078986819175706e-15	2.1711878051073184e-06	1.8136702876608035e-05	3.668648729768779e-05	3.532079837315766e-05	3.242095796741055e-05	4.424546645247405e-05	5.8840064092006254e-06	1.8156650854328535e-05	7.690779694319767e-05	3.3670647958858655e-05	8.6431070262415e-06	4.836426712910708e-05	4.524600598129836e-05	8.522434938817774e-06	1.5453514016030314e-06	1.4176013228906947e-05	2.03644826939266e-05	3.0131350056060616e-05	1.1270211018575019e-05	1.8461778894034155e-05	2.6120071395097724e-05	2.8942574464426485e-09	3.161848389738872e-05	1.862894638972928e-05	3.0505341913913845e-05	1.539509404075483e-05	-3.718961418178767e-16	1.0215630681721621e-05	2.485976368130102e-06	3.002091684571851e-05	-6.349675829514624e-12	1.982608926130492e-05	3.1264158143524816e-05	3.3747748516810532e-06	2.0364646159559646e-05	1.1763157177545756e-05	8.849081144590097e-06	1.2551025384416344e-05	8.617056947360834e-06	1.2530698851071905e-05	2.7281396867288522e-05	3.343380994755806e-05	3.274994033223251e-05	9.119552428476016e-06
P04802	0.0011582070516396028	0.0006191598032491516	0.0002838581381382162	0.00010376441525133835	0.00011305809342357987	0.0001620177662291366	0.0001454542853328125	0.0012407230887273237	0.01254333652678798	0.0005237907957651475	0.0004038338393820591	6.801201237499586e-05	0.00014042415296986228	0.00026265854966985567	0.0004769464237836879	0.00010063895400770513	0.0003405048260090546	0.00013341246769734755	9.744555506695751e-05	0.0003684680376632568	0.0012895693414880583	0.00016603773993586855	0.001161029039455174	0.0007094326631192684	0.00021015125825426026	0.00015924654147948347	0.0020281180412734952	0.0008692211255781812	0.0003979540321731692	9.49198529784845e-05	0.005117997639787928	0.0026253182794373038	8.51187412691332e-05	0.0005610722285964403	0.00015813258295696833	0.00047988166669129314	0.00012799439108094848	0.0009927989925570904	0.00012025343424092341	0.0004168581381723851	0.00017947773133612246	0.000802087209284814	0.00011982179265746656	0.0012973333483880423	0.0003332608743324808	0.0014100721440253464	0.0006065711929947897	0.0006655865137416805	3.0311467182777613e-05
Q06703	1.1503759361113486e-06	1.8642982825777877e-10	-5.838368370578005e-07	1.2938401376360333e-15	-2.6404941657178458e-15	4.6185597463896845e-08	-1.4424807027203758e-15	-9.207111374151976e-09	-3.7745769967468924e-17	3.7034160892737284e-16	-3.4754928407578616e-07	6.389251531318695e-07	-1.0391736332455291e-06	-6.271249056665279e-08	3.298747961951209e-16	-2.3056396647117944e-08	1.488138663677652e-08	3.4323156300713775e-08	-4.731012592239111e-10	-1.521915220807671e-15	-1.7525241175626215e-10	2.6646962707094907e-10	1.1360312738619836e-06	-2.7502174979527835e-12	2.7027140864789685e-08	7.182247943746943e-06	2.8942574464426485e-09	-2.3250992554063542e-08	-1.0964591624452361e-15	5.657214415875244e-16	-3.3560742009458406e-06	-3.718961418178767e-16	4.295588977766692e-16	-4.847366103265744e-16	-1.5800760533878128e-05	-6.349393566740877e-12	1.7658520426896022e-15	5.42260925544293e-16	2.7255438450053495e-10	0.0	6.453385799925662e-16	4.197223586684534e-09	-5.8514727207195363e-08	-5.25739808065257e-07	7.219085658422059e-16	6.366854870356511e-09	-3.6489843116800344e-16	7.792032317751773e-16	2.702150043936358e-16
Q05016	1.1503759361113486e-06	1.8642982825777877e-10	-5.838368370578005e-07	1.2938401376360333e-15	-2.6404941657178458e-15	4.6185597463896845e-08	-1.4424807027203758e-15	-9.207111374151976e-09	-3.7745769967468924e-17	3.7034160892737284e-16	-3.4754928407578616e-07	6.389251531318695e-07	-1.0391736332455291e-06	-6.271249056665279e-08	3.298747961951209e-16	-2.3056396647117944e-08	1.488138663677652e-08	3.4323156300713775e-08	-4.731012592239111e-10	-1.521915220807671e-15	-1.7525241175626215e-10	2.6646962707094907e-10	1.1360312738619836e-06	-2.7502174979527835e-12	2.7027140864789685e-08	7.182247943746943e-06	2.8942574464426485e-09	-2.3250992554063542e-08	-1.0964591624452361e-15	5.657214415875244e-16	-3.3560742009458406e-06	-3.718961418178767e-16	4.295588977766692e-16	-4.847366103265744e-16	-1.5800760533878128e-05	-6.349393566740877e-12	1.7658520426896022e-15	5.42260925544293e-16	2.7255438450053495e-10	0.0	6.453385799925662e-16	4.197223586684534e-09	-5.8514727207195363e-08	-5.25739808065257e-07	7.219085658422059e-16	6.366854870356511e-09	-3.6489843116800344e-16	7.792032317751773e-16	2.702150043936358e-16
P47052	1.912377781197889e-06	1.1626672515414254e-06	-5.838368370578005e-07	9.116019567553912e-07	2.578464073795014e-06	1.0299730132212944e-05	-1.4424807027203758e-15	-9.207111374151976e-09	1.5319583596536745e-06	2.3454968565400276e-16	3.412115198260373e-06	1.252489649021373e-06	-2.668291545421264e-07	-6.180610657972517e-08	5.059234613146447e-07	7.648436520172774e-07	4.1181373106062855e-06	3.4323156300713775e-08	-4.731015783573494e-10	1.4898749003696147e-15	5.018769415310513e-07	3.3942156030168774e-05	1.136031272605876e-06	-2.7502174979527835e-12	2.7027140864789685e-08	8.318045857702232e-06	9.426920467231418e-07	9.82960246205355e-07	-1.0964591624452361e-15	7.661704911880632e-07	-3.355844139003497e-06	-1.0413091970900547e-16	1.1659455796795307e-15	-4.847366103265744e-16	-1.5800760533878128e-05	-6.349393566740877e-12	6.8582855486936596e-06	1.1787384523665833e-06	6.03140806853783e-07	8.893054896715193e-07	6.453385799925662e-16	4.197222130064987e-09	4.432260379337555e-06	2.554900780053075e-05	7.219085658422059e-16	6.469878484790576e-09	-3.6489843116800344e-16	7.792032317751773e-16	1.5895000258449164e-16
P16451	4.374025298376574e-06	1.2692811257843153e-05	9.327426584299784e-06	2.0552813054601617e-05	1.2673743097399893e-05	1.562029690873371e-05	-1.4424807027203758e-15	2.4888208032203012e-05	3.8209496507032475e-05	1.2465905277700262e-05	8.009829308978586e-06	3.215168428084192e-06	5.770632604513753e-06	-6.271249057986178e-08	2.5210003086197507e-05	4.688821514484717e-06	3.578737507565002e-05	7.063149710470657e-06	1.8737723881734672e-05	2.6357355724157846e-06	6.759033697597624e-06	3.872191611282299e-05	2.8521363566178692e-05	5.630747969357874e-06	2.4788546247003702e-05	7.182247943746943e-06	2.2337379839665336e-05	1.3213310915827352e-05	1.7125576690901375e-05	1.5392556780619644e-05	8.326783153266241e-06	1.2918467324355541e-05	4.900217326631075e-06	1.0730427344039342e-05	-7.312235160210837e-06	1.89098341485614e-05	1.7658520426896022e-15	2.2763725734825417e-05	2.0471772175416237e-06	1.3198015663176237e-05	6.453385799925662e-16	6.885946207372881e-06	1.3191943129586147e-05	9.657026399810141e-06	3.273439585599964e-05	2.622539179367569e-05	1.56416666160959e-05	1.6397691654453975e-05	2.0206034782373923e-06
Q08558	1.1503759361113486e-06	1.8642982825777877e-10	-5.838368185871675e-07	1.2938401376360333e-15	-2.6404941657178458e-15	4.618559736533206e-08	-1.4424807027203758e-15	-9.207111374151976e-09	-3.7745769967468924e-17	2.3454968565400276e-16	-3.61865449747066e-07	6.389251531318695e-07	-1.0391736332455291e-06	-6.271249057986178e-08	3.298747961951209e-16	-2.1917467957532184e-08	1.4881386372098821e-08	3.4323156300713775e-08	-4.731012592239111e-10	1.4898749003696147e-15	-1.7525241175626215e-10	2.6646962707094907e-10	1.1360312738619836e-06	-2.7502174979527835e-12	2.7027140864789685e-08	7.182247943746943e-06	2.8942574464426485e-09	-2.3250992539410557e-08	-4.006293093549901e-16	5.657214415875244e-16	-3.3560742009458406e-06	-1.0413091970900547e-16	1.1659455796795307e-15	-4.847366103265744e-16	-1.5800760533878128e-05	-6.349675829514624e-12	1.7658520426896022e-15	5.42260925544293e-16	2.7255438450053495e-10	-7.672723719887527e-17	6.453385799925662e-16	4.197222130064987e-09	-5.8514727207195363e-08	-5.25739808065257e-07	7.219085658422059e-16	6.366854870356511e-09	-3.8314335272640356e-16	7.792032317751773e-16	1.5895000258449164e-16
P27796	1.0873402690699611e-06	1.8642982825777877e-10	-5.838368185871675e-07	1.2938401376360333e-15	-2.6404941657178458e-15	4.6185597463896845e-08	-1.4424807027203758e-15	-9.207112552260663e-09	-3.774576996746893e-16	3.7034160892737284e-16	-3.61865449747066e-07	6.389251531318695e-07	-1.0391736327731873e-06	-6.271249057986178e-08	3.298747961951209e-16	-2.3056396647117944e-08	1.4881386372098821e-08	3.4323156300713775e-08	-4.731012592239111e-10	-8.010080109514057e-16	-1.7525253816564674e-10	2.6646962707094907e-10	1.1360312728806497e-06	-2.7503876644964354e-12	2.7027140864789685e-08	7.149294759354945e-06	2.8942574464426485e-09	-2.3250992539410557e-08	-1.0542876561973424e-16	5.657214415875244e-16	-3.356074201595352e-06	-1.0413091970900547e-16	1.1659455796795307e-15	-4.847366103265744e-16	-1.5800760533878128e-05	-6.349675829514624e-12	1.7658520426896022e-15	5.42260925544293e-16	2.7255438450053495e-10	-7.672723719887527e-17	6.453385799925662e-16	4.197222130064987e-09	-5.8514727207195363e-08	-5.25739808065257e-07	7.219085658422059e-16	6.366854870356511e-09	-3.8314335272640356e-16	1.129844686074007e-15	2.702150043936358e-16
P40433	1.0873402690699611e-06	1.8642982825777877e-10	-5.838368370578005e-07	1.2938401376360333e-15	-2.6404941657178458e-15	4.6185597463896845e-08	-1.4424807027203758e-15	-9.207112552260663e-09	-3.774576996746893e-16	3.7034160892737284e-16	-3.61865449747066e-07	6.389251531318695e-07	-1.0391736327884242e-06	-6.271249056665279e-08	3.298747961951209e-16	-2.3056396647117944e-08	1.4881386372098821e-08	3.4323156300713775e-08	-4.731012592239111e-10	-1.0733507346748838e-15	-1.7525253816564674e-10	2.6646962707094907e-10	1.1360312728806497e-06	-2.7503876644964354e-12	2.7027140864789685e-08	7.182247943746943e-06	2.8942574464426485e-09	-2.3250992539410557e-08	6.536583468423523e-16	5.657214415875244e-16	-3.356074201595352e-06	-1.0413091970900547e-16	1.1659455796795307e-15	-4.847366103265744e-16	-1.5800760533878128e-05	-6.349393566740877e-12	1.7658520426896022e-15	5.42260925544293e-16	2.7255438450053495e-10	-7.672723719887527e-17	6.453385799925662e-16	4.197222130064987e-09	-5.8514727207195363e-08	-5.25739808065257e-07	7.219085658422059e-16	6.366854870356511e-09	-3.8314335272640356e-16	5.649223430370035e-16	2.702150043936358e-16
P23542	1.1503759361113486e-06	5.055105958247007e-06	1.3232043682903408e-05	3.10636721107872e-06	3.3507200147039305e-06	1.7397432310858538e-06	4.224067294743656e-06	3.7051225846096343e-06	6.712158675118641e-06	1.3498442858804975e-05	4.812573508898973e-06	2.0696013887087976e-06	3.0026688789147965e-06	3.8738103786797755e-06	1.0688617572543216e-05	9.639901625743091e-06	6.280430586843364e-06	3.335999793108128e-06	2.649671567546804e-06	2.6733755876348395e-06	6.595582235899763e-06	6.4194498598830425e-06	2.601145145437319e-05	3.4353598352959278e-06	3.529237374722324e-06	9.724645416574525e-06	3.0170607673783632e-06	5.039226706962244e-06	9.879538027514273e-06	3.989424471889613e-06	4.4262853476537117e-08	4.098510050870668e-06	2.848575379789874e-06	3.350493908836523e-06	-1.2100723937064107e-05	4.404352790622123e-06	8.803780551537823e-06	5.430235906571398e-06	8.613140110096947e-07	3.6726228513110824e-06	3.222315400122067e-06	5.109786591710383e-06	2.7994558347790337e-06	2.300097703200098e-06	4.134459854247719e-06	9.993079191701733e-06	6.12859764647176e-06	5.7402054185712285e-06	8.156790266012343e-07
P54781	1.1503759361113486e-06	1.8642982825777877e-10	-5.838368370578005e-07	1.2938401376360333e-15	-2.6404941657178458e-15	4.6185597463896845e-08	-1.4424807027203758e-15	-9.207111374151976e-09	-3.774576996746893e-16	2.3454968565400276e-16	-3.61865449747066e-07	6.389251531318695e-07	-1.0391736334893183e-06	-6.271249056665279e-08	3.298747961951209e-16	-2.3056396647117944e-08	1.4881386372098821e-08	3.4323156300713775e-08	-4.731012592239111e-10	1.4898749003696147e-15	-1.7525241175626215e-10	2.6646962707094907e-10	1.1360312756087582e-06	-2.7503876644964354e-12	2.7027140864789685e-08	7.182247943746943e-06	2.8942574464426485e-09	-2.3250992539410557e-08	4.2171506247893695e-17	5.657214415875244e-16	-3.3560742009458406e-06	-1.0413091970900547e-16	1.1659455796795307e-15	-4.847366103265744e-16	-1.5800760533878128e-05	-6.349393566740877e-12	1.7658520426896022e-15	5.42260925544293e-16	2.7255438450053495e-10	-7.672723719887527e-17	6.453385799925662e-16	4.197222130064987e-09	-5.8514727207195363e-08	-5.25739808065257e-07	7.219085658422059e-16	6.366854870356511e-09	-3.8314335272640356e-16	3.506414542988298e-16	1.5895000258449164e-16
P22543	1.1503759361113486e-06	1.8642982825777877e-10	-5.838368370578005e-07	1.2938401376360333e-15	-2.6404941657178458e-15	4.6185597463896845e-08	-1.4424807027203758e-15	-9.207111374151976e-09	-3.7745769967468924e-17	2.3454968565400276e-16	-3.61865449747066e-07	6.389251531318695e-07	-1.0391736334893183e-06	-6.271249056665279e-08	3.298747961951209e-16	-2.1917467957532184e-08	1.4881386372098821e-08	3.4323156300713775e-08	-4.731012592239111e-10	1.4898749003696147e-15	-1.7525241175626215e-10	2.6646962707094907e-10	1.1360312756087582e-06	-2.7503876644964354e-12	2.7027140864789685e-08	7.182247943746943e-06	2.8942574464426485e-09	-2.3250992539410557e-08	6.536583468423523e-16	5.657214415875244e-16	-3.3560742009458406e-06	-1.0413091970900547e-16	1.1659455796795307e-15	-4.847366103265744e-16	-1.5800760533878128e-05	-6.349393566740877e-12	1.7658520426896022e-15	5.42260925544293e-16	2.7255438450053495e-10	-7.672723719887527e-17	6.453385799925662e-16	4.197222130064987e-09	-5.8514727207195363e-08	-5.25739808065257e-07	7.219085658422059e-16	6.366854870356511e-09	-3.8314335272640356e-16	3.506414542988298e-16	1.5895000258449164e-16
P32842	1.1503759361113486e-06	1.8642982825777877e-10	-5.838368370578005e-07	1.2938401376360333e-15	-2.6404941657178458e-15	4.6185597463896845e-08	-1.4424807027203758e-15	-9.207111374151976e-09	-3.7745769967468924e-17	2.3454968565400276e-16	-3.61865449747066e-07	6.389251531318695e-07	-1.0391736334893183e-06	-6.271249056665279e-08	3.298747961951209e-16	-2.1917467957532184e-08	1.4881386372098821e-08	3.4323156300713775e-08	-4.731012592239111e-10	1.4898749003696147e-15	-1.7525241175626215e-10	2.6646962707094907e-10	1.1360312756087582e-06	-2.7503876644964354e-12	2.7027140864789685e-08	7.182247943746943e-06	2.8942574464426485e-09	-2.3250992539410557e-08	6.536583468423523e-16	5.657214415875244e-16	-3.3560742009458406e-06	-1.0413091970900547e-16	1.1659455796795307e-15	-4.847366103265744e-16	-1.5800760533878128e-05	-6.349393566740877e-12	1.7658520426896022e-15	5.42260925544293e-16	2.7255438450053495e-10	-7.672723719887527e-17	6.453385799925662e-16	4.197222130064987e-09	-5.8514727207195363e-08	-5.25739808065257e-07	7.219085658422059e-16	6.366854870356511e-09	-3.8314335272640356e-16	3.506414542988298e-16	1.5895000258449164e-16
P32449	2.4155661715497388e-06	3.457640510926107e-06	4.4578474920417695e-06	2.9919896299614115e-06	2.544469755462184e-05	4.157577114250388e-07	3.4044706976331233e-06	2.8234613572556918e-06	2.3827009919366605e-05	8.020735591020514e-06	-3.61865449747066e-07	1.6343755754360195e-06	9.314893359882904e-07	9.156889287269744e-06	5.390483053165154e-06	2.3137121866357697e-06	7.4953431417401735e-06	3.4323156300713775e-08	2.4212023576325953e-06	4.699200554763302e-07	2.9901326717793876e-06	3.0091198166724366e-06	6.116636178253228e-06	1.9426390341666272e-06	2.7027140864789685e-08	8.94439751576724e-06	3.12309517463129e-06	1.6823774087110774e-06	5.735566908887967e-06	3.2943345062395697e-06	-3.3560742009458406e-06	8.837806531172113e-07	3.23638095365324e-06	3.0901583040811657e-06	2.685839666969474e-06	-6.349675829514624e-12	4.11186195764239e-06	4.43561307424239e-06	7.722859585573889e-07	-7.672723719887527e-17	5.329252667923732e-06	3.555945388362563e-06	3.846253369480358e-06	-4.091158733566289e-07	4.274171547597788e-06	5.878092314688776e-06	5.65548301149841e-06	6.082699915954203e-06	1.40087312984368e-06
P21623	1.0873402690699611e-06	1.8643046814278725e-10	-5.838368323140512e-07	1.2938401376360333e-15	-1.799666414623336e-15	4.618525351224001e-08	0.0	-9.207112552260663e-09	-3.7745769967468924e-17	2.3454968565400276e-16	-3.61865449747066e-07	6.389251531318695e-07	-1.0391736327731873e-06	-6.271249057986178e-08	0.0	-2.305639642715273e-08	1.488138752533737e-08	3.4323156300713775e-08	-4.731015783573494e-10	-1.521915220807671e-15	-1.7525253816564674e-10	2.66469914938732e-10	1.1360312756087582e-06	-2.7503876644964354e-12	2.7027140864789685e-08	7.182247944285272e-06	2.8942572060779815e-09	-2.3250992554063542e-08	6.536583468423523e-16	5.657214415875244e-16	-3.3560742009458406e-06	-3.718961418178767e-16	4.295588977766692e-16	-2.1075504796807585e-17	6.918060275452237e-10	-6.349675829514624e-12	1.7658520426896022e-15	-1.8075364184809766e-16	4.3432365620353484e-11	-7.672723719887527e-17	6.453385799925662e-16	4.197222130064987e-09	-5.85147270176074e-08	-5.25739808065257e-07	5.460253879824684e-15	6.366854870356511e-09	-3.8314335272640356e-16	5.649223430370035e-16	1.5895000258449164e-16
P25628	2.005271473995289e-06	1.8533370891463676e-06	-5.838368323140512e-07	1.5282282881243721e-06	2.289128682304376e-05	4.618525351224001e-08	2.252105451296025e-06	7.09339475897714e-06	3.426517148801061e-06	5.989567438255788e-06	2.1133343290844205e-06	1.1376816769082494e-06	2.0346193335384057e-07	5.530084117088774e-06	2.765214425381688e-06	3.175709642921812e-07	2.978008631908442e-06	7.78376265877401e-06	3.921917632637303e-06	7.23803764369721e-07	4.082532888287737e-06	1.330642682537572e-06	8.562703047861153e-06	9.594024334021684e-07	1.2328678749008404e-05	1.0637741675536279e-05	9.491791884739423e-07	2.033596959053442e-06	7.94551741305592e-06	1.4444817508515368e-06	-3.3560742009458406e-06	2.3595244444391425e-05	1.7177252541490977e-06	4.879783450465103e-06	1.5456510856382806e-06	2.5152129950811026e-05	3.368657565494489e-06	2.035034962102335e-05	4.571760021182038e-07	5.146260773122937e-06	1.0860989109013385e-06	3.2165112301931162e-06	4.278976961150186e-06	1.1016009118139849e-06	1.4774044242258063e-06	3.7797831832278776e-06	1.0551189320481226e-05	2.556566230301887e-06	3.880847900932972e-07
P00360	0.005433827985359312	0.009447894685179226	0.011150180813554997	0.007903603855710139	0.0076459590535671446	0.005917580210631484	0.010535663070563549	0.008982922309423866	0.011618413152632902	0.010162669811341136	0.009701852681831272	0.00536348392126735	0.010348497221174275	0.009995273797983708	0.011342268876131406	0.007462944833040832	0.01280352078533505	0.0073001037701006565	0.008425163197960406	0.0049875650134360685	0.007617747574712823	0.010032463935929893	0.011093843101243991	0.00748996137577561	0.008629171872609639	0.0071627549314672145	0.007817415590267253	0.009101107145768571	0.011206658955620799	0.007558185833286669	0.009409240844805145	0.008285346440451207	0.0086347900763633	0.00992005399454254	0.0085539536344442	0.012176209103955195	0.009734376469196736	0.009990368248852884	0.005416177736874346	0.008449463319010734	0.0077585272034839765	0.008948958806628559	0.007333044531907249	0.008181319874066671	0.009301727044903193	0.01044882601830159	0.012273910986965439	0.012389137514250937	0.005222122303623409
P27697	1.1503704284172966e-06	1.8643116619916016e-10	-5.838368259208948e-07	7.47147121733484e-16	-1.799666414623336e-15	4.618542692711422e-08	-3.9898402415669965e-16	-9.207113415293771e-09	-7.171696293819095e-16	2.3454968565400276e-16	-3.4754928604773826e-07	6.389251531661915e-07	-1.0391736327884242e-06	-6.271249057986178e-08	0.0	-2.3056396344665775e-08	1.488138754424292e-08	3.4323156983735706e-08	-4.731015783573494e-10	4.806048065708434e-17	-1.7917723353392342e-10	2.6647084251269933e-10	1.1360312701329142e-06	-2.7498913454107847e-12	2.7027141067717488e-08	7.198677853589344e-06	2.8942572060779815e-09	-2.325099308157107e-08	7.590871124620865e-16	4.714345346562703e-16	-3.3560742012087376e-06	-1.0413091970900547e-16	1.0636696516374666e-15	-7.58718172685073e-16	6.918060275452237e-10	-6.349393566740877e-12	1.396255103522011e-15	-3.133063125367026e-16	4.3432442484641205e-11	-7.672723719887527e-17	1.6778803079806723e-16	4.197222665149719e-09	5.584633839609593e-08	-5.257398083545515e-07	7.219085658422059e-16	6.36685545862684e-09	-3.8314335272640356e-16	1.168804847662766e-15	1.2716000206759332e-16
P42941	1.9357543153556595e-06	1.6717046304646544e-06	-5.838368270523063e-07	1.2067065508693271e-06	9.236756891796945e-07	8.419141742831069e-07	1.9859507111692623e-06	1.0960782088033702e-05	1.8590271793463356e-06	2.8244376980343215e-06	2.0899171193623828e-06	1.0482041468421667e-06	1.825764697141535e-06	3.39206589560414e-06	1.7675651898446272e-06	7.288709814178263e-07	2.0087387874170016e-06	0.0001967582204169285	8.160757899380402e-07	2.2497694802259883e-07	1.5638179200725695e-06	2.6646916328396544e-10	3.2034017116133675e-06	4.750502396408404e-07	1.6257759178277491e-06	7.859559752050623e-06	3.191701796551818e-06	1.8708827330574635e-06	7.5387548433100805e-06	8.771611943274875e-07	-2.1899150540317017e-06	2.272928042586e-06	4.968103065283219e-06	8.190249180223726e-07	-1.4700489197225963e-05	0.00014508089905703177	1.2319897972253038e-15	2.3556054479464097e-06	3.215749916480372e-07	2.560167034833396e-06	8.632286739593597e-07	1.6391322770018184e-06	2.589425923188577e-06	2.904730075479686e-06	2.0043674453349526e-06	4.759866942346578e-06	2.2822346943699347e-06	1.3613374871162688e-05	3.8525117862179833e-07
P00942	1.1503759358283685e-06	1.0007067609621509e-05	1.017772432442362e-05	8.374345928295703e-06	2.030542757456262e-05	6.787277999417797e-06	1.9155428444494105e-05	1.1445864399461502e-05	1.1644569531171372e-05	9.61904121243713e-05	1.081693435616821e-05	7.6110008578910885e-06	2.2369908457355453e-05	1.6427899784011368e-05	1.5099378785060537e-05	9.350727813991277e-06	1.309384497201239e-05	1.545907789480299e-05	1.6901608487271176e-05	5.279246300825987e-06	9.376635281463234e-06	1.0215408842291727e-05	2.5286212971550068e-05	1.2657094683104977e-05	6.301132799912533e-05	1.6821692678302785e-05	7.894234477541247e-06	1.1475922041310219e-05	1.0880407507444673e-05	6.078257636694027e-05	8.73174865485582e-06	2.2365676130834338e-05	7.441000460906976e-06	1.1043754553124268e-05	-1.8192433547878101e-06	1.5777924497768197e-05	9.814086691050171e-06	1.1564724604070102e-05	3.3097487533506525e-05	8.628853867154855e-06	9.227868725261327e-06	8.964456468926603e-06	8.131177135230924e-06	7.599590138346553e-06	2.0489422334166587e-05	9.351218634202327e-06	1.7359319075029813e-05	1.2885786318129843e-05	6.065463115578784e-06
P00401	2.014453004127007e-05	6.038112008421155e-05	3.442505467805699e-05	5.9841273034475724e-05	6.655367932847686e-05	8.208374242731312e-05	0.00011540247562498172	4.183610564435664e-05	5.8875810244963836e-05	0.0005609052720634479	0.00028973314036410215	1.7406284100858523e-05	6.812869676502309e-05	3.0093984954924704e-05	0.00012475492591606288	4.858417429524077e-05	0.0001172280356447148	2.2533204212588093e-05	0.00020576625926193703	1.5886678474704536e-05	8.55916489631873e-05	0.0001329075092642174	0.00015473991101192381	1.566275226431384e-05	2.47514516622678e-05	4.2934298781934075e-05	6.084110721659996e-05	9.521367091494854e-05	1.8738688925659998e-05	5.527623418076801e-05	3.1276270279815446e-05	4.093321042946447e-05	0.00012479338789028304	0.0005564859880570398	4.874723489268634e-05	5.560141537777845e-05	2.6927057485121252e-05	3.357062539003634e-05	1.6090889002451644e-05	6.212298136168838e-05	1.1139813382772935e-05	1.6834094087486298e-05	5.75349118546143e-05	3.4124115176615336e-05	5.7783298993347115e-05	8.422957864769716e-05	4.668132306149544e-05	2.0662498303722513e-05	3.911336790167705e-06
P09624	5.2777930597125834e-06	1.4115204995065925e-05	2.1751099764729717e-05	6.886435817058606e-06	2.7666908659223967e-05	2.5385875880331183e-05	-3.9898402415669965e-16	1.390334387748246e-05	2.107441998021123e-05	1.2627498266990904e-05	1.549075162861334e-05	1.0819506206652612e-05	8.381815098757837e-06	-6.271249057986178e-08	2.956615190087037e-05	4.270395348317726e-05	3.2640102933235367e-05	1.1958659270399592e-05	6.777312026754357e-06	2.8594506924386307e-06	4.5480826974469194e-05	1.7880655041991848e-05	1.3595358462307596e-05	5.594902300053451e-06	7.380842892115471e-06	7.18224794467287e-06	7.831531230280573e-06	0.00014384170299988036	1.811052725836033e-05	7.17066094712662e-05	4.9919352146040154e-06	8.209893290781222e-06	9.308876672699681e-06	1.0819597363092053e-05	-3.3649071374450893e-06	1.1359238924216306e-05	1.6640422045574822e-05	9.825256576115792e-06	3.890742982239517e-06	9.064590687296644e-06	1.8069480239791855e-16	1.2955472003799617e-05	5.416880174117173e-06	5.87147863952619e-06	1.1430279089671586e-05	1.2307901711086072e-05	7.98815073519561e-05	1.3048204458647207e-05	6.002146715258293e-06
P27809	1.0873347618557453e-06	1.8643042451426396e-10	-5.838368270523063e-07	7.47147121733484e-16	-1.799666414623336e-15	4.618542692711422e-08	1.9949201207834982e-16	-9.207113415293771e-09	-1.8872884983734462e-17	2.3454968565400276e-16	-3.4754928604773826e-07	6.389251531661915e-07	-1.0391736327884242e-06	-6.271249057986178e-08	-6.185152428658517e-17	-2.1917468026271316e-08	1.488138754424292e-08	3.432315834977958e-08	-4.731012804994736e-10	-1.5859958616837835e-15	-1.7917744421623108e-10	2.6646988295342283e-10	1.1360312743526507e-06	-2.7498913454107847e-12	2.7027140883237666e-08	7.198677853589344e-06	2.8942572060779815e-09	-1.9024936189036002e-08	2.509204621749675e-15	4.714345346562703e-16	-3.356074201595352e-06	-3.718961418178767e-16	1.0636696516374666e-15	2.739815623584986e-16	6.918060275452237e-10	-6.349675829514624e-12	1.396255103522011e-15	-3.133063125367026e-16	4.3432442484641205e-11	-7.672723719887527e-17	2.065083455976212e-16	4.197222338153494e-09	5.584633839609593e-08	-5.257398079640038e-07	5.460253879824684e-15	6.36685545862684e-09	-3.8314335272640356e-16	4.090816966819681e-16	1.2716000206759332e-16
P22108	1.0873347618557453e-06	1.8643042451426396e-10	-5.838368268478344e-07	7.47147121733484e-16	-1.799666414623336e-15	4.618542692711422e-08	1.9949201207834982e-16	-9.207113415293771e-09	0.0	2.3454968565400276e-16	-3.4754928604773826e-07	6.389251531661915e-07	-1.0391736327884242e-06	-6.271249057986178e-08	-6.185152428658517e-17	-2.1917468026271316e-08	1.488138754424292e-08	3.432315834977958e-08	-4.731012804994736e-10	-1.5859958616837835e-15	-1.7917744421623108e-10	2.6646988295342283e-10	1.1360312743526507e-06	-2.7498913454107847e-12	2.7027140883237666e-08	7.198677853589344e-06	2.8942572060779815e-09	-1.9024936189036002e-08	2.509204621749675e-15	4.714345346562703e-16	-3.356074201595352e-06	-3.718961418178767e-16	1.0841248372458794e-15	2.739815623584986e-16	6.918060275452237e-10	-6.349675829514624e-12	1.396255103522011e-15	-3.133063125367026e-16	2.725541692805294e-10	-7.672723719887527e-17	2.065083455976212e-16	4.197222338153494e-09	5.584633839609593e-08	-5.257398079640038e-07	5.460253879824684e-15	6.36685545862684e-09	-3.8314335272640356e-16	4.090816966819681e-16	1.2716000206759332e-16
P18900	1.1503759358283685e-06	1.8643009002891858e-10	-5.838368268478344e-07	0.0	-1.799666414623336e-15	4.6185253630517745e-08	-3.9898402415669965e-16	-9.207111771421183e-09	0.0	2.3454968565400276e-16	-3.6186544902401694e-07	6.389251531833525e-07	-1.0391736331693449e-06	-6.271249057986178e-08	0.0	-2.1917468026271316e-08	1.488138869748147e-08	3.4323156727602485e-08	-4.731019187663504e-10	-2.5792457952635267e-15	-1.7917744421623108e-10	2.6646916328396544e-10	1.1360312708002216e-06	-2.7498913454107847e-12	2.7027140883237666e-08	7.18224794467287e-06	2.8942574464426485e-09	-1.9024936189036002e-08	2.509204621749675e-15	-1.885738138625081e-17	-3.3560742009458406e-06	-3.718961418178767e-16	1.0841248372458794e-15	-7.58718172685073e-16	-1.580076053399344e-05	-6.349393566740877e-12	1.396255103522011e-15	5.42260925544293e-16	2.725541692805294e-10	0.0	1.8069480239791855e-16	4.197222338153494e-09	5.584633839609593e-08	-5.257398083545515e-07	7.219085658422059e-16	6.36685491237582e-09	0.0	8.181633933639362e-16	3.179000051689833e-17
P15019	0.002077447031914532	0.01629508903068854	0.004628951853532784	0.004547176922283071	0.0038865226885663367	0.0027267291935166578	0.00512265948317516	0.0031812839438950637	0.012060185522966975	0.007974641629111358	0.01688174960600703	6.389251531833525e-07	0.003956385537885137	-6.271249057986178e-08	0.011035221241110225	0.006252856269686395	1.488138869748147e-08	0.003070587716644618	0.0077555053300924215	0.0017514705449229566	-1.7917744421623108e-10	0.008367451208463416	0.005939902819009476	0.012196803603375736	0.00973497069196905	0.002894292165419113	0.0051306200904636615	-1.9024936189036002e-08	2.509204621749675e-15	-1.885738138625081e-17	0.00528577866141816	0.008942299547617556	0.010011424638567702	0.02258252129541222	0.004261641317210891	0.051521786613424415	0.0043671938470344175	0.00934773183704829	0.0024144983280544917	0.01511289018107909	0.0024038755370085095	0.0062711572243135906	0.004401087729200769	0.0051088452511229105	0.004736325579977721	0.003701026789690175	0.004616488090798854	0.013811128267804817	0.0018887549691572654
P28496	1.310844664297759e-06	1.8643113711347796e-10	-5.838368268478344e-07	7.47147121733484e-16	-1.799666414623336e-15	4.618542692711422e-08	-1.4424807027203758e-15	-9.207111771421183e-09	-7.737882843331129e-16	-2.8392856684431915e-16	-3.6186544914233405e-07	6.389251531833525e-07	-1.0391736327884242e-06	-6.271249057986178e-08	0.0	-2.3056396344665775e-08	1.488138869748147e-08	3.432315834977958e-08	-4.731012804994736e-10	-2.787507878110892e-15	-1.7917744421623108e-10	2.6647074655677167e-10	1.1360312743526507e-06	-2.7498913454107847e-12	2.7027141233749333e-08	7.1822479443929385e-06	2.894257566624982e-09	-1.9024936189036002e-08	2.509204621749675e-15	-1.885738138625081e-17	-3.3560742012087376e-06	-1.0413091970900547e-16	4.091037121682564e-16	-7.58718172685073e-16	6.918060275452237e-10	-6.348896246615706e-12	1.4510102056209133e-15	-3.133063125367026e-16	4.3432442484641205e-11	-7.672723719887527e-17	2.065083455976212e-16	4.197222338153494e-09	5.584633839609593e-08	-5.257398079640038e-07	5.460253879824684e-15	6.36685545862684e-09	0.0	8.766036357470746e-16	1.2716000206759332e-16
P53167	1.087334761523551e-06	1.8643042451426396e-10	-5.838368270523063e-07	7.47147121733484e-16	-1.799666414623336e-15	4.6185253630517745e-08	-6.138215756256918e-16	-9.207111771421183e-09	0.0	-1.7282608416610732e-16	-3.6186544914233405e-07	6.389251531661915e-07	-1.0391736327884242e-06	-6.271249057986178e-08	-6.185152428658517e-17	-2.3056396344665775e-08	1.488138869748147e-08	3.4323156727602485e-08	-4.731012804994736e-10	-1.5859958616837835e-15	-1.7917744421623108e-10	2.6646988295342283e-10	1.1360312743526507e-06	-2.7498913454107847e-12	2.7027140883237666e-08	7.18224794467287e-06	2.8942572060779815e-09	-1.9024936189036002e-08	2.509204621749675e-15	4.714345346562703e-16	-3.356074201595352e-06	-3.718961418178767e-16	-2.454622273009538e-16	-7.58718172685073e-16	-1.580076053399344e-05	-6.348573660588568e-12	1.396255103522011e-15	-3.133063125367026e-16	4.3432442484641205e-11	0.0	2.065083455976212e-16	4.197222248972705e-09	5.584633839609593e-08	-5.257398079640038e-07	7.219085658422059e-16	6.36685545862684e-09	0.0	4.090816966819681e-16	3.179000051689833e-17
P54114	1.087334761523551e-06	1.8643042451426396e-10	-5.838368270523063e-07	7.47147121733484e-16	-1.799666414623336e-15	4.618542692711422e-08	-6.138215756256918e-16	-9.207111771421183e-09	-1.8872884983734462e-17	-2.8392856684431915e-16	-3.4754928468051814e-07	6.389251531661915e-07	-1.0391736327884242e-06	-6.271249057986178e-08	-6.185152428658517e-17	-2.3056396344665775e-08	1.488138869748147e-08	3.432315834977958e-08	-4.731012804994736e-10	-1.5859958616837835e-15	-1.7917723353392342e-10	2.6646988295342283e-10	1.1360312743526507e-06	2.1270817956457185e-16	2.7027140883237666e-08	7.198677853589344e-06	2.8942572060779815e-09	-1.9024936189036002e-08	-1.518174224924173e-15	4.714345346562703e-16	-3.356074201595352e-06	-3.718961418178767e-16	-2.454622273009538e-16	2.739815623584986e-16	-1.580076053399344e-05	-6.348896246615706e-12	1.396255103522011e-15	-3.133063125367026e-16	4.3432442484641205e-11	0.0	2.065083455976212e-16	4.197222248972705e-09	5.584633839609593e-08	-5.257398079640038e-07	5.460253879824684e-15	6.36685545862684e-09	-3.8314335272640356e-16	4.090816966819681e-16	1.2716000206759332e-16
Q00055	1.1360746455527738e-06	1.8643009002891858e-10	1.3683171734241625e-05	2.2104181944856684e-07	2.0874465806705355e-07	4.2487682401398986e-07	-6.138215756256918e-16	-9.207111771421183e-09	1.700257210488446e-06	-2.8392856684431915e-16	-1.1014904253173929e-07	6.693012632673953e-07	-1.819639282967321e-07	4.6306670461772e-08	3.4030785096531156e-07	6.173584503663433e-08	1.488138869748147e-08	1.2831988757488834e-07	1.3903073683531688e-07	4.3712725441554916e-07	3.0283064536299137e-08	1.0065724608963536e-06	1.1360312708002216e-06	8.141914193542689e-08	8.514812131264328e-08	7.198677853589344e-06	1.6042708823456686e-07	2.5204416922484575e-07	-1.518174224924173e-15	4.714345346562703e-16	-3.3560742009458406e-06	1.342919696631966e-07	7.909958340562253e-08	1.4468319627363126e-07	6.917526758297839e-08	6.695034890223843e-07	2.870048094834338e-07	3.9340735828288457e-07	8.188497397940579e-08	1.035586756269937e-07	1.1276629179493199e-07	6.048752953371289e-05	2.2271973987121405e-07	-4.222343627720898e-07	1.8980471835657817e-07	9.37082541190146e-07	1.997178194064644e-07	4.806650186557368e-05	1.2716000206759332e-16
P40319	1.1503759359390998e-06	3.621037710907731e-08	-5.504551496913427e-07	3.087115235276754e-08	2.1468372717102444e-08	5.848602762416982e-08	2.849415357081889e-08	2.5448061901953763e-08	8.180958321732623e-08	5.503467799097886e-07	-2.376892795874529e-07	6.482049377962391e-07	-1.012432695602304e-06	2.4174774968381043e-07	1.6568837994592107e-07	1.1859160856284169e-08	2.723891517602014e-06	5.824677944992497e-07	1.8206298096896933e-08	4.79926016362203e-09	1.6479889288997133e-08	2.441049077786245e-08	1.1733612606024943e-06	1.9206202498056734e-08	6.316832184618358e-08	7.249733100430213e-06	1.9705644130738328e-07	2.0184576888916214e-08	1.2947913014039565e-06	3.2658634742691866e-08	-3.195007902282663e-06	2.6985343426729964e-08	3.8834311468366516e-08	3.200004910628363e-08	2.3903887940636772e-08	5.3163149130004346e-08	2.343472605518688e-08	3.246385872803614e-08	6.8984775698784645e-09	2.215388450066883e-08	1.3273643059028453e-08	3.196326408096218e-08	1.611845421340827e-07	-4.918149705169251e-07	8.36965349350718e-08	1.2317660595079325e-07	1.0085254779020566e-07	6.113922754428239e-08	2.3930461077908967e-08
P32463	1.1503759359390998e-06	1.8643042451426396e-10	-5.838368270523063e-07	7.47147121733484e-16	-1.2096118524517503e-15	4.6185253630517745e-08	-1.0281511391730337e-15	-9.207113415293771e-09	-1.8872884983734462e-17	-1.7282608416610732e-16	-3.4754928468051814e-07	6.389251531661915e-07	-1.0384923550773917e-06	-6.321785751539807e-08	-6.185152428658517e-17	-2.3056396344665775e-08	1.488138754424292e-08	3.432315754722881e-08	3.4040900091881667e-15	-2.5792457952635267e-15	-3.924948187045852e-12	-1.903125898350561e-15	1.1360312743526507e-06	2.1270817956457185e-16	2.7027140883237666e-08	7.18224794467287e-06	2.8942574464426485e-09	-1.9024936189036002e-08	2.1085753123946847e-17	-1.885738138625081e-17	-3.356074201595352e-06	-1.0413091970900547e-16	-2.454622273009538e-16	2.739815623584986e-16	9.903317679826624e-08	4.506510400999033e-10	1.2319897972253038e-15	-3.133063125367026e-16	4.3432442484641205e-11	0.0	2.065083455976212e-16	4.197223675865324e-09	5.6012873548993316e-08	-5.25787883111797e-07	7.219085658422059e-16	6.36685545862684e-09	-3.8314335272640356e-16	4.090816966819681e-16	3.179000051689833e-17
P38158	1.1503759359390998e-06	1.8643042451426396e-10	-5.838368270523063e-07	0.0	-1.799666414623336e-15	4.6185253630517745e-08	-1.0281511391730337e-15	-9.207111771421183e-09	-1.8872884983734462e-17	-1.7282608416610732e-16	-3.6186544914233405e-07	6.389251531833525e-07	-1.0384923550773917e-06	-6.321785751539807e-08	0.0	-2.1917468026271316e-08	1.488138779001507e-08	3.4323158025344165e-08	-6.382668767227812e-17	-2.5792457952635267e-15	-3.92517993758428e-12	-1.903125898350561e-15	1.1360312708002216e-06	2.1270817956457185e-16	2.7027140883237666e-08	7.18224794467287e-06	2.8942574464426485e-09	-1.9024936189036002e-08	7.380013593381397e-16	-1.885738138625081e-17	-3.3560742009458406e-06	-1.0413091970900547e-16	-2.454622273009538e-16	-7.58718172685073e-16	9.903317679826624e-08	4.506505965441159e-10	1.2319897972253038e-15	5.42260925544293e-16	2.725541692805294e-10	0.0	1.8069480239791855e-16	4.1972236015479995e-09	5.6012873548993316e-08	-5.257878835023446e-07	7.219085658422059e-16	6.36685491237582e-09	-3.8314335272640356e-16	8.181633933639362e-16	3.179000051689833e-17
P27515	1.1503759359390998e-06	1.8643009002891858e-10	-5.838368270523063e-07	0.0	-1.2096118524517503e-15	4.618542692711422e-08	-1.0281511391730337e-15	-9.207111771421183e-09	0.0	-1.7282608416610732e-16	-3.6186544914233405e-07	6.389251531833525e-07	-1.0384923550773917e-06	-6.321785751539807e-08	0.0	-2.3056396344665775e-08	1.488138779001507e-08	3.4323158025344165e-08	-6.382668767227812e-17	-2.5792457952635267e-15	-3.92517993758428e-12	-1.903125898350561e-15	1.1360312708002216e-06	-2.7498913454107847e-12	2.7027140883237666e-08	7.198677853589344e-06	2.8942574464426485e-09	-1.9024936189036002e-08	7.380013593381397e-16	-1.885738138625081e-17	-3.3560742009458406e-06	-1.0413091970900547e-16	-2.454622273009538e-16	2.739815623584986e-16	9.903317679826624e-08	4.506510400999033e-10	1.2319897972253038e-15	5.42260925544293e-16	2.725541692805294e-10	-7.672723719887527e-17	2.065083455976212e-16	4.1972236015479995e-09	5.6012873548993316e-08	-5.257878835023446e-07	7.219085658422059e-16	6.36685545862684e-09	-3.8314335272640356e-16	8.181633933639362e-16	3.179000051689833e-17
P15807	1.1503759359390998e-06	1.8643009002891858e-10	-5.838368270523063e-07	0.0	-1.2096118524517503e-15	4.618542692711422e-08	-1.0281511391730337e-15	-9.207111771421183e-09	0.0	-4.2402756302951455e-12	-3.6186544914233405e-07	6.389251531833525e-07	-1.0384923550773917e-06	-6.321785751539807e-08	0.0	-2.3056396344665775e-08	1.488138779001507e-08	3.4323158025344165e-08	-6.382668767227812e-17	-2.5792457952635267e-15	-3.92517993758428e-12	-1.903125898350561e-15	1.1360312708002216e-06	-2.7498913454107847e-12	2.7027140883237666e-08	7.198677853589344e-06	2.891188230010282e-09	-1.9024936189036002e-08	7.380013593381397e-16	-1.885738138625081e-17	-3.3560742009458406e-06	-1.0413091970900547e-16	-2.454622273009538e-16	2.739815623584986e-16	9.903317679826624e-08	4.506510400999033e-10	1.2319897972253038e-15	-2.492891446604028e-10	2.725541692805294e-10	-7.672723719887527e-17	2.065083455976212e-16	4.1972236015479995e-09	5.6012873548993316e-08	-5.257878835023446e-07	7.219085658422059e-16	6.36685545862684e-09	0.0	8.181633933639362e-16	3.179000051689833e-17
Q06408	1.1503759359390998e-06	1.8643009002891858e-10	-5.838368270523063e-07	0.0	-1.2096118524517503e-15	4.6185253630517745e-08	-1.0281511391730337e-15	-9.207111771421183e-09	0.0	-1.7282608416610732e-16	-3.6186544914233405e-07	6.389251531833525e-07	-1.0384923552449969e-06	-6.321785751539807e-08	0.0	-2.1917468026271316e-08	1.488138779001507e-08	3.4323158025344165e-08	3.4040900091881667e-15	-2.5792457952635267e-15	-3.92517993758428e-12	-1.2634197140310445e-15	1.1360312708002216e-06	2.1270817956457185e-16	2.7027140883237666e-08	7.18224794467287e-06	2.8942574464426485e-09	-1.9024936189036002e-08	7.380013593381397e-16	-1.885738138625081e-17	3.6275775458797856e-05	-1.0413091970900547e-16	1.0636696516374666e-15	-7.58718172685073e-16	9.903317679826624e-08	9.98794516838952e-05	1.2319897972253038e-15	5.42260925544293e-16	2.725541692805294e-10	0.0	1.8069480239791855e-16	4.1972236015479995e-09	5.601287367166788e-08	-5.257878835023446e-07	7.219085658422059e-16	6.36685491237582e-09	0.0	8.181633933639362e-16	3.179000051689833e-17
P47912	1.315021374393904e-07	2.7776697439377573e-07	-5.838368270523063e-07	1.5703322567001174e-07	3.4717539782228915e-07	4.618542692711422e-08	4.8210375666066e-07	2.3559216663295668e-07	2.400305212046287e-07	1.8391654530396848e-07	-3.6186544914233405e-07	6.944602766072287e-07	-9.110707517746288e-07	-1.1579519174760427e-08	3.147346169571639e-07	5.16560740873485e-08	3.773170725827304e-07	7.235432415562466e-08	-6.382668767227812e-17	2.2530271830105597e-08	9.589578111412974e-08	3.58255386068407e-07	1.2498421617131372e-06	7.476712897646629e-08	2.7027141104613452e-08	7.198677853589344e-06	1.3702216452403849e-07	1.923541729708443e-07	-4.2171506247893695e-16	8.852745252670529e-08	-3.3560742010850216e-06	1.6479680417447314e-07	1.0636696516374666e-15	3.1436298982694197e-07	2.0396096176527142e-07	1.8598968204284475e-07	1.396255103522011e-15	5.42260925544293e-16	2.725541692805294e-10	0.0	2.065083455976212e-16	1.660033568354032e-07	4.63363227213726e-07	-3.9450385500832665e-07	2.047809391661827e-07	7.937072639854173e-07	-3.8314335272640356e-16	1.3589994034939536e-08	3.179000051689833e-17
P38071	-5.770010626786913e-07	1.8642990097198428e-10	-5.838368270523063e-07	2.733465079512746e-16	-1.3423741289403573e-15	4.618542692711422e-08	5.984760362350494e-16	-9.20711141524879e-09	-7.737882843331129e-16	2.8392856684431915e-16	-3.6186544914233405e-07	6.389251533378016e-07	-1.0384923550316811e-06	-6.321785754181605e-08	-7.21601116676827e-16	-2.1917468026271316e-08	1.488138799797612e-08	3.4323156727602485e-08	-6.382668767227812e-17	-1.5859958616837835e-15	-3.924252935430568e-12	-1.6312507700147664e-15	1.1360312756087582e-06	-2.7502033174074792e-12	2.7027141104613452e-08	7.198677853589344e-06	2.8942572060779815e-09	-1.902493605715912e-08	-4.2171506247893695e-16	8.108673996087849e-16	-3.3560742009458406e-06	1.6479680417447314e-07	1.0636696516374666e-15	2.739815623584986e-16	6.053866381205241e-16	4.5065078471929845e-10	1.396255103522011e-15	5.42260925544293e-16	2.725541692805294e-10	0.0	2.065083455976212e-16	4.1972221152015224e-09	5.601287383895138e-08	-5.257878833721621e-07	5.644012423857247e-16	6.366855178498113e-09	-3.8314335272640356e-16	4.090816966819681e-16	3.179000051689833e-17
P00815	6.962666446153273e-05	0.00012629097861804528	0.0015704391191145972	0.0003084918612811094	0.0001687368266075678	0.00010340524436751998	7.752899798402457e-05	2.14433259170591e-05	6.813164036574156e-05	0.00033987527993435153	8.898909636552489e-05	6.503882845336913e-06	0.0014564422829134243	0.002981047780662616	0.0009288569642181476	1.446407083104792e-05	0.0005950866069069051	5.135919428176222e-05	2.30766948230224e-05	5.8740083169597604e-06	0.00023327178773157207	6.888891154901582e-05	0.00011822186627827834	0.0015778149338727537	0.00021425803950773188	0.00028515587851928633	8.526859912935715e-05	0.0010902829091216375	6.537859056800407e-05	6.044270358398318e-05	3.9397333368517005e-05	0.00015645990541045517	5.8164355894377405e-05	0.0008878462381035652	9.252402582157326e-05	0.0003700764465921208	4.030612263632636e-05	0.0032236250266887852	1.177278859351264e-05	0.0003323452045425941	9.695417870231235e-05	7.888423718769344e-05	0.00011916078286938327	4.197310437888954e-05	0.0003567777246278085	0.00023727345571812245	0.0039152349024034324	0.0004440396413454376	1.0870883343127743e-05
P53318	-5.770010626786913e-07	1.8642990097198428e-10	-5.838368270523063e-07	2.733465079512746e-16	-1.3423741289403573e-15	4.6185253630517745e-08	5.984760362350494e-16	-9.207111004280641e-09	-7.737882843331129e-16	2.8392856684431915e-16	-3.6186544914233405e-07	6.389251528744544e-07	-1.0384923550316811e-06	-6.321785751539807e-08	-7.21601116676827e-16	-2.1917468026271316e-08	1.488138799797612e-08	3.4323156727602485e-08	3.4040900091881667e-15	-2.5792457952635267e-15	-3.924252935430568e-12	-1.6312507700147664e-15	1.1360312756087582e-06	-2.7502033174074792e-12	2.7027141104613452e-08	7.18224794467287e-06	2.8942579958476014e-09	-1.9024936189036002e-08	7.380013593381397e-16	8.108673996087849e-16	-3.3560742009458406e-06	1.6479680417447314e-07	1.0636696516374666e-15	-7.58718172685073e-16	6.053866381205241e-16	4.5065078471929845e-10	1.2319897972253038e-15	5.42260925544293e-16	2.725541692805294e-10	0.0	1.8069480239791855e-16	4.197221892249551e-09	5.601287383895138e-08	-5.257878833721621e-07	5.644012423857247e-16	6.366855178498113e-09	0.0	-2.1428088873817376e-16	3.179000051689833e-17
P32377	7.017225340677073e-06	1.8529675510514914e-05	1.95454401580221e-05	1.0769227321460803e-05	1.159252582647503e-05	7.333675215986348e-06	1.5130015552523275e-05	1.2851203331493135e-05	4.2315572638083745e-05	2.684322329803327e-05	1.413283478668762e-05	1.2254548645939615e-05	1.1892417093437583e-05	1.521183736655207e-05	1.8046115691072333e-05	8.37381210069711e-06	2.148593022676671e-05	1.0173264793412485e-05	2.7443191508898415e-05	2.7352441422315232e-06	1.800321675396681e-05	1.6444859514890593e-05	1.992240051468141e-05	1.1371591045744672e-05	1.2881163545023875e-05	1.5034835083897383e-05	1.0506446570240553e-05	0.0001781435874853019	0.00010151753143812153	9.440249033360132e-06	7.931710590311879e-06	3.3933614082613984e-05	1.2793901165132575e-05	1.4755636269592727e-05	1.588528993987523e-05	4.1760752124696684e-05	1.645748997530681e-05	1.7034859559612926e-05	3.987292896669723e-06	1.1836466981837317e-05	7.701460717157653e-06	1.2282796527554086e-05	8.27115797401445e-06	6.5237204030070536e-06	1.3125707237538492e-05	4.484658333545548e-05	2.0155317644757535e-05	2.6705963790530622e-05	2.8805591195205196e-06
P38972	4.6928106917668446e-05	0.00016059872159210293	0.0015234319155064974	0.00010746561207813088	0.0009254324881718716	0.00012367173807728156	0.0017803429755389108	0.000743526661525038	0.000267202531800147	0.00020691982387823697	0.0005085634396931841	0.0002610847363808906	0.00013954444957151559	0.00023670279560280365	0.00020058990389854313	0.00019084507228774765	0.0001745524347111679	0.001785721170451482	7.944410806436829e-05	2.8212426324000398e-05	8.440029664974533e-05	0.00016263280744083962	0.00016102228711647787	0.00029222822982959476	8.820964565004394e-05	0.0019000353691614985	9.822500911444375e-05	0.00021555685536501818	0.001427420980204487	0.00010572784413853159	0.00010551592927884681	9.443113848838217e-05	0.002860563526626559	0.00010155799516757544	0.0004918281575203603	0.00012467242105975611	0.00010717872805612745	0.00023379209528293153	0.00017343151540630524	0.0003634429126718309	5.430292520786509e-05	0.000253349651700008	7.150142614465212e-05	0.00041266495034890046	0.030886347274289534	0.00014868025170415342	0.00017369102292899297	0.00020988676872569543	4.380825129030134e-05
P15202	-5.770010626786913e-07	1.8642990097198428e-10	-5.83836826984149e-07	2.733465079512746e-16	-1.3423741289403573e-15	4.6185253630517745e-08	5.984760362350494e-16	-9.207111004280641e-09	-7.737882843331129e-16	2.8392856684431915e-16	-3.6186544914233405e-07	6.389251528744544e-07	-1.0384923550316811e-06	-6.321785751539807e-08	-7.21601116676827e-16	-2.1917468026271316e-08	1.488138799797612e-08	3.4323156727602485e-08	3.4040900091881667e-15	-2.5792457952635267e-15	-3.924252935430568e-12	-1.6312507700147664e-15	1.1360312756087582e-06	-2.7502033174074792e-12	2.7027141104613452e-08	7.18224794467287e-06	2.8942579958476014e-09	-1.9024936189036002e-08	7.380013593381397e-16	8.108673996087849e-16	-3.3560742009458406e-06	1.6479680417447314e-07	1.0636696516374666e-15	-7.58718172685073e-16	6.053866381205241e-16	4.5065078471929845e-10	1.2319897972253038e-15	5.42260925544293e-16	2.725541692805294e-10	0.0	1.8069480239791855e-16	4.197221892249551e-09	5.601287383895138e-08	-5.257878833721621e-07	5.644012423857247e-16	6.366855178498113e-09	0.0	-2.1428088873817376e-16	3.179000051689833e-17
P22434	-4.1653787802639845e-07	1.864294501439101e-10	-5.838368270523063e-07	2.733465079512746e-16	-1.3423741289403573e-15	4.618542692711422e-08	5.984760362350494e-16	-9.207111004280641e-09	-7.737882843331129e-16	2.8392856684431915e-16	-3.6186544914233405e-07	6.389251528744544e-07	-1.0384923550316811e-06	-6.321785751539807e-08	-8.246869904878023e-16	-2.1917468026271316e-08	1.488138799797612e-08	3.4323156727602485e-08	3.4040900091881667e-15	-2.5792457952635267e-15	-3.924252935430568e-12	-1.6312507700147664e-15	1.1360312756087582e-06	-2.7502033174074792e-12	2.7027141104613452e-08	7.18224794467287e-06	2.8942579958476014e-09	-1.9024936189036002e-08	7.380013593381397e-16	8.108673996087849e-16	-3.3560742010695565e-06	1.6479680417447314e-07	1.0636696516374666e-15	-7.58718172685073e-16	6.053866381205241e-16	4.5065078471929845e-10	1.2319897972253038e-15	5.42260925544293e-16	4.3432442484641205e-11	0.0	1.8069480239791855e-16	4.197221892249551e-09	5.601287383895138e-08	-5.257878833721621e-07	5.644012423857247e-16	6.366855178498113e-09	0.0	-2.1428088873817376e-16	3.179000051689833e-17
P38714	-4.1653787802639845e-07	1.864294501439101e-10	-5.838368270523063e-07	2.733465079512746e-16	-1.3423741289403573e-15	4.618542692711422e-08	5.984760362350494e-16	-9.207111004280641e-09	-7.737882843331129e-16	2.8392856684431915e-16	-3.6186544914233405e-07	6.389251528744544e-07	-1.0384923550316811e-06	-6.321785751539807e-08	-8.246869904878023e-16	-2.1917468026271316e-08	1.488138799797612e-08	3.4323156727602485e-08	3.4040900091881667e-15	-2.5792457952635267e-15	-3.924252935430568e-12	-1.6312507700147664e-15	1.1360312756087582e-06	-2.7502033174074792e-12	2.7027141104613452e-08	7.18224794467287e-06	2.8942579958476014e-09	-1.9024936189036002e-08	7.380013593381397e-16	8.108673996087849e-16	-3.3560742010695565e-06	1.6479680417447314e-07	1.0636696516374666e-15	-7.58718172685073e-16	6.053866381205241e-16	4.5065078471929845e-10	1.2319897972253038e-15	5.42260925544293e-16	4.3432442484641205e-11	0.0	1.8069480239791855e-16	4.197221892249551e-09	5.601287383895138e-08	-5.257878833721621e-07	5.644012423857247e-16	6.366855178498113e-09	0.0	-2.1428088873817376e-16	3.179000051689833e-17
P42826	-5.770010626786913e-07	1.8642990097198428e-10	-5.838368270523063e-07	2.733465079512746e-16	-1.3423741289403573e-15	4.6185253630517745e-08	5.984760362350494e-16	-9.207111004280641e-09	-7.737882843331129e-16	2.8392856684431915e-16	-3.6186544914233405e-07	6.389251528744544e-07	-1.0384923550316811e-06	-6.321785751539807e-08	-7.21601116676827e-16	-2.1917468026271316e-08	1.488138799797612e-08	3.4323156727602485e-08	3.4040900091881667e-15	-2.5792457952635267e-15	-3.924252935430568e-12	-1.6312507700147664e-15	1.1360312756087582e-06	-2.7502033174074792e-12	2.7027141104613452e-08	7.18224794467287e-06	2.8942579958476014e-09	-1.9024936189036002e-08	7.380013593381397e-16	8.108673996087849e-16	-3.3560742009458406e-06	1.6479680417447314e-07	1.0636696516374666e-15	-7.58718172685073e-16	6.053866381205241e-16	4.5065078471929845e-10	1.2319897972253038e-15	5.42260925544293e-16	2.725541692805294e-10	0.0	1.8069480239791855e-16	4.197221892249551e-09	5.601287383895138e-08	-5.257878833721621e-07	5.644012423857247e-16	6.366855178498113e-09	0.0	-2.1428088873817376e-16	3.179000051689833e-17
P32861	4.174938233688907e-05	0.0001397164162164881	-5.838368270523063e-07	0.00011938981762302013	0.00018888182148943934	2.3036633191268235e-05	0.00014583181574670732	9.311422624755959e-05	0.00018326893839618413	6.353503309279925e-05	-3.6186544914233405e-07	2.6290882737303153e-05	0.00010730299529648876	8.36592393165128e-05	0.00016939826358153861	5.366364154278374e-05	0.0001979390355566064	8.951254484177618e-05	9.012011498248513e-05	2.18514236302634e-05	0.00010617917153811673	0.0002398423626799638	0.00011616419087477593	8.093460771985988e-05	7.326275894667473e-05	7.338895557411232e-05	7.244701339122211e-05	3.4599423087915847e-06	0.0002069411396472581	0.00011600703685274165	0.00019068319179335879	0.0001603726392166095	0.00012979406599527302	-7.58718172685073e-16	0.0001069490572223288	8.974852069696647e-05	1.2319897972253038e-15	9.356970753834651e-05	6.000643029467163e-05	0.00010651931960643786	2.0661602003018857e-05	0.00020699741428963875	5.3787459233730164e-05	5.178526249741e-05	0.00013564032524315063	5.685881233078394e-05	0.00022573026929331792	0.0002917330057758591	3.179000051689833e-17
P38145	1.7524371952534258e-06	2.047896362910338e-05	1.3729737015012156e-05	1.1841259837465631e-05	6.590753562999411e-06	2.5359325272659443e-06	1.10381287443276e-05	7.1640275969441115e-06	1.9571353916408617e-05	8.221144504359597e-06	8.645727301466707e-06	2.753825744295969e-06	5.250131047674166e-06	7.007244720964394e-06	4.3670174967013324e-05	3.4584471668489396e-06	1.107094390390218e-05	5.221860665789164e-06	5.150589974825698e-06	1.5482184635622298e-06	5.547197730554723e-06	7.3096920131205745e-06	1.2325609010835158e-05	3.5011045844523274e-06	5.672901568065218e-06	1.2330972152738647e-05	9.328374554630842e-06	1.0458441840591252e-05	1.0583065404290784e-05	4.874751176134397e-06	6.50241297228275e-06	6.1485034955085604e-06	1.692718497691855e-05	7.986818212038305e-06	6.9147629115820566e-06	7.982425590389925e-06	8.135234328686345e-06	8.354873422149586e-06	2.3989866243403654e-06	1.0633336982840607e-05	3.892869725485228e-06	6.752334682499968e-06	9.08004214638353e-06	2.9846802040452677e-06	7.2425401029524366e-06	8.207746488208063e-06	1.012501104208066e-05	1.1247966135344533e-05	4.507238006250441e-06
P38954	-4.1501827945792467e-07	1.8642990097198428e-10	-5.66107020053715e-07	8.79541300135049e-10	8.431554130827281e-10	4.683999577012908e-08	1.6721569150683979e-09	-7.703110986747609e-09	3.4616150035206076e-09	1.188852905960305e-09	-3.5876771577171155e-07	6.389251528744544e-07	-1.0365447822922532e-06	-5.9597492885919666e-08	6.287721306195156e-09	-2.1917468026271316e-08	2.1677579083545184e-08	3.6889513694152826e-08	8.754271043909135e-10	4.627678800821765e-10	6.091259330440508e-09	1.1526822778983087e-08	1.1562883843327078e-06	1.1176423441012992e-09	2.7027141104613452e-08	7.185813619633571e-06	6.989358569960632e-09	-1.7518486996523973e-08	2.3949668821331026e-09	3.981051764193733e-09	-3.3397911172617836e-06	1.6479680417447314e-07	7.633590123772283e-10	2.7261715736100855e-09	2.3833886608009964e-08	4.281002549950109e-08	8.552652919649474e-09	4.206449696550531e-09	2.725541692805294e-10	1.679671747687275e-07	1.8069480239791855e-16	1.561947779825593e-08	6.725021137403587e-08	-5.24587079782477e-07	9.133899433304341e-10	7.471945556599362e-09	7.041242387203181e-08	1.9562800035460648e-09	3.900613846368113e-09
P26364	-5.770010626786913e-07	1.8642990097198428e-10	-5.838142883544763e-07	2.733465079512746e-16	-1.3423741289403573e-15	4.6185253630517745e-08	5.984760362350494e-16	-9.207111004280641e-09	-7.737882843331129e-16	2.8392856684431915e-16	-3.6186544914233405e-07	6.389251528744544e-07	-1.0384923550316811e-06	1.4799831566944915e-06	-7.21601116676827e-16	-2.1917468026271316e-08	1.491527598838674e-08	3.4323156727602485e-08	3.4040900091881667e-15	-2.5792457952635267e-15	-3.924252935430568e-12	-1.6312507700147664e-15	1.1360425755129947e-06	-2.7502033174074792e-12	2.7027141104613452e-08	7.442694675158117e-06	2.8942579958476014e-09	-1.9024936189036002e-08	7.380013593381397e-16	8.108673996087849e-16	-3.3560742009458406e-06	1.6479680417447314e-07	1.0636696516374666e-15	-7.58718172685073e-16	6.053866381205241e-16	4.5065078471929845e-10	8.927025346537999e-07	5.42260925544293e-16	2.725541692805294e-10	0.0	7.23189826126716e-07	4.197221892249551e-09	5.601287383895138e-08	-5.257878833721621e-07	5.644012423857247e-16	6.366855178498113e-09	1.3066848615832177e-11	-2.1428088873817376e-16	3.179000051689833e-17
P53314	-5.770010626786913e-07	1.8642990097198428e-10	-5.838368270523063e-07	2.733465079512746e-16	-1.3423741289403573e-15	4.6185253630517745e-08	5.984760362350494e-16	-9.207111004280641e-09	-7.737882843331129e-16	2.8392856684431915e-16	-3.6186544914233405e-07	6.389251528744544e-07	-1.0384923550316811e-06	-6.321785751539807e-08	-7.21601116676827e-16	-2.1917468026271316e-08	1.488138799797612e-08	3.4323156727602485e-08	3.4040900091881667e-15	-2.5792457952635267e-15	-3.924252935430568e-12	-1.6312507700147664e-15	1.1360312756087582e-06	-2.7502033174074792e-12	2.7027141104613452e-08	7.18224794467287e-06	2.8942579958476014e-09	-1.9024936189036002e-08	7.380013593381397e-16	8.108673996087849e-16	-3.3560742009458406e-06	1.6479680417447314e-07	1.0636696516374666e-15	-7.58718172685073e-16	6.053866381205241e-16	4.5065078471929845e-10	1.2319897972253038e-15	5.42260925544293e-16	2.725541692805294e-10	0.0	1.8069480239791855e-16	4.197221892249551e-09	5.601287383895138e-08	-5.257878833721621e-07	5.644012423857247e-16	6.366855178498113e-09	0.0	-2.1428088873817376e-16	3.179000051689833e-17
Q99312	-5.770010626786913e-07	1.8642990097198428e-10	-5.838368270523063e-07	2.733465079512746e-16	-1.3423741289403573e-15	4.6185253630517745e-08	5.984760362350494e-16	-9.207111004280641e-09	-7.737882843331129e-16	2.8392856684431915e-16	-3.6186544914233405e-07	6.389251528744544e-07	-1.0384923550316811e-06	-6.321785751539807e-08	-7.21601116676827e-16	-2.1917468026271316e-08	1.488138799797612e-08	3.4323156727602485e-08	3.4040900091881667e-15	-2.5792457952635267e-15	-3.924252935430568e-12	-1.6312507700147664e-15	1.1360312756087582e-06	-2.7502033174074792e-12	2.7027141104613452e-08	7.18224794467287e-06	2.8942579958476014e-09	-1.9024936189036002e-08	7.380013593381397e-16	8.108673996087849e-16	-3.3560742009458406e-06	1.6479680417447314e-07	1.0636696516374666e-15	-7.58718172685073e-16	6.053866381205241e-16	4.5065078471929845e-10	1.2319897972253038e-15	5.42260925544293e-16	2.725541692805294e-10	0.0	1.8069480239791855e-16	4.197221892249551e-09	5.601287383895138e-08	-5.257878833721621e-07	5.644012423857247e-16	6.366855178498113e-09	0.0	-2.1428088873817376e-16	3.179000051689833e-17
P00854	-5.770010626786913e-07	1.8642990097198428e-10	-5.838368270523063e-07	2.733465079512746e-16	-1.3423741289403573e-15	4.6185253630517745e-08	5.984760362350494e-16	-9.207111004280641e-09	-7.737882843331129e-16	2.8392856684431915e-16	-3.6186544914233405e-07	6.389251528744544e-07	-1.0384923550316811e-06	-6.321785751539807e-08	-7.21601116676827e-16	-2.1917468026271316e-08	1.488138799797612e-08	3.4323156727602485e-08	3.4040900091881667e-15	-2.5792457952635267e-15	-3.924252935430568e-12	-1.6312507700147664e-15	1.1360312756087582e-06	-2.7502033174074792e-12	2.7027141104613452e-08	7.18224794467287e-06	2.8942579958476014e-09	-1.9024936189036002e-08	7.380013593381397e-16	8.108673996087849e-16	-3.3560742009458406e-06	1.6479680417447314e-07	1.0636696516374666e-15	-7.58718172685073e-16	6.053866381205241e-16	4.5065078471929845e-10	1.2319897972253038e-15	5.42260925544293e-16	2.725541692805294e-10	0.0	1.8069480239791855e-16	4.197221892249551e-09	5.601287383895138e-08	-5.257878833721621e-07	5.644012423857247e-16	6.366855178498113e-09	0.0	-2.1428088873817376e-16	3.179000051689833e-17
P41903	-5.73635359581272e-07	7.644859166959704e-08	-5.780543040385868e-07	4.185867312334033e-09	2.3654761871263613e-07	4.6185253630517745e-08	6.516919749325722e-08	8.487542419434472e-08	1.0002390657969035e-08	1.825314410466737e-08	-3.5261914255189284e-07	6.419419315072929e-07	-1.0284370885718796e-06	-5.963619438432826e-08	8.811035825750367e-08	-1.8693895771157924e-08	2.771069662771934e-08	4.3005253153303525e-08	4.041210047986852e-09	7.383257538406521e-10	1.3103015134546138e-08	6.685801369748972e-09	1.1597888704970709e-06	8.56655138133927e-09	4.148291873139837e-08	7.18224794467287e-06	2.986248072570165e-08	-7.2538409246498116e-09	1.6760802029112116e-08	3.268793835907084e-09	-2.7976321397521686e-06	1.6479680417447314e-07	4.6417777755309865e-09	9.908999445222943e-09	4.54328183709946e-08	6.082903003716712e-08	3.9999696569295274e-08	2.3591490614699e-08	2.725541692805294e-10	1.3369780714312765e-08	8.458192903023175e-09	1.270342653569357e-08	2.9860006621121033e-07	-5.239251878995625e-07	7.54457645868398e-09	6.366855178498113e-09	7.159865240442091e-09	5.503916793545208e-09	1.5540905112391657e-09
P25045	-1.907108550478562e-07	9.487926391878303e-07	8.207438227848622e-07	6.340658725988009e-07	9.001870929778714e-07	6.131832788851592e-07	1.887363827363506e-06	2.218002586155473e-06	6.8634376829008165e-06	9.464280513762325e-07	1.0077631175487616e-06	1.2218017781246938e-06	-2.629263132593225e-07	2.1729776421271653e-06	1.5530715585211205e-06	4.2443677759475166e-07	1.5312692710612063e-06	6.77366113603522e-07	5.503128499176751e-07	1.788044803980785e-07	5.30145343438032e-07	1.0803545100471878e-06	2.682802113599992e-06	4.1696456477495657e-07	8.974472387467036e-07	7.666817815412336e-06	6.257191650833509e-07	7.828414565853929e-07	1.6511649041605836e-06	6.468834969113609e-07	-2.6664808881808504e-06	1.8069707373367003e-06	2.1777505854132326e-06	8.359810116065128e-07	8.40106763439231e-07	1.540349659447123e-06	1.0706499164903632e-06	9.113320437788194e-07	1.833391893217286e-07	7.450930375852502e-07	4.432663160972649e-07	1.0650018056454752e-06	9.461235644061293e-07	-1.1755983696732885e-07	8.187488834071336e-07	1.02015075941844e-06	2.608454170598286e-06	1.1794148434947691e-06	3.937281440707319e-07
P33412	-4.1653787789106e-07	1.864302354573296e-10	-5.838368270523063e-07	2.733465079512746e-16	-1.3423741289403573e-15	4.618542692711422e-08	-1.2276431512513837e-15	-9.20711179881906e-09	3.7745769967468924e-17	-3.703416089273728e-17	-3.618654484061386e-07	6.389251530803865e-07	-1.0384923550316811e-06	-6.321785721159139e-08	-5.360465438170716e-16	-2.3056396372161427e-08	1.488138799797612e-08	3.432315775213539e-08	3.4040900091881667e-15	-4.1171811762902256e-15	-3.924252935430568e-12	-1.6312507700147664e-15	1.1360312708002216e-06	-2.7502033174074792e-12	2.7027141104613452e-08	7.198677853589344e-06	2.8942575494560774e-09	-1.9024936189036002e-08	7.380013593381397e-16	1.112585501788798e-15	-3.3560742008066595e-06	1.6479680387695623e-07	1.0636696516374666e-15	-7.58718172685073e-16	6.053866381205241e-16	4.506509191301431e-10	1.396255103522011e-15	5.302106827544198e-16	4.343216577320543e-11	0.0	2.065083455976212e-16	4.197222159791917e-09	5.601287358245002e-08	-5.257878829816145e-07	9.71295161314968e-15	6.366855164491675e-09	0.0	1.2272450900459043e-15	0.0
P00331	-6.400345515348781e-07	1.8643090442802034e-10	-5.838368270523063e-07	2.733465079512746e-16	-1.3423741289403573e-15	4.618542692711422e-08	-1.2276431512513837e-15	-9.207111922109504e-09	3.7745769967468924e-17	-3.703416089273728e-17	-3.4754928468051814e-07	6.389251530803865e-07	-1.0384923550316811e-06	-6.321785780599578e-08	-5.360465438170716e-16	-2.3056396372161427e-08	1.488138799797612e-08	3.432315706911345e-08	3.4040900091881667e-15	-4.1171811762902256e-15	-3.924252935430568e-12	-1.6312507700147664e-15	1.1360312729395297e-06	-2.7502033174074792e-12	2.7027141104613452e-08	7.18224794467287e-06	2.8942575494560774e-09	-1.9024936189036002e-08	7.380013593381397e-16	1.112585501788798e-15	-3.356074201595352e-06	1.6479680387695623e-07	1.0636696516374666e-15	-7.58718172685073e-16	6.053866381205241e-16	4.506509191301431e-10	1.2319897972253038e-15	5.302106827544198e-16	4.3432181146062975e-11	0.0	2.065083455976212e-16	4.197222159791917e-09	5.601287367166788e-08	-5.257878829816145e-07	9.122299150187874e-15	6.366855164491675e-09	0.0	6.818028278032802e-16	0.0
P40012	-5.769731458884276e-07	2.8635720884011045e-10	-5.833325275869584e-07	8.513340361710382e-10	-1.3423741289403573e-15	4.62594870047397e-08	0.0	-8.20322826204569e-09	4.5080307174793175e-10	9.378755578386207e-11	-3.617766347054585e-07	6.389251532863185e-07	-1.0360151978958782e-06	-6.302871493295865e-08	1.8044151351873115e-10	-2.1848551454031506e-08	1.523039955647625e-08	3.444103067275821e-08	1.0277051987995606e-10	6.269975112571289e-11	-3.924252935430568e-12	2.595659978930459e-10	1.136228647434286e-06	-2.7502033174074792e-12	2.7027141104613452e-08	7.182363952654572e-06	2.9793984401443885e-09	-1.6720734544484563e-08	7.758089581195013e-10	7.728729818703252e-11	-3.3558728171695577e-06	1.6552255055484748e-07	5.6654993497033895e-11	1.1572370004383872e-10	7.413296670627056e-11	4.5065078471929845e-10	8.810135625162416e-11	9.12196992564721e-11	2.931844057474437e-10	1.546362886868774e-10	4.904396385172585e-11	4.197221892249551e-09	5.6110971850558655e-08	-5.257472900020819e-07	1.3481309076601879e-10	6.46466491099739e-09	1.9446650684226538e-10	1.0782177383092686e-09	1.7526161079971476e-11
P39006	1.1630055030924e-06	3.356310984383968e-08	-5.611442856438834e-07	3.957493878461324e-08	2.284447319945877e-08	5.661911533642353e-08	2.995739755561178e-08	4.147271523635067e-08	6.181784965154878e-08	4.834848200322629e-08	-3.014225157873562e-07	6.47975303382617e-07	-9.808010290602687e-07	-7.304322260341952e-09	3.2471085407912695e-08	-7.80938071545107e-09	6.976031750132015e-08	5.510178706888882e-08	5.187005312077869e-08	3.9655457620311415e-09	2.059301311948299e-08	6.23706326619893e-08	1.1682200224235898e-06	1.4402838043537814e-08	9.24060910186031e-08	7.1970652042346346e-06	6.181396963877406e-08	1.674178865949735e-08	3.765117218192237e-08	5.700140710168985e-08	-3.328933050384427e-06	1.8081643553193493e-07	3.260850101530336e-08	2.9720237187276983e-08	3.029194125197216e-08	3.879028088091986e-08	5.184283114926193e-08	1.5271707144649777e-07	1.9235652998366602e-08	2.4196182217750494e-08	1.4713139916184104e-08	4.197221892249551e-09	1.62833096559416e-07	-4.839227124350816e-07	3.6343761570483054e-08	3.754421526851764e-08	6.467406577234492e-08	5.7198754139818375e-08	3.179000051689833e-17
P14065	-4.16537877940274e-07	1.8643090442802034e-10	-5.838368270523063e-07	2.5512340742118966e-16	-1.3423741289403573e-15	4.6185253630517745e-08	-1.2276431512513837e-15	-9.207111826216936e-09	-7.171696293819095e-16	0.0004393823683604599	-3.4754928468051814e-07	6.389251530803865e-07	-1.0384923550316811e-06	-6.321785780599578e-08	0.0	-2.1917468026271316e-08	1.488138799797612e-08	7.216370021136359e-06	2.4171827485994462e-05	-4.1171811762902256e-15	-3.924252935430568e-12	-1.6312507700147664e-15	0.00048467292243214435	-2.7502600395886965e-12	5.893874691769219e-07	7.1822479447805365e-06	2.8942579958476014e-09	-1.9024936189036002e-08	0.00016326628729372306	1.112585501788798e-15	2.159845940400117e-05	1.6479680417447314e-07	3.1248647987026934e-05	2.739815623584986e-16	6.053866381205241e-16	4.506509191301431e-10	1.4510102056209133e-15	5.302106827544198e-16	2.7255415390767177e-10	-7.672723719887527e-17	1.8069480239791855e-16	3.242103817381873e-05	5.601287405084382e-08	-5.257878829816145e-07	8.964791826731393e-15	6.366855164491675e-09	-3.8314335272640356e-16	8.70327905477157e-05	0.00011975701900360141
P07257	0.00013230214367240188	4.112495233231584e-05	-5.838368270523063e-07	0.0006580569271909056	0.00015875356566687633	0.00011283495612983704	0.00023668083855722856	3.488356782894276e-05	0.00014222554012147424	0.00012730402306516752	0.00014245956502195143	2.8292642511459855e-05	0.00015538761177632493	-6.321785721159139e-08	0.0002838284650360868	5.8283864940504335e-05	0.00020765952311404054	3.4323157171566745e-08	-6.382668767227812e-17	2.6894123682670622e-05	9.40810541477937e-05	0.0002160728292146923	1.1360312729395297e-06	-2.7502600395886965e-12	2.552292783073074e-05	7.431102433618151e-05	0.00010438374211880308	0.00014170033005854753	-4.2171506247893695e-16	9.717649749138829e-05	-3.356074201595352e-06	3.994662039421947e-05	8.227820150713737e-05	0.0001220000612226272	0.00011429235302479032	7.859251662775082e-05	1.595914768955929e-06	4.1267620633906006e-05	3.752079611590228e-05	0.00016831001055269646	1.1451894849335686e-05	4.1972236015479995e-09	0.0001005980879414348	5.918091470212308e-05	8.964791826731393e-15	6.366855164491675e-09	-3.8314335272640356e-16	2.3376096953255317e-16	6.358000103379666e-17
P04046	1.799200539153159e-05	0.00038355269654621296	6.611687570949178e-05	5.431844524349086e-05	0.0013172261915907482	2.561833401832602e-05	8.87113878558828e-05	0.000627040495072759	0.00010360848715075732	9.097909376386653e-05	0.00018425570391435755	2.4010842893609228e-05	6.15434337256992e-05	0.00013567108188665015	0.0002279369069927799	3.3482116228016614e-05	0.00011101552987779624	6.454283226414544e-05	0.00021640988283955242	1.7801260047192507e-05	5.015905911607367e-05	9.439957737974458e-05	9.47661698088247e-05	3.4036521459162116e-05	0.0007903669182010752	5.482391832348689e-05	0.00011680355349133196	0.0001786727298899282	0.0001518218352129595	5.895170645558491e-05	0.00015183634526270214	0.0006319693605769206	0.00030469557829835144	5.598532416089267e-05	0.00028800210120802345	0.00047540870275450777	7.702275538475686e-05	0.00011470516226359795	1.4955108301603307e-05	7.250835636059073e-05	4.610934062306705e-05	0.0001297399390713137	0.0001540375990120267	3.981427627090133e-05	6.954976311968143e-05	8.846531773155897e-05	0.00011397631133880236	0.00010461897638538199	1.4432332054368617e-05
P27680	-5.770010624326214e-07	1.8643115165631906e-10	-5.838368270523063e-07	2.733465079512746e-16	-1.3423741289403573e-15	4.6185253630517745e-08	-1.0281511391730337e-15	-9.207111826216936e-09	-3.208390447234859e-16	3.692327444266428e-10	-3.618654484061386e-07	6.389251532863185e-07	-1.0384923550316811e-06	-6.321785751539807e-08	0.0	-2.1917468026271316e-08	1.488138799797612e-08	3.432315674467803e-08	3.4040900091881667e-15	-2.5792457952635267e-15	-3.924252935430568e-12	-1.6312507700147664e-15	1.1360312703880613e-06	-2.7502033174074792e-12	2.7027140772549773e-08	7.1822479447805365e-06	2.8942579958476014e-09	-1.9024936189036002e-08	7.380013593381397e-16	8.108673996087849e-16	-3.356074200652014e-06	1.6479680417447314e-07	1.0636696516374666e-15	-7.58718172685073e-16	6.053866381205241e-16	4.5065078471929845e-10	1.2456785727500293e-15	5.42260925544293e-16	2.7255415390767177e-10	0.0	1.8069480239791855e-16	4.197221892249551e-09	5.601287405084382e-08	-5.257878833721621e-07	8.964791826731393e-15	6.374765859692867e-09	3.6489843116800345e-17	5.84402423831383e-16	3.179000051689833e-17
Q12109	9.095438253237508e-06	3.470867199226108e-06	5.412887876625366e-06	2.9000729645502785e-06	2.458639905222436e-06	7.054393272058197e-06	3.927136289677343e-06	2.604523280716236e-06	7.50964659760364e-06	4.047939234942339e-06	5.8434764308258464e-05	1.8997367617674051e-06	2.097134965572001e-06	2.6805283243041194e-06	6.84721329909627e-06	3.1001506527276086e-06	5.2961493234935046e-06	3.353655354546007e-06	1.748685779319486e-06	5.619377234911025e-07	3.511463689525434e-06	4.777528705568934e-06	4.95646379482529e-06	1.2569468673083207e-06	2.3288138212238514e-06	9.654865345928509e-06	2.0842390905868825e-06	3.8849495107475355e-06	4.422307034486804e-05	1.1360744952663665e-05	-1.0412388074550605e-06	2.4021932534287906e-06	4.4261305826560015e-05	2.599994138246205e-06	2.4162674761937273e-06	1.8147666534458595e-05	2.6259799548538916e-06	5.544540753217799e-06	1.1620608078135284e-06	2.8300612088821887e-06	2.2057378934677333e-06	3.688136556955449e-05	1.7540175669734541e-06	1.3791126894305494e-06	2.5732095193677217e-06	3.468407161677292e-06	3.77841971682907e-05	2.1925080576101534e-05	6.716046218628466e-07
P00045	-5.770010624326214e-07	6.771126717339076e-07	3.0119593348974396e-07	5.203272993534065e-07	6.14141294573637e-07	2.827256128335756e-07	1.803534256228607e-07	7.133549373582412e-07	9.682336976081515e-07	8.264181645876452e-07	4.025721635106617e-07	8.143052548766253e-07	-3.911868713964995e-07	1.25302452238772e-06	9.679536985006027e-07	2.855274544517635e-07	1.1291691336893036e-06	1.1509734663807472e-06	1.1051920713165343e-06	1.6032567062548044e-07	4.887501921918179e-07	7.410899566979831e-07	2.120461716813055e-06	7.015646897058255e-07	6.299670565160379e-07	7.583583210432416e-06	5.881168232384927e-07	6.733391331157561e-07	9.83548513657285e-07	5.044380265330983e-07	-1.734423184463752e-06	8.472401864922534e-07	4.800954476761866e-07	6.5786549717634e-07	7.303873294085071e-07	8.906482832733452e-07	7.311219546924867e-07	8.068959311115654e-07	1.8897092427548788e-07	4.687576099480126e-07	4.0554388905382586e-07	6.865116199637043e-07	4.814418333937754e-07	-1.6303963747501305e-07	1.459198347937799e-06	3.360010137432608e-06	2.1889580972362824e-06	9.86261749633212e-07	1.5960498059612642e-07
P21306	-5.770010624326214e-07	-3.685060310357949e-08	-5.838368270523063e-07	-2.3454249772615626e-08	-3.6082856725384544e-08	4.6185253630517745e-08	-1.0281511391730337e-15	-1.5988679597931374e-07	-3.89618863601836e-08	3.692327444266428e-10	-5.186915653628543e-07	6.389251532863185e-07	-1.0384923550316811e-06	-1.0541188814252611e-07	0.0	-2.3056396372161427e-08	1.488138799797612e-08	3.432315674467803e-08	3.4040900091881667e-15	-2.5792457952635267e-15	-3.924252935430568e-12	-1.6312507700147664e-15	1.1360312703880613e-06	-2.7502600395886965e-12	2.7027140772549773e-08	7.058047147586843e-06	-3.6050005446818794e-08	-1.038278999639843e-07	7.380013593381397e-16	8.108673996087849e-16	-3.424083197549482e-06	2.368378246973117e-08	1.0636696516374666e-15	2.739815623584986e-16	6.053866381205241e-16	4.5065078471929845e-10	1.2456785727500293e-15	5.42260925544293e-16	2.7255415390767177e-10	-7.672723719887527e-17	2.065083455976212e-16	-9.491482802757104e-08	-3.2927994860418854e-08	-5.540748632935814e-07	-1.1899278845939753e-07	-5.78400532194583e-08	3.6489843116800345e-17	-4.463141558794153e-08	3.179000051689833e-17
P40553	-5.770010624326214e-07	-3.685060310357949e-08	-5.838368270523063e-07	-2.3454249772615626e-08	-3.6082856725384544e-08	4.6185253630517745e-08	-1.0281511391730337e-15	-1.5988679600671163e-07	-3.89618863601836e-08	3.692327444266428e-10	-5.330076798685493e-07	6.389251532863185e-07	-1.0384923550316811e-06	-1.0541188814252611e-07	0.0	-2.1917468026271316e-08	1.488138799797612e-08	3.432315674467803e-08	3.4040900091881667e-15	-2.5792457952635267e-15	-3.924252935430568e-12	-1.6312507700147664e-15	1.1360312703880613e-06	-2.7502033174074792e-12	2.7027140772549773e-08	7.058047147694509e-06	-3.6050005446818794e-08	-1.038279001837791e-07	7.380013593381397e-16	8.108673996087849e-16	-3.424083197549482e-06	2.3683782558986244e-08	1.0636696516374666e-15	-7.58718172685073e-16	6.053866381205241e-16	4.5065078471929845e-10	1.2456785727500293e-15	5.42260925544293e-16	2.7255415390767177e-10	0.0	1.8069480239791855e-16	-9.491482841402113e-08	-3.292799439202506e-08	-5.540748632935814e-07	-1.1899278845939753e-07	-5.78400532194583e-08	3.6489843116800345e-17	-4.463141558794153e-08	3.179000051689833e-17
Q05567	-5.770010624326214e-07	-3.685060310357949e-08	-5.838368270523063e-07	-2.3454249772615626e-08	-3.6082856725384544e-08	4.6185253630517745e-08	-1.0281511391730337e-15	-1.5988679600671163e-07	-3.89618863601836e-08	3.692327444266428e-10	-5.330076798685493e-07	6.389251532863185e-07	-1.0384923550316811e-06	-1.0541188814252611e-07	0.0	-2.1917468026271316e-08	1.488138799797612e-08	3.432315674467803e-08	3.4040900091881667e-15	-2.5792457952635267e-15	-3.924252935430568e-12	-1.6312507700147664e-15	1.1360312703880613e-06	-2.7502033174074792e-12	2.7027140772549773e-08	7.058047147694509e-06	-3.6050005446818794e-08	-1.038279001837791e-07	7.380013593381397e-16	8.108673996087849e-16	-3.424083197549482e-06	2.3683782558986244e-08	1.0636696516374666e-15	-7.58718172685073e-16	6.053866381205241e-16	4.5065078471929845e-10	1.2456785727500293e-15	5.42260925544293e-16	2.7255415390767177e-10	0.0	1.8069480239791855e-16	-9.491482841402113e-08	-3.292799439202506e-08	-5.540748632935814e-07	-1.1899278845939753e-07	-5.78400532194583e-08	3.6489843116800345e-17	-4.463141558794153e-08	3.179000051689833e-17
P40506	-5.770010624326214e-07	-3.685060310357949e-08	-5.838368270523063e-07	-2.3454249772615626e-08	-3.6082856725384544e-08	4.6185253630517745e-08	-1.0281511391730337e-15	-1.5988679600671163e-07	-3.89618863601836e-08	3.692328061502443e-10	-5.330076798685493e-07	6.389251532863185e-07	-1.0384923550316811e-06	-1.0541188814252611e-07	0.0	-2.1917468026271316e-08	1.488138799797612e-08	3.432315674467803e-08	3.4040900091881667e-15	-2.5792457952635267e-15	-3.924252935430568e-12	-1.6312507700147664e-15	1.1360312703880613e-06	-2.750231678498088e-12	2.7027140772549773e-08	7.058047147694509e-06	-3.6050005446818794e-08	-1.038279001837791e-07	7.590871124620865e-16	8.108673996087849e-16	-3.424083197549482e-06	2.3683782558986244e-08	1.0636696516374666e-15	-7.58718172685073e-16	6.053866381205241e-16	4.5065078471929845e-10	1.2456785727500293e-15	5.42260925544293e-16	2.7255415390767177e-10	0.0	1.8069480239791855e-16	-9.491482841402113e-08	-3.292799439202506e-08	-5.540748632935814e-07	-1.1899278845939753e-07	-5.7840053233464734e-08	3.6489843116800345e-17	-4.463141558794153e-08	3.179000051689833e-17
Q02046	-5.770010624326214e-07	-3.685060310357949e-08	-5.838368270523063e-07	-2.3454249772615626e-08	-3.6082856725384544e-08	4.6185253630517745e-08	-1.0281511391730337e-15	-1.5988679600671163e-07	-3.89618863601836e-08	3.692327444266428e-10	-5.330076798685493e-07	6.389251532863185e-07	-1.0384923550316811e-06	-1.0541188814252611e-07	0.0	-2.1917468026271316e-08	1.488138799797612e-08	3.432315674467803e-08	3.4040900091881667e-15	-2.5792457952635267e-15	-3.924252935430568e-12	-1.6312507700147664e-15	1.1360312703880613e-06	-2.7502033174074792e-12	2.7027140772549773e-08	7.058047147694509e-06	-3.6050005446818794e-08	-1.038279001837791e-07	7.380013593381397e-16	8.108673996087849e-16	-3.424083197549482e-06	2.3683782558986244e-08	1.0636696516374666e-15	-7.58718172685073e-16	6.053866381205241e-16	4.5065078471929845e-10	1.2456785727500293e-15	5.42260925544293e-16	2.7255415390767177e-10	0.0	1.8069480239791855e-16	-9.491482841402113e-08	-3.292799439202506e-08	-5.540748632935814e-07	-1.1899278845939753e-07	-5.78400532194583e-08	3.6489843116800345e-17	-4.463141558794153e-08	3.179000051689833e-17
P07244	0.00020296045804185135	0.0011546252535062313	0.0007560301886312961	0.00047854483228160726	0.0017509068053668197	0.00021025521053201815	0.0009499095531426176	0.001057263169221188	0.0009715383352555416	0.0007434148922373282	0.000704389914088272	0.00013671290586675142	0.0007487070435641102	0.0006521096836309586	0.0008182369664160687	0.0005750142182236041	0.0012830942993634614	0.0004742870058075209	0.000503507804488506	0.0059319932949895	0.0006683407374679619	0.0006267077588324895	0.011945216055332487	0.0004120402630090703	0.0006385187828688822	0.00039245608914801136	0.0005139756285100465	0.0006732299744356314	0.002157039183416841	0.0011892840688109549	0.0007600769245692468	0.0006728459791378057	0.0004092386325576324	0.0010356488056562495	0.0006353016849904047	0.000904592474657949	0.0008751376535436263	0.0028712503669862653	0.00014688980704491403	0.0005421435999105105	0.0020460148970310463	0.0005728213174620493	0.0004932164156335151	0.0003501683304836793	0.0011596036321910716	0.0006630978659173919	0.000902802649624912	0.0017142471793142038	0.0001742989675305496
P38131	-6.400400589582533e-07	-3.685060342352199e-08	-5.838368268478344e-07	-2.3454249772615626e-08	-3.608285722693092e-08	4.618542692711422e-08	-6.138215756256918e-16	-1.5988679597931374e-07	-3.896188688862438e-08	3.6923216422478877e-10	-5.186915653628543e-07	6.389251530803865e-07	-1.0384923550316811e-06	-1.0541188843312381e-07	-5.360465438170716e-16	-2.3056396372161427e-08	1.488138699598197e-08	3.4323157171566745e-08	-6.382668767227812e-17	-2.5792457952635267e-15	-3.9246532318151246e-12	-2.2069863359023313e-15	1.1360312729395297e-06	-2.7502600395886965e-12	2.7027140864789685e-08	7.058047147586843e-06	-3.605000589321032e-08	-1.038279001837791e-07	-4.2171506247893695e-16	1.112585501788798e-15	-3.4240831985082844e-06	2.368378246973117e-08	-2.454622273009538e-16	-7.58718172685073e-16	6.053866381205241e-16	4.506509191301431e-10	1.4510102056209133e-15	5.302106827544198e-16	4.3432181146062975e-11	-7.672723719887527e-17	2.065083455976212e-16	-9.491482802757104e-08	-3.2927994860418854e-08	-5.54074863684129e-07	-1.189927889187939e-07	-5.784796392866592e-08	3.6489843116800345e-17	-4.463141626974436e-08	0.0
P47165	-6.400400589582533e-07	-3.685060342352199e-08	-5.838368268478344e-07	-2.3454249772615626e-08	-3.608285722693092e-08	4.618542692711422e-08	-6.138215756256918e-16	-1.5988679597931374e-07	-3.896188688862438e-08	3.6923216422478877e-10	-5.186915653628543e-07	6.389251530803865e-07	-1.0384923550316811e-06	-1.0541188843312381e-07	-5.360465438170716e-16	-2.3056396372161427e-08	1.488138699598197e-08	3.4323157171566745e-08	-6.382668767227812e-17	-2.5792457952635267e-15	-3.9246532318151246e-12	-2.2069863359023313e-15	1.1360312729395297e-06	-2.7502600395886965e-12	2.7027140864789685e-08	7.058047147586843e-06	-3.605000589321032e-08	-1.038279001837791e-07	-4.2171506247893695e-16	1.112585501788798e-15	-3.4240831985082844e-06	2.368378246973117e-08	-2.454622273009538e-16	-7.58718172685073e-16	6.053866381205241e-16	4.506509191301431e-10	1.4510102056209133e-15	5.302106827544198e-16	4.3432181146062975e-11	-7.672723719887527e-17	2.065083455976212e-16	-9.491482802757104e-08	-3.2927994860418854e-08	-5.54074863684129e-07	-1.189927889187939e-07	-5.784796392866592e-08	3.6489843116800345e-17	-4.463141626974436e-08	0.0
P21524	-5.770010624326214e-07	-3.685060310357949e-08	-5.838368270523063e-07	5.261158493599265e-07	-3.6082856725384544e-08	4.6185253630517745e-08	1.6605628892576188e-07	-1.5988679600671163e-07	1.2217711752726784e-06	3.692327444266428e-10	-5.330076798685493e-07	6.829552127185489e-07	4.1847547070326933e-07	1.3363608894697508e-06	0.0	-2.1917468026271316e-08	1.2379027343117016e-06	3.1530123168758624e-07	3.029502923350098e-07	8.863045859141366e-08	4.7139223849903386e-07	-1.6312507700147664e-15	1.1360312703880613e-06	-2.7502033174074792e-12	4.465347854013498e-07	7.058047147694509e-06	-3.6050005446818794e-08	7.176252823843134e-07	7.380013593381397e-16	8.108673996087849e-16	-3.424083197549482e-06	2.3683782558986244e-08	1.180791240940002e-07	-7.58718172685073e-16	6.053866381205241e-16	4.5065078471929845e-10	1.2456785727500293e-15	5.42260925544293e-16	4.799464567899958e-08	6.62653641860397e-07	1.8069480239791855e-16	-9.491482841402113e-08	-3.292799439202506e-08	-5.540748632935814e-07	4.963245175039413e-07	-5.78400532194583e-08	5.068450673849826e-07	5.510141697388034e-07	7.081359095969321e-08
P38705	2.5629191171788074e-05	0.00011017523788612448	0.0002858104619978461	-2.3454249772615626e-08	6.44398146960071e-05	6.06947288672461e-05	0.0002956275800438813	0.00011901648421922483	0.0003049915145308782	3.692327444266428e-10	0.00017543683553004807	3.2128555953303245e-05	7.22728136558952e-05	9.373017971247434e-05	0.0001538139963508256	5.232925690733007e-05	0.0002349614448263893	0.0002526881506976893	4.8294275011901295e-05	2.112723936796041e-05	0.00010781513224997089	0.0001200712848900708	8.323387282204758e-05	2.848664575759196e-05	0.00010769052879109576	0.00015628486665564067	0.00010189368154594855	0.000224786099401079	0.0008464392484774607	3.0517120708043973e-05	6.525400014620368e-05	7.724296465763504e-05	6.655169572888604e-05	5.506463634470165e-05	0.0001399767218858335	0.00014507801827410362	8.947517304123506e-05	0.0001229745755182815	3.089138833440534e-05	0.00020391573305260043	0.00010375662432037113	0.00012067075161713136	0.0006610128428752021	0.00012640322358515774	7.510666228234147e-05	8.812768680347509e-05	0.00013686998082615198	0.0001881759838756278	5.173425421418723e-05
Q08227	-5.770010624326214e-07	-3.685060342352199e-08	-5.838368270523063e-07	-2.3454249772615626e-08	-3.6082856725384544e-08	4.6185253630517745e-08	-6.138215756256918e-16	-1.5988679600671163e-07	-3.896188688862438e-08	3.692327444266428e-10	-5.186915653628543e-07	6.389251532863185e-07	-1.0384923554430755e-06	-1.0541188843312381e-07	0.0	-2.1917468026271316e-08	1.4881389415892369e-08	3.432315674467803e-08	-6.382668767227812e-17	-3.2200522040246507e-15	-3.9246532318151246e-12	-1.6312507700147664e-15	1.1360312729395297e-06	-2.7502600395886965e-12	2.7027140772549773e-08	7.058047147694509e-06	-3.605000589321032e-08	-1.0382790034496195e-07	-4.2171506247893695e-16	1.112585501788798e-15	-3.4240831985082844e-06	2.3683782558986244e-08	-2.454622273009538e-16	2.739815623584986e-16	9.657358274779789e-16	4.506509191301431e-10	1.2456785727500293e-15	5.42260925544293e-16	2.7255415390767177e-10	-7.672723719887527e-17	1.8069480239791855e-16	-9.491482841402113e-08	-3.292799439202506e-08	-5.54074863684129e-07	-1.1899278845939753e-07	-5.784796392866592e-08	-3.8314335272640356e-16	-4.463141558794153e-08	0.0
P40015	-5.770010624326214e-07	-3.685060310357949e-08	-5.838368270523063e-07	-2.3454249772615626e-08	-3.6082856725384544e-08	4.6185253630517745e-08	-6.138215756256918e-16	-1.5988679600671163e-07	-3.89618863601836e-08	3.692327444266428e-10	-5.186915653628543e-07	6.389251532863185e-07	-1.0384923554430755e-06	-1.0541188843312381e-07	0.0	-2.1917468026271316e-08	1.4881389415892369e-08	3.432315674467803e-08	3.4040900091881667e-15	-3.2200522040246507e-15	-3.9246532318151246e-12	-1.6312507700147664e-15	1.1360312703880613e-06	-2.7502033174074792e-12	2.7027140772549773e-08	7.058047147694509e-06	-3.6050005446818794e-08	-1.0382790034496195e-07	7.380013593381397e-16	8.108673996087849e-16	-3.4240831985082844e-06	2.3683782558986244e-08	1.0636696516374666e-15	-7.58718172685073e-16	6.053866381205241e-16	4.5065078471929845e-10	1.2456785727500293e-15	5.42260925544293e-16	2.7255415390767177e-10	-7.672723719887527e-17	1.8069480239791855e-16	-9.491482841402113e-08	-3.292799439202506e-08	-5.54074863684129e-07	-1.1899278845939753e-07	-5.784796392866592e-08	-3.8314335272640356e-16	-4.463141558794153e-08	0.0
P43577	-5.770081960082238e-07	-3.685060310357949e-08	-5.838499548058927e-07	-2.3464040133375413e-08	-3.607155451052207e-08	4.619609183345679e-08	-1.7323870983344508e-11	-1.5989910037933387e-07	-3.902122171030956e-08	3.5515968921908087e-10	-5.330303791805238e-07	6.389181534147444e-07	-1.0385055363999423e-06	-1.0545227049768144e-07	-1.968610314993433e-11	-2.1906460169640568e-08	1.4860853035340288e-08	3.428205726565182e-08	2.0054281439942113e-11	-3.849820722394865e-12	-1.6179031793421558e-11	-2.4587922819705616e-11	1.1359798187509486e-06	-9.11114216346887e-12	2.7013374131773477e-08	7.058047147694509e-06	-3.6059990177915264e-08	-1.038081982757093e-07	-2.2763462157006802e-11	-1.6790159809164453e-11	-3.424094163743551e-06	2.3663869796596285e-08	-8.968617040379817e-12	-1.116110260377897e-11	-1.221433846658999e-11	4.343070846240965e-10	-3.731668349366843e-11	-1.6128454658221117e-11	2.6978514868846395e-10	-1.1331630825637732e-11	-6.85115959386148e-12	-9.491482841402113e-08	-3.293658722132756e-08	-5.548591887596142e-07	-1.1900706378126753e-07	-5.785645338382464e-08	-2.7486977798415568e-11	-4.465212717996365e-08	3.179000051689833e-17
[truncated: 397 more rows]
[truncated: 51 more columns]
