# Supplementary material for: Bayesian genome scale modelling identifies thermal determinants of yeast metabolism
Source: Nat Commun. 2021 Jan 8;12:190. doi: 10.1038/s41467-020-20338-2 (PMC7794507; doi:10.1038/s41467-020-20338-2)
Supplement: Supplementary file 6 — Source Data [file 41467_2020_20338_MOESM6_ESM.gz › SourceData/fig_5b.csv]

	WT	TempInsensitiveERG1
0	0.028198576764202083	0.09623143730660547
1	0.09542689886733594	0.15924540425574826
2	0.1018070623068372	0.16632650267822072
3	0.0761549209746357	0.16260940994143624
4	0.09407550695219463	0.09657240820092679
5	0.03586606021464766	0.12760314943368892
6	0.0904204386592809	0.10463456363970373
7	0.10130564126741363	0.1104536363544668
8	0.14706588149961203	0.15321821187459986
9	0.11241936908648968	0.13699829956049261
10	0.10556337398786776	0.12615342088808887
11	0.020217130520467422	0.1541820121776364
12	0.09108008631507017	0.17194422022628486
13	0.10506338756897111	0.16276968566125674
14	0.13462356260464872	0.13758325335324156
15	0.05047264548098888	0.05106068343106491
16	0.1468170935999804	0.14920676956170087
17	0.08127292882360297	0.12420079891032859
18	0.06522871713565978	0.14671294116566544
19	0.02165687244985518	0.10177931393133789
20	0.06587054792545005	0.1730892848204906
21	0.08677591052185706	0.11907662602791422
22	0.1414244227316124	0.14663696300314835
23	0.0489323828058829	0.10611555857567262
24	0.07522658984656551	0.12506479361486658
25	0.06445282283869558	0.06599962639171081
26	0.08083091446923826	0.14999415497999638
27	0.09470976970161107	0.11178597779792185
28	0.13163165674252345	0.1816509073737162
29	0.07359335107498713	0.16410423239008978
30	0.08973936282237528	0.1879944888791045
31	0.09329061708385863	0.102052629677539
32	0.06784475080954738	0.18542131027040923
33	0.06584781234830907	0.094978721494473
34	0.09628074661478875	0.11511218216191685
35	0.10324901866366461	0.10544604809065024
36	0.10138147846248077	0.18906789298578838
37	0.1151674218063413	0.1519853256674199
38	0.02256865369209063	0.1392109157402457
39	0.09043645388894014	0.10763258135925924
40	0.05376154179952057	0.12785689221694976
41	0.09336796058460271	0.15698223378711657
42	0.062219769211283596	0.19417850084901186
43	0.04797129005387	0.15684479815346067
44	0.10573060867030368	0.14252897667341527
45	0.09908139937418285	0.15209654251074364
46	0.1521371662188855	0.18418428050235258
47	0.14248176074198665	0.1532512331410677
48	0.021827281513439305	0.17620482965805304
49	0.10767029224703102	0.12746143223202872
50	0.1280722868895214	0.14223942177856358
51	0.13104061829217567	0.14040987178201728
52	0.1472408641064768	0.16240964154718046
53	0.132766016756577	0.1406019359133417
54	0.07920842160498835	0.16598338614680136
55	0.10084671109578913	0.17385839492384508
56	0.11962017049915535	0.12654747178255438
57	0.03798631702248746	0.03835597269745733
58	0.04190054319630172	0.0959312262041787
59	0.025657655891295015	0.1785292130681872
60	0.11400737235746052	0.1325945869775594
61	0.04274114877894852	0.1679919404386563
62	0.03768617064745545	0.15587028543301523
63	0.08736140313011993	0.17605522495071402
64	0.09897112735172511	0.11463757399448869
65	0.13708131173224472	0.15089673765215827
66	0.03933231047345622	0.19243663504089828
67	0.09296235349702164	0.12002830392313357
68	0.11602190616835342	0.12059880643624024
69	0.13768965312157552	0.1500821306702985
70	0.02706792774212905	0.11960736100139875
71	0.05634672534604532	0.14259774091148877
72	0.09205371939550559	0.15918779195973218
73	0.028204090155065697	0.1655272875056444
74	0.058829656810968155	0.08449327122365582
75	0.08321126925680902	0.20099328677977069
76	0.06695769056804107	0.1308660107610389
77	0.06358659174604189	0.18888292994387224
78	0.08889643641484551	0.11388849061223932
79	0.08218610077645072	0.124073451684467
80	0.08426884121836617	0.11781477033937576
81	0.025949722251896467	0.20268198814676722
82	0.023266629009513547	0.14444970207307994
83	0.09829813809996585	0.1209272801028013
84	0.06907227359514986	0.0922824422233977
85	0.021396305177791567	0.19017769378159052
86	0.13011536373556262	0.16684657229600924
87	0.026880149890587342	0.12090301556194516
88	0.04685100129063412	0.06524505084302543
89	0.0883063030126793	0.15905351265268558
90	0.08272223550076171	0.16212194268203411
91	0.047584041759393736	0.11743852871935417
92	0.02870375002878565	0.12129135693639981
93	0.08393614364970221	0.10867861243828805
94	0.04110507875426242	0.09688614592222938
95	0.13749240995762416	0.13858860676568946
96	0.10267872944519038	0.15736886888410334
97	0.025924644644612336	0.14615597970914718
98	0.10533208244624155	0.10599321489807367
99	0.02629563622910806	0.05070160643705804
