# Supplementary material for: Bayesian genome scale modelling identifies thermal determinants of yeast metabolism
Source: Nat Commun. 2021 Jan 8;12:190. doi: 10.1038/s41467-020-20338-2 (PMC7794507; doi:10.1038/s41467-020-20338-2)
Supplement: Supplementary file 6 — Source Data [file 41467_2020_20338_MOESM6_ESM.gz › SourceData/fig_5c.csv]

	sc_1	sc_2	sc_3	sc_4	sc_5	km_1	km_2	km_3	km_4	km_5
P1	3.18	3.64	3.32	3.64	3.58	2.94	3.10	3.54	3.64	3.26
P2	2.15	2.27	1.67	2.22	2.10	2.20	2.29	1.34	1.40	2.21
P3	1.01	0.96	1.78	1.02	1.01	1.98	1.81	1.54	1.79	1.78
P4	1.03	0.95	1.12	0.86	0.97	1.36	1.63	1.38	1.34	1.41
P5	0.86	0.97	0.88	0.76	0.83	1.30	1.20	1.15	1.03	1.23
P6	0.62	0.98	0.92	0.55	0.70	1.48	1.42	1.43	1.23	1.38
P7	0.68	0.97	0.98	0.65	0.81	1.43	1.45	1.31	1.37	1.21
