# Supplementary material for: Bayesian genome scale modelling identifies thermal determinants of yeast metabolism
Source: Nat Commun. 2021 Jan 8;12:190. doi: 10.1038/s41467-020-20338-2 (PMC7794507; doi:10.1038/s41467-020-20338-2)
Supplement: Supplementary file 6 — Source Data [file 41467_2020_20338_MOESM6_ESM.gz › SourceData/fig_S11b.csv]

	sc_1	sc_2	sc_3	sc_4	sc_5	km_1	km_2	km_3	km_4	km_5
P1	1.4	0.98	1.5	1.3	0.96	2.12	1.17	1.01	1.74	1.46
P2	0.256	0.24	0.201	0.178	0.223	0.246	0.238	0.224	0.216	0.231
