# Supplementary material for: Bayesian genome scale modelling identifies thermal determinants of yeast metabolism
Source: Nat Commun. 2021 Jan 8;12:190. doi: 10.1038/s41467-020-20338-2 (PMC7794507; doi:10.1038/s41467-020-20338-2)
Supplement: Supplementary file 6 — Source Data [file 41467_2020_20338_MOESM6_ESM.gz › SourceData/fig_2h.csv]

	ExperimentalTopt	Individual_1	Individual_2	Individual_3	Individual_4	Individual_5	Individual_6	Individual_7	Individual_8	Individual_9	Individual_10	Individual_11	Individual_12	Individual_13	Individual_14	Individual_15	Individual_16	Individual_17	Individual_18	Individual_19	Individual_20	Individual_21	Individual_22	Individual_23	Individual_24	Individual_25	Individual_26	Individual_27	Individual_28	Individual_29	Individual_30	Individual_31	Individual_32	Individual_33	Individual_34	Individual_35	Individual_36	Individual_37	Individual_38	Individual_39	Individual_40	Individual_41	Individual_42	Individual_43	Individual_44	Individual_45	Individual_46	Individual_47	Individual_48
P42941	37.00	29.57	29.58	27.06	32.00	44.82	28.17	30.42	17.62	33.55	28.24	25.87	18.01	22.83	24.34	34.33	31.20	31.44	6.02	36.08	37.62	26.72	30.21	30.56	39.54	28.05	40.09	23.50	26.69	22.73	33.45	31.87	23.94	9.24	35.04	36.68	13.18	35.39	27.22	28.79	23.80	29.45	30.22	17.02	18.15	26.94	20.35	31.45	15.48
P0CW40	43.00	25.92	26.44	30.72	37.02	36.20	38.95	36.58	20.74	21.47	25.98	34.90	32.82	35.58	26.02	31.01	32.00	18.50	27.35	24.92	28.19	34.79	21.05	23.89	19.21	36.67	25.89	43.96	42.57	36.60	33.44	31.43	30.73	35.89	40.72	12.03	21.92	44.59	24.84	29.54	36.93	42.98	31.56	19.85	15.09	16.64	37.89	33.57	39.52
P40884	43.00	31.84	33.32	38.43	37.08	34.23	24.65	29.14	40.96	32.08	29.25	34.56	31.06	31.62	46.89	27.43	27.76	23.97	32.13	28.41	31.49	30.04	32.93	26.79	28.88	26.86	28.10	30.65	31.22	39.27	33.71	38.85	29.15	33.42	28.73	25.11	33.06	37.62	24.83	24.19	25.03	22.81	29.53	31.10	26.88	39.27	32.23	19.31	30.27
P53051	43.00	37.42	37.35	45.90	45.76	16.71	22.18	33.18	28.49	27.46	8.55	34.40	26.23	32.43	12.31	42.28	39.39	37.59	26.06	14.69	28.53	30.09	39.27	29.63	31.36	42.89	23.38	21.07	23.56	36.05	33.07	21.31	45.65	18.87	29.79	38.29	42.49	43.75	33.21	43.03	43.57	24.37	32.97	11.28	24.55	40.68	7.71	53.24	25.64
P47180	45.00	27.35	33.08	31.20	29.15	35.27	33.89	32.32	37.79	25.08	39.16	27.17	35.15	33.44	33.94	39.80	20.50	27.28	29.56	31.76	34.80	26.51	35.63	35.18	16.46	40.12	29.96	33.24	36.42	39.74	41.47	35.51	43.00	31.65	32.81	34.73	38.68	38.17	31.04	46.79	30.09	34.82	31.77	44.75	26.31	36.47	30.58	32.50	30.31
P38298	30.00	29.84	32.67	24.88	27.26	35.39	42.20	26.75	34.73	25.64	25.41	29.78	26.93	24.80	24.52	32.18	22.29	28.06	32.94	21.63	20.36	20.41	39.06	34.49	25.51	26.62	11.64	35.87	30.23	26.62	25.46	32.74	35.62	24.20	24.36	22.47	27.24	21.32	28.76	23.16	28.62	22.91	38.81	24.76	13.25	10.78	17.46	30.59	18.04
Q02896	30.00	36.72	35.04	30.93	27.67	24.65	39.13	32.28	21.67	28.60	28.79	27.46	37.49	30.75	28.03	44.28	26.25	42.46	34.76	33.77	37.54	18.74	22.29	39.27	24.91	39.49	33.10	28.19	24.58	35.12	25.29	30.36	41.12	24.12	31.00	23.92	20.60	23.20	27.45	33.35	32.48	39.64	38.31	33.34	18.24	31.70	27.30	42.90	32.03
P53909	34.00	29.55	16.00	25.37	24.29	18.40	28.68	36.93	27.53	25.41	26.88	31.55	34.87	26.56	39.55	28.41	44.11	22.73	29.38	30.74	16.67	14.14	17.24	9.67	25.45	23.68	34.81	25.53	9.06	13.31	13.13	27.52	10.31	20.74	15.72	26.31	30.89	13.17	15.29	35.21	25.24	30.96	26.97	15.10	31.35	15.04	29.44	32.31	33.54
Q99321	50.00	21.25	22.44	20.61	31.64	16.32	35.92	32.56	43.27	25.70	28.28	31.51	27.78	27.04	24.12	47.51	30.58	33.81	27.21	32.74	33.43	28.48	16.55	30.63	30.86	31.31	17.66	36.04	18.55	32.86	30.50	34.75	11.22	28.29	19.14	21.28	27.59	32.30	-4.04	19.79	28.97	17.44	39.80	24.42	35.49	21.00	25.87	40.23	16.85
P06169	25.00	28.40	29.75	29.76	33.03	38.13	33.64	29.65	24.37	40.05	28.00	33.83	26.85	29.05	25.07	33.19	21.72	36.81	31.18	24.89	19.49	24.49	28.33	38.81	26.90	20.00	33.12	30.41	42.65	28.55	28.40	35.09	39.96	30.18	22.58	18.67	25.85	40.23	17.61	19.19	45.89	30.30	24.71	22.60	22.55	31.35	33.82	23.30	23.62
P16467	25.00	20.60	16.99	-0.37	-1.05	25.81	15.59	21.10	24.86	27.05	23.98	3.76	7.22	32.71	25.88	23.20	27.84	3.43	5.36	30.62	26.03	-3.01	21.01	40.93	24.49	4.81	25.36	15.79	11.21	8.27	6.39	5.55	3.34	7.44	9.18	0.90	44.55	18.51	3.86	17.08	22.48	17.89	-5.20	9.42	4.21	19.58	16.74	15.83	15.98
P26263	25.00	11.44	24.67	15.58	32.39	7.02	22.42	29.17	21.99	34.63	22.14	33.10	32.67	28.63	35.26	20.49	32.53	10.97	13.13	20.40	29.41	17.30	21.83	28.58	15.96	40.29	1.61	26.06	10.23	22.34	34.37	9.49	20.55	16.56	18.47	27.81	28.99	18.68	24.19	22.35	29.60	10.61	19.42	17.25	7.96	14.26	11.22	22.09	34.10
Q05567	30.00	24.15	31.05	30.55	21.54	31.77	39.48	20.58	34.26	26.80	42.07	25.77	24.91	23.90	44.76	28.74	36.05	31.49	30.07	24.54	32.70	39.23	29.67	34.05	31.38	32.51	28.39	37.46	25.55	32.47	32.64	28.23	46.53	31.89	32.61	18.09	33.87	34.07	17.11	26.53	22.64	34.64	21.41	33.91	33.29	30.16	24.97	29.08	31.69
P37303	55.00	28.96	28.05	37.35	20.65	33.54	39.47	34.40	22.93	28.04	17.55	23.93	28.14	29.02	28.52	20.35	26.88	33.28	26.57	27.09	36.31	33.10	34.32	31.67	44.73	34.58	34.10	37.00	42.39	31.70	34.39	29.16	38.82	22.84	34.64	11.12	22.38	37.10	18.61	26.12	34.32	45.44	19.02	35.27	32.69	20.97	25.30	32.31	37.27
[truncated: 52 more columns]
