# Supplementary material for: Bayesian genome scale modelling identifies thermal determinants of yeast metabolism
Source: Nat Commun. 2021 Jan 8;12:190. doi: 10.1038/s41467-020-20338-2 (PMC7794507; doi:10.1038/s41467-020-20338-2)
Supplement: Supplementary file 6 — Source Data [file 41467_2020_20338_MOESM6_ESM.gz › SourceData/fig_3b.tsv]

	Values
Topt_exp	30.00,30.00,31.00,35.00,37.00,30.00,30.00,35.00,37.00,50.00,43.00,30.00,30.00,30.00,30.00,30.00,50.00,30.00,37.00,30.00,30.00,26.00,37.00,26.00,27.00,37.00,37.00,25.00,25.00,37.00,37.00,37.00,37.00,25.00,25.00,25.00,37.00,30.00,23.00,55.00,30.00,30.00,25.00,37.00,30.00,30.00,30.00,30.00,30.00,30.00,30.00,30.00,30.00,40.00,30.00,30.00,30.00,30.00,30.00,22.00,37.00,30.00,37.00,37.00,45.00,35.00,20.…
Tm_exp	48.67,41.32,60.49,52.46,54.42,55.21,49.68,49.72,52.69,48.68,56.62,53.23,49.83,48.21,53.93,48.97,40.22,65.93,41.60,61.79,51.07,45.84,47.86,49.71,56.26,49.23,46.20,43.04,45.69,65.00,53.25,67.71,51.62,47.10,51.48,49.85,56.21,55.71,46.13,41.89,52.31,46.08,61.63,43.80,57.94,48.19,66.03,53.87,59.55,63.80,44.28,52.09,46.11,42.41,46.23,55.15,49.31,47.09,50.71,56.31,43.15,50.38,51.04,48.80,53.44,47.25,68.…
