# Supplementary material for: Bayesian genome scale modelling identifies thermal determinants of yeast metabolism
Source: Nat Commun. 2021 Jan 8;12:190. doi: 10.1038/s41467-020-20338-2 (PMC7794507; doi:10.1038/s41467-020-20338-2)
Supplement: Supplementary file 6 — Source Data [file 41467_2020_20338_MOESM6_ESM.gz › SourceData/fig_S7.csv]

# Tm	Topt in unit of C
# dCp in unit of kJ/mol/K
	Prior_Tm_mean	Prior_Tm_std	Prior_Topt_mean	Prior_Topt_std	Prior_dCpt_mean	Prior_dCpt_std	Posterior_Tm_mean	Posterior_Tm_std	Posterior_Topt_mean	Posterior_Topt_std	Posterior_dCpt_mean	Posterior_dCpt_std
O13525	52.37	5.99	32.80	9.47	-6.34	2.04	51.14	4.56	31.23	3.88	-6.30	1.80
P00044	49.10	3.15	35.45	9.86	-6.23	1.97	48.37	5.16	34.91	3.24	-6.78	3.46
P00045	53.17	5.89	39.88	9.61	-6.19	1.88	58.16	7.31	38.00	4.68	-6.07	1.24
P00127	52.71	6.10	36.92	9.23	-6.52	2.10	53.46	4.41	28.74	7.84	-6.89	1.36
P00128	51.74	6.30	32.86	9.85	-5.86	1.99	52.67	5.44	24.61	6.72	-6.56	1.57
P00175	51.24	6.00	31.46	10.88	-6.35	1.93	52.41	4.88	29.73	8.71	-6.29	1.28
P00330	42.06	3.27	30.56	8.55	-6.23	1.98	41.77	2.71	27.94	4.38	-6.67	1.96
P00331	52.54	5.29	36.41	9.75	-6.53	2.02	52.96	4.35	33.31	5.99	-7.25	1.48
P00358	52.71	5.30	34.44	10.79	-5.90	2.20	52.93	3.53	35.91	8.18	-6.80	1.38
P00359	60.11	3.10	36.47	11.47	-6.12	1.92	60.89	2.51	38.38	10.49	-6.53	2.59
P00360	52.82	3.07	36.86	10.36	-6.26	1.69	52.19	2.24	35.64	5.55	-5.60	1.37
P00425	52.32	5.58	36.19	10.93	-5.98	2.08	53.97	3.20	35.22	6.51	-5.00	1.69
P00427	54.63	3.35	36.73	10.74	-6.14	2.07	55.81	2.70	34.42	8.49	-6.02	1.62
P00431	53.65	5.01	38.69	9.67	-6.32	1.79	53.63	4.02	35.70	3.96	-7.13	1.22
P00498	55.13	3.18	32.31	10.80	-6.50	1.90	56.62	2.20	30.19	7.61	-7.95	2.06
P00549	50.24	3.38	33.09	10.24	-6.45	1.91	51.58	3.97	34.77	2.77	-7.41	2.08
P00560	49.29	3.11	31.17	10.96	-6.02	1.98	50.70	3.36	26.94	8.81	-5.56	2.73
P00572	52.27	5.37	30.61	10.54	-6.15	1.87	51.69	3.58	33.90	6.16	-6.46	1.26
P00635	53.00	5.87	39.11	10.51	-6.36	2.09	55.61	5.53	24.35	9.17	-5.45	1.26
P00724	53.00	5.32	38.39	9.88	-6.30	2.04	53.18	5.44	35.61	6.11	-6.01	1.66
P00812	52.96	3.18	33.52	11.46	-5.95	2.09	56.41	2.94	29.35	6.14	-4.63	2.67
P00815	48.59	3.20	27.97	11.13	-6.23	2.14	47.99	2.67	16.71	6.70	-5.71	1.87
P00817	56.74	3.56	38.31	10.84	-6.52	1.76	57.79	4.27	38.82	8.21	-6.64	1.78
P00830	53.15	3.44	34.06	10.88	-6.16	2.17	53.07	3.06	30.21	7.17	-7.48	2.37
P00890	50.36	3.41	33.00	10.12	-6.16	2.14	50.73	2.41	28.58	8.95	-5.03	2.31
P00899	47.97	3.28	31.16	11.24	-6.25	1.90	50.60	2.04	24.51	7.97	-5.73	1.12
P00912	52.44	5.41	30.32	11.95	-6.21	1.87	50.97	3.85	31.07	7.63	-5.41	0.81
P00924	53.96	3.36	33.08	11.19	-6.33	2.07	55.98	2.08	35.27	6.24	-6.68	1.60
P00925	49.37	3.62	29.41	10.73	-6.12	1.92	50.19	4.39	24.60	11.95	-6.52	1.23
P00927	40.87	3.30	26.60	10.58	-6.32	2.15	42.10	2.44	27.02	5.07	-4.60	2.33
P00931	65.58	3.31	33.70	11.70	-6.19	2.00	66.36	3.76	36.40	8.19	-6.57	1.65
P00937	42.12	3.59	25.40	9.80	-6.10	2.05	41.83	2.71	25.68	4.99	-6.38	2.00
P00942	61.79	3.45	34.09	12.89	-6.11	1.86	62.38	5.22	34.23	9.50	-4.78	2.10
P00950	50.84	3.40	31.39	10.32	-6.34	2.06	53.48	2.94	26.91	7.85	-6.67	1.97
P00958	46.20	3.52	31.95	9.31	-6.49	2.05	47.46	2.59	31.75	4.22	-5.79	1.52
P03962	52.51	5.38	32.03	11.68	-6.20	1.99	55.48	4.00	20.67	11.31	-6.56	2.08
P03965	47.93	3.85	29.93	11.81	-6.19	2.22	49.89	2.05	25.35	8.81	-4.24	2.05
P04037	52.08	5.44	32.14	11.56	-6.58	2.06	50.02	2.42	32.95	5.46	-6.88	1.89
P04039	52.44	5.44	35.67	9.93	-6.33	1.85	56.05	3.78	36.01	5.74	-7.15	2.31
P04046	51.49	6.58	33.04	10.65	-6.17	2.26	56.09	2.74	32.03	9.73	-6.80	2.46
P04076	49.92	3.47	29.53	10.76	-6.09	1.90	48.88	2.88	27.98	3.96	-6.36	1.83
P04161	56.90	3.84	32.81	12.09	-6.36	2.07	59.29	3.54	29.19	7.41	-7.86	2.10
P04173	51.82	5.55	29.82	12.01	-6.32	1.84	51.84	4.56	28.88	6.43	-6.13	1.70
P04385	52.04	5.80	30.80	12.38	-6.45	2.30	54.85	6.32	28.21	7.39	-5.97	2.50
P04397	52.62	5.80	34.60	9.77	-6.36	1.97	55.50	3.69	31.77	6.27	-7.18	2.01
P04801	49.50	3.46	30.84	10.91	-6.53	1.85	50.23	2.03	33.51	7.55	-6.57	1.37
P04802	46.20	3.29	29.16	9.91	-6.52	2.25	47.11	3.41	24.21	8.03	-6.60	1.99
P04803	51.66	5.73	30.48	11.90	-6.29	1.88	51.34	4.04	22.96	6.82	-8.24	1.54
P04806	52.21	5.36	30.86	11.99	-6.17	2.00	54.45	3.46	24.03	9.45	-5.77	2.21
P04807	43.64	3.36	29.90	9.99	-6.59	1.94	44.09	2.01	28.14	6.45	-4.64	2.38
P05030	46.53	3.21	30.67	10.77	-6.08	1.88	46.64	3.36	27.07	7.97	-6.43	2.58
P05150	64.89	3.40	31.54	12.93	-6.33	1.87	62.68	2.26	31.82	8.71	-5.72	1.92
P05373	53.57	3.60	33.72	12.23	-6.37	2.11	52.34	3.78	28.48	9.61	-6.02	2.00
P05374	53.10	5.74	33.15	11.17	-6.30	2.06	53.83	5.28	31.04	4.08	-6.77	1.61
P05375	51.93	5.67	31.94	11.24	-6.39	2.21	54.89	4.82	26.30	11.32	-6.06	2.10
P05626	52.10	5.43	31.26	10.72	-6.16	1.99	54.55	2.70	30.41	7.37	-5.70	0.96
P05694	67.77	3.41	33.49	11.65	-6.43	2.10	67.50	3.30	33.48	7.07	-6.71	1.90
P06106	51.93	5.53	34.22	10.23	-6.19	1.90	54.37	7.18	30.49	5.47	-6.65	1.42
P06115	51.97	3.70	35.89	9.93	-6.32	1.74	52.16	2.64	35.61	3.73	-7.61	1.20
P06168	47.87	2.90	32.01	10.19	-6.41	1.91	49.52	2.00	30.44	4.76	-5.91	2.57
P06169	51.62	3.52	26.67	11.03	-6.47	1.92	52.93	2.71	28.65	7.50	-6.24	0.99
P06174	52.31	5.55	34.32	11.98	-6.32	1.93	51.72	4.01	31.77	6.09	-6.45	2.69
P06197	50.91	5.04	21.42	13.28	-6.63	1.93	51.08	4.20	18.88	6.81	-6.93	1.29
P06208	51.46	5.46	32.44	10.12	-6.35	1.82	52.67	4.65	30.45	8.83	-6.26	1.93
P06633	53.26	5.57	32.57	11.21	-6.31	1.78	56.96	4.88	34.22	6.72	-5.85	1.74
P06700	52.48	5.92	33.91	10.30	-6.14	2.06	51.75	2.69	30.98	7.71	-6.57	1.90
P06738	50.57	3.00	34.45	10.93	-6.01	2.15	54.13	3.03	28.28	5.68	-6.32	1.15
P06773	52.91	5.71	32.62	11.72	-6.24	2.07	54.11	4.95	26.29	7.26	-6.12	0.86
P06776	56.47	3.37	33.24	11.07	-6.25	2.18	56.15	2.66	34.44	9.30	-7.03	1.21
P06785	55.97	2.99	33.47	12.09	-6.04	1.97	55.50	1.93	28.55	6.97	-5.28	1.75
P07143	51.37	5.88	36.00	10.48	-6.25	1.99	55.56	9.43	24.35	7.28	-6.83	1.41
P07149	46.31	3.68	30.24	11.17	-6.08	2.13	47.10	3.82	25.31	5.00	-6.44	1.50
P07170	42.13	3.33	27.09	9.20	-6.24	2.03	43.62	3.95	23.45	5.49	-6.76	1.16
P07172	51.51	5.88	33.19	11.75	-6.16	1.95	55.34	4.51	30.68	7.56	-6.47	1.24
P07236	52.23	5.30	33.28	9.95	-6.16	2.14	54.09	3.66	33.57	3.25	-7.93	1.56
P07244	52.56	3.24	31.54	11.87	-6.32	1.97	54.94	3.43	33.68	8.06	-7.05	1.69
P07245	46.76	3.19	28.25	11.00	-6.49	1.88	46.27	1.89	22.20	7.42	-6.02	1.35
P07246	61.74	3.05	36.42	12.55	-6.15	1.93	61.78	2.94	37.18	9.89	-5.01	1.22
P07250	51.69	6.36	36.51	10.63	-6.22	1.87	53.10	4.31	30.74	7.47	-7.21	3.30
P07251	43.88	3.54	29.92	9.70	-6.48	1.89	37.49	1.15	21.51	3.17	-6.58	1.31
P07255	52.56	4.87	37.52	10.69	-6.52	2.07	53.15	4.16	35.68	9.60	-4.67	2.98
P07256	57.37	3.61	32.32	11.44	-6.42	1.91	60.21	4.53	28.89	8.47	-6.07	1.75
P07257	52.79	5.64	36.07	10.06	-6.41	1.89	56.07	3.97	33.68	5.53	-6.86	0.98
P07258	52.15	5.71	35.14	11.86	-6.27	2.02	51.81	5.31	29.81	6.82	-5.22	2.32
P07259	48.58	3.23	29.66	11.92	-6.19	1.94	47.34	1.84	26.47	5.89	-5.41	1.60
P07262	65.91	3.39	38.31	14.09	-6.21	2.09	65.41	1.95	37.04	9.92	-6.39	1.97
P07263	52.10	5.78	31.56	10.84	-6.30	1.93	53.52	4.01	28.01	7.78	-4.89	2.67
P07264	51.38	5.87	29.42	10.47	-6.33	2.09	56.36	7.25	29.65	6.07	-7.47	2.11
P07275	54.21	3.50	34.97	9.84	-6.28	2.18	53.70	2.89	33.75	6.34	-6.69	2.61
P07277	59.52	3.49	33.71	11.02	-6.09	2.17	60.28	3.08	39.19	7.08	-6.08	1.89
P07283	63.91	3.54	35.65	12.83	-6.01	1.90	64.50	3.31	33.85	9.10	-6.32	1.31
P07284	45.01	3.35	30.40	9.40	-6.61	2.18	45.36	2.54	20.78	9.36	-6.00	2.26
P07285	52.68	5.10	31.06	11.15	-6.64	1.86	56.28	3.48	26.89	9.72	-6.27	1.36
P07342	51.96	6.51	29.16	12.02	-5.97	2.13	53.56	4.98	26.89	7.14	-4.74	2.79
P07702	52.20	3.71	31.65	10.64	-6.31	2.22	52.81	3.79	28.90	8.50	-4.90	2.27
P07806	46.78	3.31	28.14	10.76	-6.34	2.13	48.05	3.42	24.28	8.51	-5.94	1.37
P07807	51.85	5.77	31.83	11.45	-6.39	2.04	49.49	4.90	31.20	6.48	-6.86	1.73
P07991	42.47	3.26	28.32	8.99	-6.49	2.03	44.31	3.32	24.67	4.20	-7.10	1.93
P08004	52.94	6.20	32.25	11.97	-6.21	2.09	53.57	3.61	28.80	8.38	-5.91	1.71
P08019	51.78	5.47	36.11	9.98	-6.06	1.88	53.31	4.73	34.07	5.27	-6.63	1.13
P08067	51.57	5.96	29.30	11.30	-6.10	1.95	48.25	6.72	25.67	5.48	-6.42	2.33
P08417	51.82	5.84	32.04	10.58	-6.28	2.30	51.76	5.28	25.69	8.63	-5.84	1.22
P08425	51.51	5.77	30.80	11.22	-6.36	1.86	56.37	6.25	33.34	7.08	-6.66	1.12
P08431	52.61	5.19	32.15	10.84	-6.68	1.96	53.43	4.69	28.19	5.60	-6.09	1.18
P08432	52.28	6.02	32.66	11.12	-6.47	2.06	53.04	5.12	27.41	6.46	-7.21	2.46
P08456	51.59	6.27	32.18	11.18	-5.89	1.92	53.84	4.89	29.39	7.50	-5.30	2.18
P08465	52.10	5.38	30.84	10.77	-6.26	2.05	48.82	5.10	29.25	6.09	-7.53	1.44
P08524	46.56	3.38	31.43	9.63	-6.02	2.12	46.79	4.30	28.81	4.25	-6.43	2.17
P08525	52.24	5.13	37.47	9.07	-6.08	1.88	55.81	5.93	36.64	5.93	-5.03	1.23
P08536	51.75	5.04	32.52	11.39	-6.22	1.95	53.60	4.72	29.22	8.43	-5.83	1.45
P08566	55.54	3.39	33.06	11.43	-6.39	1.86	54.69	3.24	26.03	9.97	-6.63	1.36
P08678	51.28	5.69	31.11	10.75	-6.14	1.86	50.57	5.22	24.37	9.30	-5.98	1.16
P08679	52.13	5.27	34.08	10.71	-6.08	1.96	56.59	3.73	31.93	7.07	-7.51	1.18
P09201	51.80	5.33	31.37	11.30	-6.25	2.19	51.22	4.88	27.64	7.29	-8.44	1.69
P09368	51.29	5.99	33.59	10.62	-6.19	2.05	50.95	5.00	25.29	7.09	-6.90	1.25
P09436	49.85	3.01	32.18	9.61	-6.27	2.08	50.82	4.36	25.66	8.60	-5.98	1.60
P09440	47.27	3.36	29.38	10.79	-6.51	2.07	46.60	2.80	26.50	6.15	-5.96	1.70
P09457	51.01	3.02	30.37	11.85	-6.48	1.89	51.15	4.16	32.65	5.33	-7.64	2.39
P09624	51.80	5.80	31.27	10.74	-5.99	1.96	54.32	3.41	27.66	5.49	-6.34	1.80
P09938	56.39	3.40	33.80	11.46	-6.55	1.99	58.79	3.53	34.07	10.52	-6.11	1.32
P09950	43.71	3.73	28.43	8.99	-6.23	2.07	41.30	2.92	26.82	3.95	-5.21	1.47
P0CW40	52.50	5.35	37.68	10.42	-6.26	1.74	53.79	3.72	31.75	7.65	-5.96	1.17
P0CW41	52.27	5.89	36.72	9.80	-6.43	1.80	51.80	3.69	31.37	6.31	-6.23	1.88
P0CX77	52.02	5.89	35.90	9.30	-6.63	2.02	55.91	4.31	31.56	10.17	-8.07	1.55
P0CX78	51.67	5.55	35.69	11.61	-6.65	2.07	54.37	3.10	27.45	9.02	-6.79	1.06
P0CX79	52.04	5.51	36.08	9.96	-6.63	2.01	53.27	2.51	31.08	5.04	-7.06	1.43
P0CZ17	51.17	6.34	35.16	10.30	-6.22	1.84	53.96	4.87	32.20	6.39	-6.81	1.25
P10127	51.06	3.41	33.43	10.03	-6.39	1.80	52.39	3.30	25.03	6.58	-6.86	1.00
P10174	53.08	6.10	35.19	10.23	-6.29	1.91	56.30	3.99	31.99	7.57	-7.35	1.31
P10356	51.12	3.41	31.89	10.96	-6.57	1.97	51.39	2.04	29.60	6.23	-5.80	1.42
P10614	52.42	6.07	31.90	10.88	-6.19	1.94	54.50	2.15	28.37	8.98	-6.97	1.68
P10659	52.15	5.56	34.82	10.97	-6.29	1.98	50.72	4.04	27.40	10.19	-6.26	1.73
P10869	52.08	5.70	30.90	11.51	-6.62	2.02	53.57	5.64	17.79	7.59	-7.11	1.33
P10963	51.77	5.78	33.15	10.47	-6.36	2.17	51.40	3.70	23.71	11.03	-7.28	2.96
P11154	49.45	3.04	30.76	11.32	-6.24	2.13	49.77	2.32	27.07	9.21	-5.30	1.50
P11325	52.40	6.27	30.91	12.03	-6.32	1.84	54.48	3.93	22.87	12.20	-6.97	1.44
P11353	54.19	3.61	34.60	10.49	-6.45	2.01	51.97	2.52	33.15	6.48	-7.42	1.57
P11412	47.68	3.24	31.72	10.98	-6.25	1.96	48.33	3.86	25.23	9.05	-5.21	1.69
P11491	68.37	3.52	30.96	13.06	-6.18	1.95	71.30	3.45	27.53	13.04	-5.98	1.57
P11986	51.44	3.12	34.04	10.90	-6.42	2.01	50.67	1.45	29.89	6.86	-5.95	3.00
P12683	51.78	5.23	29.66	10.34	-6.49	1.91	56.81	5.93	30.06	8.44	-6.05	1.66
P12684	51.07	5.77	30.13	11.06	-6.30	1.91	51.38	3.15	27.71	5.64	-6.62	1.65
P12695	54.20	3.30	32.95	11.27	-5.86	1.90	54.89	2.04	36.41	7.83	-5.04	1.24
P12709	54.15	3.24	35.18	11.64	-6.38	1.85	56.45	2.36	35.65	9.73	-7.27	2.13
P13188	44.21	3.10	30.12	9.85	-6.26	2.02	47.08	2.11	28.44	4.58	-6.56	1.95
P13259	52.91	5.28	34.77	11.58	-5.92	2.22	53.51	3.94	33.33	6.62	-6.32	1.97
P13298	43.47	3.71	30.47	10.57	-6.34	1.97	42.30	4.19	24.10	4.94	-5.78	1.96
P13663	45.47	3.25	27.72	10.41	-6.44	2.07	45.55	2.75	22.65	6.03	-6.24	1.19
P13711	51.71	5.30	33.30	10.83	-6.38	2.22	51.39	2.89	27.04	6.00	-7.32	1.35
P14020	54.01	3.00	33.71	10.54	-6.35	2.20	54.12	2.08	28.03	8.27	-5.85	1.89
P14065	57.57	3.73	35.00	12.46	-6.45	2.03	57.35	3.53	35.25	7.11	-6.84	2.30
P14180	51.23	6.12	28.68	12.50	-6.26	2.00	48.07	4.10	26.64	5.93	-5.94	0.89
P14540	43.28	3.50	30.06	8.87	-6.44	1.94	43.46	2.96	24.94	6.96	-5.72	2.24
P14742	51.44	5.63	29.89	11.48	-6.11	1.79	53.42	3.75	28.81	5.86	-6.18	1.80
P14843	52.32	5.91	30.54	11.86	-6.14	1.81	54.20	5.41	32.11	6.23	-5.54	1.94
P15019	47.09	3.57	29.99	11.17	-6.68	1.96	45.58	4.46	21.83	8.95	-4.80	1.58
P15179	51.08	5.47	30.73	10.80	-6.48	2.20	51.54	5.24	33.10	5.55	-6.76	2.21
P15180	42.83	3.08	29.37	9.46	-6.12	1.94	40.87	2.47	22.68	5.37	-6.29	1.45
P15202	52.58	5.60	34.70	10.25	-6.35	2.04	55.92	3.14	33.13	4.98	-6.60	2.41
P15274	52.68	5.91	32.78	11.08	-6.17	1.82	53.51	4.93	28.40	5.74	-5.81	1.32
P15454	53.39	5.64	34.99	11.72	-6.43	2.15	56.06	3.99	32.57	9.32	-6.24	1.48
P15496	52.13	6.17	32.38	11.44	-6.47	1.81	51.32	5.45	24.51	7.51	-6.32	1.79
P15624	52.89	3.21	31.56	11.10	-5.97	1.94	51.44	2.62	31.34	8.37	-5.23	1.83
P15625	52.88	3.41	31.03	10.67	-6.30	2.09	51.42	2.29	31.01	5.21	-7.04	1.75
P15700	52.39	6.00	28.60	12.40	-6.47	1.84	55.82	3.92	23.30	9.80	-6.00	1.14
P15703	59.64	3.17	42.38	11.22	-6.22	2.19	60.61	2.97	39.40	5.73	-5.49	2.51
P15807	52.63	5.66	30.81	11.76	-6.15	1.95	49.69	6.30	24.89	8.34	-5.09	1.83
P16120	56.86	3.10	31.56	11.95	-6.31	1.86	56.37	3.37	29.84	5.35	-5.85	1.94
P16140	49.36	3.70	33.60	8.06	-6.46	2.11	51.95	3.08	30.97	5.02	-6.26	1.42
P16387	52.50	5.66	35.19	10.45	-6.28	1.71	49.75	4.99	35.60	5.56	-6.37	1.93
P16451	45.21	3.26	29.09	10.46	-6.27	1.85	46.78	2.99	28.34	5.10	-6.59	0.88
P16467	51.89	5.78	25.91	12.97	-6.03	2.34	51.63	4.53	17.22	10.33	-5.05	1.81
P16550	42.87	3.39	29.27	9.71	-5.97	2.03	42.81	1.94	27.87	2.97	-5.71	1.49
P16603	52.89	3.59	37.86	9.44	-6.34	1.92	53.50	3.70	34.32	4.82	-5.49	2.67
P16622	51.60	5.40	32.78	10.40	-6.09	1.87	52.34	3.70	23.81	7.96	-6.89	1.35
P16661	51.11	6.05	32.57	10.98	-6.25	1.96	54.32	4.36	24.97	9.39	-6.53	1.97
P16861	53.14	3.45	30.41	12.18	-6.47	2.16	53.96	3.33	31.39	6.80	-7.28	2.89
P16862	52.36	5.34	34.33	12.17	-6.38	2.24	54.25	3.17	27.02	8.39	-6.65	2.20
P17255	49.80	3.20	32.89	10.77	-6.32	2.04	51.37	2.10	29.07	6.24	-6.41	2.38
P17423	52.06	5.97	29.66	12.85	-6.35	2.30	53.29	4.42	28.74	8.65	-7.60	2.34
P17505	51.91	3.44	30.44	11.76	-6.34	2.14	53.47	4.10	25.76	6.42	-7.53	1.65
P17649	45.09	3.42	31.56	9.72	-6.16	1.98	46.66	2.20	25.92	9.04	-6.15	1.09
P17695	43.44	3.13	29.29	9.19	-6.44	1.84	44.40	2.18	26.22	5.68	-7.01	1.37
P17709	52.32	6.20	29.66	10.39	-6.53	1.98	54.92	6.64	25.32	6.92	-6.79	2.01
P17898	51.72	6.08	32.92	11.09	-6.29	2.20	56.84	5.74	26.05	7.27	-3.97	1.97
P18408	53.15	5.45	32.29	9.97	-6.29	1.96	52.98	5.47	29.93	8.05	-7.04	1.08
P18544	51.43	6.21	31.18	10.81	-6.33	1.93	54.80	5.29	31.34	8.03	-7.35	1.29
P18562	51.40	5.84	33.17	10.45	-6.13	1.93	53.16	6.90	31.04	4.18	-6.14	2.22
P18900	51.52	6.20	29.80	12.75	-6.36	1.93	53.82	2.97	31.99	7.40	-5.69	1.70
P19097	49.78	3.24	29.78	11.80	-6.12	1.92	48.64	1.70	26.64	3.62	-5.14	1.71
P19262	55.17	3.02	33.46	12.11	-6.65	2.06	55.20	3.29	32.15	8.26	-6.24	2.21
P19358	52.77	5.28	34.86	10.41	-6.42	1.96	54.27	3.21	33.24	5.17	-6.32	1.43
P19414	50.80	3.12	33.45	11.72	-6.12	2.03	51.39	2.01	29.98	9.24	-7.39	1.19
P19657	52.36	5.59	28.46	11.91	-5.87	1.97	52.74	6.21	28.68	10.23	-7.07	2.69
P20048	52.03	5.53	34.79	10.50	-6.39	1.87	50.51	5.22	31.58	4.04	-6.75	2.46
P20049	52.01	6.14	32.62	10.69	-6.25	2.02	51.49	5.70	29.71	6.81	-5.36	1.49
P20051	55.97	3.36	33.75	10.54	-6.30	2.08	55.68	2.04	26.64	7.70	-5.30	2.50
P20485	52.28	5.43	34.24	11.13	-6.57	2.04	52.25	4.91	33.47	6.12	-7.03	1.19
P20967	44.44	3.07	28.32	9.63	-6.43	2.15	43.47	1.74	22.36	6.80	-6.70	1.92
P21147	51.62	5.50	32.26	10.56	-6.42	1.92	50.43	4.90	21.95	8.52	-6.80	2.06
P21182	52.32	5.05	35.55	9.89	-6.12	2.11	57.40	5.78	32.57	4.12	-5.45	2.34
P21264	57.68	3.21	30.88	11.78	-6.54	1.74	58.12	3.96	30.52	11.91	-5.19	1.11
P21306	52.71	6.31	35.50	11.22	-6.42	2.01	53.42	3.83	30.86	7.42	-7.07	1.75
P21373	52.55	6.39	31.24	10.56	-6.30	2.14	54.77	2.66	30.80	6.64	-6.96	0.72
P21524	50.27	3.03	32.99	12.02	-6.25	2.12	48.39	2.45	19.96	9.80	-7.72	1.74
P21592	52.15	5.52	32.73	10.32	-6.16	1.95	51.01	5.14	29.68	6.23	-6.23	1.48
P21595	51.81	6.03	31.31	11.59	-6.47	2.11	54.46	3.84	34.94	6.14	-6.62	1.61
P21623	57.46	3.66	31.88	12.59	-6.23	2.10	58.33	2.89	28.87	6.83	-5.27	2.60
P21672	51.53	5.68	32.98	11.94	-6.40	1.96	53.68	6.49	29.00	7.58	-5.50	1.79
P21801	51.85	5.42	32.33	10.93	-6.07	1.85	49.02	7.12	21.10	9.10	-5.63	1.34
P21826	52.43	5.33	30.90	10.85	-5.94	2.03	49.89	3.26	32.60	5.05	-6.15	1.40
P21954	51.92	3.36	32.71	10.71	-6.43	2.19	52.77	2.03	33.92	4.34	-5.51	1.95
P22007	52.48	5.66	32.66	11.61	-5.87	1.90	54.71	5.99	26.18	8.54	-5.68	2.50
P22108	51.62	5.75	32.93	9.69	-6.28	1.87	53.15	4.79	30.89	4.76	-6.07	1.25
P22133	53.28	6.56	33.55	11.22	-6.07	1.99	56.13	6.15	36.08	6.91	-6.52	1.30
P22140	51.54	5.84	34.49	10.80	-6.26	1.73	51.11	2.55	31.62	5.23	-5.47	1.42
P22203	51.59	6.19	31.83	11.07	-6.34	1.92	58.83	5.50	31.00	7.48	-5.53	1.86
P22217	66.88	3.93	36.20	13.07	-6.20	1.79	71.30	4.20	34.57	11.94	-8.01	1.58
P22219	51.74	5.72	29.57	11.34	-6.27	1.90	56.98	5.69	26.56	7.95	-5.87	1.83
P22289	52.64	6.18	39.15	8.55	-5.98	2.05	52.45	4.00	30.99	7.63	-6.50	2.61
P22434	51.94	4.98	31.24	10.62	-6.17	1.70	50.82	3.00	28.73	7.86	-5.66	1.87
P22438	51.52	5.34	33.25	10.40	-6.09	1.95	51.71	4.02	32.26	4.42	-6.48	1.67
P22543	51.89	5.41	31.45	12.20	-6.21	2.01	50.38	6.07	21.05	6.77	-6.46	1.37
P22768	44.21	3.32	32.84	9.23	-6.10	2.13	46.93	2.49	29.81	3.58	-5.62	1.69
P22803	52.40	5.68	34.61	10.96	-5.85	1.94	54.23	4.63	29.04	6.02	-6.88	1.66
P23254	57.23	3.68	33.21	12.26	-6.45	2.21	57.79	2.35	30.30	9.93	-6.99	1.86
P23337	51.81	5.73	32.01	10.58	-6.23	2.01	56.48	6.27	32.55	5.55	-7.37	1.56
P23501	51.87	5.79	34.67	9.91	-6.57	1.75	51.55	7.23	25.96	5.19	-6.84	0.98
P23542	63.16	3.18	35.26	12.37	-6.51	1.95	62.98	2.13	38.84	10.39	-5.61	2.90
P23776	52.17	5.74	38.04	9.83	-6.45	1.92	51.19	4.71	34.65	3.92	-7.16	1.75
P23797	52.82	5.70	33.09	10.92	-6.24	1.95	52.78	2.88	31.14	7.04	-6.25	1.48
P23968	51.81	5.08	31.11	11.21	-6.41	2.12	52.84	2.97	21.83	9.15	-6.24	1.95
P24031	51.53	5.13	34.06	10.49	-6.50	2.11	52.28	4.46	30.95	5.00	-6.52	2.21
P24521	51.74	3.14	30.36	11.32	-6.26	1.97	52.55	3.15	30.18	6.92	-6.59	1.32
P25045	54.35	3.49	33.57	10.87	-6.55	2.09	56.63	3.36	32.81	6.53	-5.34	1.10
P25087	52.39	5.97	32.24	12.58	-6.12	1.71	53.57	3.83	31.05	7.89	-6.14	0.82
P25332	52.26	5.93	30.90	10.19	-6.13	2.11	55.74	4.75	25.70	4.18	-6.28	1.78
P25335	52.82	5.43	35.41	10.98	-6.33	2.04	55.21	3.58	31.71	6.56	-6.95	2.21
P25340	55.67	3.47	35.46	11.48	-6.49	2.08	55.85	1.95	37.30	5.04	-7.09	2.31
P25345	52.93	6.47	32.97	10.67	-6.42	2.01	53.68	5.43	30.73	5.97	-6.16	1.18
P25358	52.35	5.65	32.92	10.96	-6.03	1.99	54.48	2.77	28.99	8.75	-5.39	1.42
P25372	51.44	5.85	31.94	9.23	-6.31	1.90	50.25	6.50	29.72	6.08	-5.88	1.57
P25373	52.60	6.72	31.91	11.65	-6.06	1.76	53.95	5.02	32.62	4.42	-6.30	2.60
P25377	51.86	5.07	30.92	11.03	-5.99	1.79	51.82	3.31	22.19	5.84	-8.29	1.77
P25379	51.46	5.61	32.48	11.20	-6.40	1.89	54.27	3.56	29.26	6.77	-6.85	1.32
P25515	51.47	5.62	34.02	10.28	-6.29	1.91	52.67	3.83	31.36	5.96	-6.23	1.42
P25578	51.60	5.92	32.39	11.06	-6.12	2.02	52.77	4.15	28.62	6.14	-4.89	1.92
P25580	51.94	5.82	32.75	10.05	-6.30	2.08	51.97	5.97	28.60	8.70	-6.67	1.50
P25605	52.41	5.98	31.42	11.32	-6.10	1.97	56.05	2.99	25.31	8.96	-7.23	2.49
P25628	52.37	5.61	34.18	9.79	-6.43	2.05	53.94	5.72	30.62	7.26	-6.17	2.42
P26263	56.74	3.22	26.51	11.65	-6.24	1.90	58.19	3.87	23.10	8.80	-5.69	0.97
P26364	51.49	5.76	33.80	11.41	-6.21	2.10	54.99	5.48	29.69	5.94	-6.45	2.02
P26637	43.94	3.13	26.11	11.36	-6.20	1.95	44.17	2.60	20.87	5.05	-6.43	1.79
P26725	51.78	5.57	34.25	10.35	-6.13	1.95	51.58	5.03	29.94	7.20	-7.20	1.71
P27472	52.25	5.92	32.47	11.18	-6.34	1.84	56.25	4.37	32.60	7.82	-6.71	1.15
P27515	52.11	5.67	31.52	11.69	-6.08	2.05	51.61	6.60	26.53	7.69	-6.65	1.29
P27616	49.93	3.35	32.42	10.47	-5.96	2.01	51.12	2.17	26.75	8.32	-5.69	1.42
P27680	51.37	5.36	29.91	10.50	-6.34	2.05	49.50	3.64	26.92	8.19	-7.05	2.18
P27697	53.07	5.95	30.82	11.96	-6.20	2.03	53.96	6.74	28.06	8.13	-5.03	1.94
P27796	51.58	5.65	30.28	10.69	-6.51	2.14	51.22	3.05	25.68	9.52	-8.09	1.62
P27809	52.51	5.48	37.40	9.23	-6.36	2.15	56.03	3.61	33.65	4.79	-5.68	1.65
P27810	56.57	3.13	37.32	10.53	-6.58	2.05	58.65	4.80	34.99	6.23	-7.45	1.64
P28239	51.79	5.29	30.50	10.75	-6.21	1.92	55.40	3.61	30.79	10.52	-5.95	2.25
P28240	51.35	5.72	31.05	11.05	-6.37	1.96	55.80	3.90	34.39	7.49	-5.67	2.56
P28241	52.55	4.73	32.69	11.11	-6.43	2.00	53.57	6.30	22.49	7.79	-6.23	2.19
P28272	49.64	3.21	32.07	10.45	-6.21	1.92	50.22	2.39	33.67	6.16	-5.81	1.36
P28274	51.49	5.50	31.71	9.83	-6.39	2.01	52.09	5.63	25.29	8.20	-6.96	1.61
P28321	52.37	5.15	33.12	11.99	-6.46	1.84	52.68	5.70	26.22	9.25	-4.93	1.92
P28496	52.81	5.54	33.01	11.05	-6.63	1.93	53.96	4.33	31.60	4.88	-8.76	2.51
P28777	48.32	3.11	31.55	10.62	-6.13	2.08	49.90	2.67	25.93	10.31	-7.04	1.47
P28789	52.46	6.47	31.74	11.20	-6.30	1.96	51.11	4.99	28.21	6.47	-6.03	1.38
P28834	52.68	3.16	32.82	11.11	-6.01	2.21	54.51	4.04	21.74	11.52	-6.50	1.30
P29465	52.37	5.49	29.76	11.18	-6.36	1.84	50.93	3.75	29.38	6.75	-6.60	1.91
P29509	44.55	3.05	29.64	9.64	-6.42	1.92	43.92	2.65	29.25	6.18	-7.87	1.85
P29703	52.69	4.58	33.33	10.78	-6.24	2.18	53.71	4.73	31.77	6.73	-5.98	1.91
P29704	52.25	4.99	33.78	11.38	-6.53	1.90	55.43	5.14	28.36	9.04	-5.88	2.00
P29952	45.28	3.14	30.31	10.64	-6.06	2.11	45.69	2.47	29.15	6.58	-6.12	2.58
P30402	51.06	6.04	30.99	11.09	-6.10	2.03	55.61	5.43	25.80	10.36	-6.40	1.75
P30624	50.30	3.37	32.90	11.28	-6.58	2.04	49.65	3.96	33.43	4.41	-7.65	1.63
P30777	51.64	6.26	32.18	11.27	-6.26	1.82	54.12	5.54	25.53	7.08	-5.92	2.40
P30902	49.61	3.42	30.58	11.24	-6.42	1.94	51.92	4.59	28.47	6.89	-6.28	2.55
P30952	52.06	5.11	32.94	11.24	-5.82	2.27	52.89	2.37	27.35	11.25	-5.82	1.61
P31115	51.60	5.77	31.99	9.83	-6.56	1.99	52.54	6.17	23.33	10.17	-6.44	1.58
P31116	56.51	3.15	31.85	11.85	-6.08	2.00	56.58	2.52	28.76	4.32	-6.04	1.45
P31373	66.96	3.48	33.25	12.02	-6.33	1.99	67.82	4.38	38.84	10.79	-6.95	2.60
P31382	52.37	5.63	32.57	9.74	-6.40	1.93	55.83	5.15	34.69	7.05	-5.69	1.43
P31412	45.97	3.46	29.94	10.05	-6.40	1.82	47.14	3.25	25.69	7.44	-6.11	1.45
P31688	50.34	3.37	29.92	10.71	-6.38	2.03	52.75	2.48	19.74	8.94	-4.85	3.68
P32048	51.59	5.47	30.60	11.63	-6.55	2.26	53.38	4.19	26.39	5.74	-6.54	1.89
P32178	52.08	6.21	32.57	10.62	-6.23	2.25	53.46	5.65	26.19	8.06	-6.77	1.87
P32179	51.92	3.60	29.67	10.53	-6.00	1.96	50.41	3.19	30.90	5.73	-5.77	1.58
P32190	52.69	5.70	30.95	12.00	-6.29	1.84	52.48	4.57	21.48	12.07	-6.57	1.75
P32191	52.93	3.49	32.17	10.18	-6.40	2.12	52.81	4.11	30.33	7.96	-8.66	1.36
P32263	52.51	3.72	33.37	11.16	-6.75	1.99	51.02	3.47	32.03	7.18	-5.72	2.35
P32264	48.60	2.78	30.09	10.37	-5.85	2.04	47.95	2.24	26.80	10.12	-6.61	1.62
P32288	43.12	3.38	29.73	9.28	-6.13	2.02	44.32	1.81	24.24	7.63	-6.74	1.73
P32316	51.71	3.77	30.22	12.38	-6.08	2.10	50.79	5.18	33.17	7.06	-5.84	2.01
P32327	54.15	3.33	32.45	11.89	-6.30	1.89	54.18	3.48	27.64	13.39	-7.09	1.47
P32340	43.85	3.01	29.06	8.98	-6.50	1.85	43.21	2.69	23.81	7.63	-5.71	2.10
P32347	64.55	3.14	33.22	12.71	-6.37	2.25	64.05	2.51	22.76	8.03	-4.98	2.33
P32352	52.68	5.07	36.64	10.20	-6.28	2.00	55.37	5.34	34.42	6.78	-7.46	1.68
P32353	51.97	5.96	33.24	12.28	-6.32	2.12	56.60	4.91	30.52	5.64	-6.56	1.44
P32356	51.75	5.79	34.60	9.91	-6.23	1.97	52.82	2.61	32.28	5.46	-6.79	1.84
P32366	57.57	3.31	34.39	12.34	-6.16	1.97	58.18	1.94	37.31	9.75	-6.22	1.72
P32368	52.20	5.67	33.62	10.78	-6.42	1.93	56.64	4.35	32.18	6.59	-6.35	1.74
P32375	51.36	5.87	28.92	12.15	-6.34	1.85	52.34	3.48	15.05	11.17	-6.92	2.16
P32377	55.27	3.47	33.79	11.26	-6.45	1.85	54.13	3.65	33.96	8.17	-6.09	1.40
P32378	51.77	5.69	32.73	9.92	-6.09	2.03	52.15	4.85	28.23	7.43	-5.36	2.28
P32383	51.92	5.22	30.23	11.99	-6.15	2.13	54.90	3.99	25.71	7.00	-6.61	1.81
P32419	48.03	3.25	29.92	12.32	-6.30	1.94	50.23	4.00	28.76	8.43	-7.41	1.59
P32449	51.53	5.12	29.20	11.71	-6.36	2.16	48.48	4.57	26.70	8.18	-5.46	2.17
P32451	51.17	5.40	30.43	11.22	-6.41	1.90	55.94	3.62	23.66	4.87	-7.10	1.97
P32452	52.24	5.21	35.15	10.76	-6.31	1.94	56.31	3.10	30.62	7.70	-6.25	2.82
P32459	52.28	6.12	28.69	11.58	-6.48	1.80	50.01	4.29	28.83	5.91	-6.33	1.30
P32462	52.72	6.00	32.40	11.95	-6.21	2.40	49.13	4.74	30.88	7.36	-4.66	1.86
P32463	52.65	5.88	32.99	9.75	-6.15	2.00	54.28	4.25	34.72	6.57	-6.49	1.69
P32469	51.64	5.96	32.59	10.64	-6.42	2.02	50.38	5.08	28.24	5.84	-6.81	1.18
P32473	42.82	3.23	28.18	9.72	-6.19	1.78	41.40	2.84	25.72	6.40	-5.55	1.63
P32476	40.42	3.78	26.41	9.19	-6.37	2.06	36.79	1.46	24.00	3.86	-6.45	1.21
P32477	51.95	5.98	34.42	10.67	-6.41	1.95	53.98	4.07	20.89	9.14	-8.57	2.17
P32528	45.54	3.13	27.00	10.38	-6.19	2.22	47.94	3.88	22.82	6.95	-5.46	2.82
P32563	50.00	3.38	33.92	10.45	-6.32	1.87	49.91	2.89	27.80	6.48	-6.28	1.92
P32567	51.30	5.70	31.66	11.29	-6.05	2.07	52.03	4.92	26.37	6.06	-6.72	1.17
P32573	50.28	5.47	30.12	10.64	-6.27	2.19	46.68	3.13	27.90	5.86	-6.61	1.87
P32582	50.58	3.36	31.69	10.22	-6.04	1.97	50.90	3.41	26.15	6.99	-7.98	1.67
P32603	51.35	6.24	34.44	10.86	-6.36	1.75	52.86	4.64	28.42	6.74	-6.84	2.22
P32604	51.58	5.25	32.41	11.49	-6.47	2.00	51.98	3.03	35.21	6.44	-6.80	2.00
P32610	52.49	3.15	33.63	10.69	-6.14	2.01	51.13	2.08	28.37	11.75	-6.42	1.56
P32614	53.31	3.62	27.95	10.93	-5.93	1.98	53.45	3.35	27.85	6.75	-5.28	1.79
P32621	52.47	5.97	30.00	11.65	-6.30	2.08	53.46	6.62	25.81	6.79	-5.21	1.63
P32622	51.86	6.38	31.04	10.68	-6.29	2.12	54.39	4.55	29.47	11.45	-6.82	2.50
P32626	52.32	5.43	36.18	10.15	-6.26	2.02	53.82	3.83	32.43	6.86	-7.28	1.47
P32642	51.52	5.52	32.37	10.92	-6.28	2.12	52.32	4.64	24.67	8.03	-7.00	1.59
P32643	52.20	5.94	35.94	10.57	-6.29	1.94	51.42	3.48	29.39	8.41	-5.36	1.24
P32771	54.67	3.48	37.01	9.93	-6.39	1.96	57.12	4.13	34.04	9.54	-5.51	1.61
P32784	50.86	5.93	30.53	11.08	-6.24	2.02	50.79	3.75	22.89	5.46	-6.59	1.21
P32785	51.93	6.33	28.58	11.83	-6.14	1.99	52.27	5.02	23.46	6.95	-5.53	2.20
P32796	51.32	5.98	31.91	10.76	-6.03	2.12	50.87	4.09	30.56	8.15	-5.62	2.10
P32799	43.83	3.59	31.36	8.88	-6.24	2.07	43.06	2.59	30.52	4.60	-5.87	1.12
P32842	52.97	5.17	32.41	10.64	-6.53	1.85	54.58	6.54	33.39	6.27	-5.53	1.78
P32861	45.62	3.56	31.43	9.86	-6.19	2.12	47.32	3.19	22.30	6.77	-6.48	2.35
P32874	52.91	5.72	33.07	11.00	-6.17	1.84	53.75	5.07	30.08	7.37	-5.70	2.37
P32891	50.99	3.29	32.43	10.85	-6.39	2.11	53.19	3.00	31.63	5.87	-6.88	2.37
P32895	51.26	2.93	31.92	10.69	-6.30	2.04	48.93	2.49	33.14	6.77	-6.37	1.13
P32903	52.85	5.82	38.29	9.71	-6.42	1.91	53.52	2.97	34.88	5.68	-4.96	1.81
P33300	51.57	5.58	32.52	10.27	-6.34	1.95	50.23	5.71	23.90	7.03	-6.56	1.43
P33312	52.07	5.98	32.20	11.07	-6.31	2.35	53.71	4.92	28.24	10.85	-6.79	3.61
P33315	51.71	5.63	34.55	9.86	-6.27	1.82	52.80	3.68	36.86	6.40	-5.24	1.76
P33317	54.64	3.22	39.54	9.17	-6.16	2.04	53.36	2.02	37.20	5.47	-6.44	1.61
P33327	54.95	3.57	33.37	11.31	-6.14	1.75	52.95	3.73	30.86	8.37	-5.96	1.27
P33330	43.01	3.25	30.35	8.99	-6.69	2.02	41.13	2.71	27.57	5.80	-8.00	2.34
P33333	52.50	5.62	32.96	11.44	-6.42	2.11	51.24	4.44	33.96	6.10	-6.33	1.66
P33401	55.58	3.28	36.22	11.04	-6.21	1.84	56.01	2.72	33.87	5.70	-6.95	1.84
P33412	52.09	5.18	36.04	10.99	-6.53	2.07	53.12	4.85	33.17	6.52	-5.57	1.34
P33421	51.53	5.39	34.27	10.39	-6.42	1.77	47.74	4.60	28.79	7.45	-6.76	0.95
P33550	52.26	5.24	32.96	11.26	-6.09	1.87	55.31	4.25	31.85	8.48	-6.25	1.50
P33734	46.38	3.25	32.73	9.12	-6.04	1.97	47.55	1.65	29.80	5.92	-5.96	1.45
P33775	47.25	3.15	32.40	10.16	-5.98	1.84	49.87	1.61	30.54	4.41	-5.55	1.01
P34163	51.00	5.29	30.25	11.19	-6.21	2.00	53.90	7.31	19.70	6.23	-5.92	0.93
P34227	51.77	5.81	34.22	9.89	-6.11	2.16	53.01	2.83	34.58	5.18	-6.83	1.60
P34756	52.40	5.92	29.80	11.85	-6.29	2.06	56.53	4.48	26.58	5.85	-6.58	1.46
P35196	52.31	5.40	32.32	10.82	-6.41	1.92	53.83	3.19	30.46	6.50	-6.69	1.25
P35202	52.50	5.99	33.14	11.22	-6.51	2.07	52.35	5.61	29.67	5.37	-8.28	2.66
P35206	52.63	5.71	33.84	11.17	-6.43	2.00	52.59	1.75	33.65	7.83	-7.27	1.68
P35497	52.36	5.28	36.31	9.50	-6.16	2.08	52.82	3.91	35.17	4.52	-5.39	1.32
P35731	51.92	6.39	33.22	11.47	-6.27	1.84	56.66	5.50	30.70	5.38	-6.51	1.29
P35842	52.09	5.41	36.91	9.23	-6.40	2.09	55.61	7.29	32.46	5.73	-6.89	2.99
P36001	52.09	6.01	30.71	11.61	-6.10	2.01	53.29	3.72	29.60	6.18	-5.80	1.42
P36010	52.02	5.75	30.26	10.51	-6.21	1.94	52.48	4.39	28.48	5.34	-5.56	1.37
P36013	51.23	5.38	29.75	10.99	-6.46	1.96	52.73	5.89	27.06	6.73	-7.80	1.89
P36014	52.10	6.15	31.08	11.19	-6.32	1.81	48.22	3.56	28.61	7.91	-6.78	1.62
P36051	51.83	5.43	31.71	11.12	-6.30	1.93	54.39	3.54	29.54	6.75	-5.69	1.50
P36107	50.99	5.31	33.74	11.00	-6.37	1.86	49.24	5.48	23.77	8.05	-7.30	2.20
P36126	51.68	5.54	30.50	11.54	-6.09	2.20	50.54	5.60	30.42	6.24	-6.30	1.82
P36136	52.42	3.56	29.01	13.16	-6.43	2.04	52.53	2.18	25.19	10.99	-7.15	1.53
P36143	50.95	5.64	31.89	12.17	-6.45	1.95	51.52	2.97	23.03	11.80	-6.17	1.92
P36148	51.97	5.84	31.36	10.83	-6.18	1.86	52.28	5.49	34.48	6.01	-6.69	1.16
P36150	51.96	5.51	31.99	12.27	-6.24	1.98	51.83	4.19	25.82	8.12	-6.61	0.89
P36165	52.13	5.75	30.34	11.03	-6.37	1.92	54.19	5.64	21.62	11.28	-4.96	1.87
P36421	45.94	3.07	30.27	11.36	-6.29	2.25	49.75	4.27	29.04	4.90	-6.02	1.94
P37012	51.05	3.50	32.17	10.14	-6.39	2.14	50.65	1.85	29.57	8.63	-5.67	3.46
P37254	51.58	5.09	30.34	11.26	-6.40	1.91	55.43	7.20	27.21	5.57	-6.23	1.90
P37291	50.70	3.33	32.48	10.11	-6.35	1.98	52.27	2.63	24.48	7.48	-6.59	1.28
P37292	61.56	3.42	34.51	11.90	-6.10	2.14	62.29	3.31	36.05	6.59	-4.60	1.37
P37296	52.25	6.13	32.39	10.39	-6.20	1.92	50.49	5.52	27.51	5.49	-6.74	1.55
P37297	49.14	3.41	32.28	11.12	-6.17	2.04	50.56	3.55	34.31	5.05	-6.57	0.73
P37298	52.85	5.95	35.34	10.83	-6.34	1.87	53.62	4.13	29.77	7.55	-7.46	1.68
P37299	52.71	3.44	37.80	10.57	-6.35	2.15	52.77	2.91	34.72	5.57	-6.37	2.17
P37303	47.17	3.32	35.92	8.37	-6.48	2.21	48.13	3.73	30.08	8.09	-6.45	2.47
P38009	61.59	3.62	33.51	11.37	-6.61	2.08	61.41	2.85	25.64	7.38	-6.60	1.64
P38013	43.93	2.57	30.92	9.76	-6.49	2.00	46.08	2.36	30.36	5.58	-7.98	1.88
P38063	52.34	5.59	31.34	11.89	-6.51	2.21	55.67	7.84	25.61	7.19	-7.96	1.93
P38066	52.11	6.28	30.21	11.53	-6.17	1.88	53.80	8.78	27.09	6.45	-6.08	2.05
P38067	51.73	6.26	32.12	11.10	-6.26	1.78	47.25	4.31	25.55	8.78	-6.26	2.29
P38071	52.16	5.78	33.02	9.37	-6.28	2.03	57.20	5.70	32.94	6.69	-6.27	1.99
P38074	53.22	3.46	33.37	11.66	-6.29	2.08	52.75	2.42	27.76	6.67	-7.39	2.81
P38075	44.35	3.38	31.38	9.41	-6.54	2.01	45.62	2.05	29.39	4.22	-6.54	1.21
P38077	53.03	3.37	37.34	9.71	-6.64	1.94	51.02	2.31	33.10	4.60	-6.43	1.25
P38088	44.06	3.32	29.86	8.96	-6.10	1.85	44.70	3.83	26.46	6.15	-5.71	1.86
P38113	51.56	5.65	34.13	9.78	-6.81	1.92	49.19	4.34	33.79	4.48	-5.78	1.78
P38115	50.23	3.70	33.21	9.86	-6.44	1.96	50.82	2.36	29.98	9.49	-7.05	2.03
P38122	51.57	5.66	31.69	11.71	-6.41	1.91	53.36	3.90	26.24	5.07	-6.45	2.01
P38130	53.70	3.67	36.09	11.29	-6.35	1.89	54.27	4.77	32.80	4.44	-6.30	2.12
P38131	52.41	5.70	34.84	10.92	-6.45	2.02	51.79	6.36	28.30	5.84	-6.29	2.70
P38139	52.27	5.08	33.38	11.05	-6.02	2.09	52.75	3.31	33.14	5.11	-5.08	1.81
P38143	52.51	5.52	34.92	8.39	-6.08	2.03	55.52	5.17	34.41	7.88	-6.43	2.56
P38145	51.55	5.38	33.19	11.33	-6.39	2.05	53.67	3.20	32.63	6.10	-5.67	1.20
P38158	52.47	5.67	36.86	10.64	-5.95	2.03	53.72	4.43	34.55	5.31	-5.21	2.01
P38169	51.95	5.53	31.14	11.23	-6.09	1.92	53.87	2.21	32.38	7.07	-7.10	1.48
P38211	52.20	5.97	35.03	10.49	-6.26	2.00	52.67	4.86	33.09	4.21	-6.41	2.06
P38221	60.36	3.37	35.11	12.80	-6.15	2.07	62.77	3.59	38.68	7.52	-5.98	1.79
P38226	52.04	5.73	33.06	11.95	-6.00	2.13	51.65	2.87	27.91	6.09	-5.85	1.33
P38286	51.12	5.44	31.52	10.28	-6.42	2.03	51.48	3.62	25.36	11.80	-6.62	1.84
P38287	53.46	5.91	37.80	10.81	-6.39	1.88	54.04	4.22	36.85	6.23	-5.57	1.80
P38298	52.53	5.91	25.57	11.74	-6.45	1.96	55.74	4.28	26.99	7.30	-6.71	2.63
P38342	63.99	3.26	32.54	12.51	-6.06	1.88	64.94	5.64	26.29	10.67	-5.47	1.40
P38426	51.67	3.37	31.32	11.71	-6.49	1.92	51.13	2.41	30.00	6.80	-6.97	1.70
P38427	51.07	5.35	30.21	11.78	-6.55	2.05	50.82	7.06	23.35	8.96	-5.36	1.87
P38604	51.82	5.74	33.25	12.99	-6.75	2.18	51.76	4.77	25.28	7.77	-5.49	2.39
P38620	52.29	5.55	31.65	11.08	-6.57	2.07	51.03	4.82	30.64	7.84	-6.04	1.58
P38625	44.38	3.38	26.69	11.20	-6.57	2.13	43.97	3.38	24.86	7.57	-8.28	1.64
P38627	49.87	3.10	30.36	10.77	-6.54	2.25	51.06	1.75	26.98	5.18	-6.98	3.10
P38628	52.59	5.67	32.57	11.84	-6.48	1.99	53.32	3.43	31.16	9.10	-7.48	2.03
P38631	51.70	3.42	32.28	11.87	-6.19	1.90	53.12	2.63	26.46	9.84	-5.69	1.10
P38635	51.99	5.36	35.31	9.37	-6.22	1.78	54.32	3.56	35.19	5.67	-6.65	2.37
P38689	50.74	3.21	30.65	11.39	-6.08	2.06	51.57	2.30	29.47	11.06	-5.60	1.44
P38697	52.43	3.21	31.94	10.82	-6.10	2.23	52.60	1.71	28.77	7.28	-5.81	1.15
P38703	51.86	5.75	32.14	11.28	-6.14	1.96	55.56	2.76	27.17	7.19	-6.56	1.44
P38705	50.93	5.90	29.87	11.36	-6.16	1.78	49.53	5.97	24.58	6.51	-5.73	1.42
P38707	47.04	3.44	33.04	9.43	-6.34	2.11	47.68	2.72	32.91	4.34	-5.65	1.68
P38708	51.66	5.86	31.86	11.56	-6.59	1.82	55.09	3.50	27.41	11.54	-6.90	1.36
P38710	52.20	5.75	36.28	9.45	-6.43	2.11	57.17	4.03	27.25	9.33	-5.76	2.05
P38714	60.13	3.64	31.50	12.44	-6.07	2.10	59.56	3.45	31.05	6.72	-7.36	1.68
P38715	51.61	5.39	32.57	9.60	-6.17	1.90	53.46	4.82	33.75	5.80	-6.23	1.37
P38720	44.62	3.56	29.92	9.32	-6.33	2.00	43.98	3.38	28.26	4.03	-5.55	1.80
P38787	51.05	5.67	30.55	11.46	-6.21	2.09	49.21	3.90	26.92	7.36	-5.59	2.18
P38790	52.54	5.93	32.95	11.76	-6.17	2.00	55.77	2.46	24.40	10.42	-5.84	2.16
P38791	42.52	3.45	28.29	9.64	-6.52	2.15	44.59	1.96	25.19	3.50	-4.80	1.91
P38795	50.23	3.23	28.68	11.84	-6.01	2.12	50.87	2.05	27.02	6.62	-6.24	2.46
P38812	51.46	4.74	33.76	11.58	-6.42	1.96	50.10	3.91	30.27	6.30	-7.11	1.86
P38816	51.41	5.66	31.49	10.65	-6.15	1.96	54.71	3.69	34.75	6.91	-5.37	1.27
P38840	53.87	3.29	34.76	11.27	-6.10	2.05	54.63	3.61	27.20	6.34	-7.34	1.89
P38858	50.70	3.61	32.41	10.72	-6.26	1.80	53.25	3.31	22.61	7.26	-5.71	1.40
P38891	52.15	5.87	35.60	10.12	-6.25	1.89	51.52	3.86	33.21	5.59	-6.04	0.99
P38913	52.22	5.66	31.55	10.54	-6.42	2.10	54.88	3.17	31.07	7.56	-7.46	1.31
P38954	52.15	5.15	33.22	10.23	-6.45	1.92	52.90	6.19	24.58	8.34	-6.57	1.78
P38972	52.28	5.61	30.31	12.20	-6.17	1.90	57.24	6.96	25.02	7.68	-5.95	1.82
P38986	52.18	5.47	32.22	11.27	-6.24	1.90	54.94	5.17	33.19	6.33	-7.45	1.28
P38992	51.96	5.72	34.41	10.61	-6.54	1.75	54.22	3.76	30.12	6.59	-5.53	1.65
P38994	52.65	5.49	35.97	10.19	-6.05	2.05	54.83	4.30	32.96	7.69	-7.55	1.54
P38998	49.61	3.51	31.42	11.08	-6.11	1.93	48.56	4.03	26.28	6.95	-6.20	1.87
P38999	52.61	5.54	35.03	10.18	-6.28	1.93	53.80	3.24	29.64	7.22	-5.78	1.21
P39002	52.23	5.92	31.87	11.03	-6.56	2.21	52.57	4.88	28.70	7.25	-5.62	1.37
P39006	52.19	6.14	28.84	11.29	-6.28	1.95	55.32	4.46	23.33	6.54	-5.59	1.52
P39104	51.15	6.35	28.26	10.61	-6.12	2.03	54.97	4.97	25.20	10.37	-5.26	1.91
P39105	52.96	6.20	36.37	10.35	-6.19	1.98	53.52	3.62	29.91	7.88	-7.28	1.56
P39111	54.10	3.51	35.91	11.39	-6.04	1.89	54.37	2.50	30.65	6.55	-5.57	1.68
P39518	52.19	5.91	32.71	11.63	-6.41	2.08	49.46	3.10	31.06	4.82	-5.27	1.63
P39522	49.28	3.40	32.07	10.44	-6.27	2.02	50.14	3.14	30.06	7.47	-5.55	1.76
P39525	51.88	5.42	31.14	10.35	-6.29	1.99	50.62	5.81	28.05	5.45	-6.56	1.52
P39540	52.80	5.09	32.99	10.69	-6.27	2.24	58.20	5.09	30.91	6.64	-6.11	1.74
P39683	48.46	3.92	32.74	10.82	-6.32	2.00	47.43	3.85	24.56	6.47	-6.86	2.99
P39692	44.03	2.81	29.34	10.24	-6.46	2.01	44.50	2.58	27.23	5.19	-6.61	3.20
P39708	50.61	5.90	30.12	10.79	-6.30	2.04	55.94	4.69	30.20	9.26	-6.23	1.73
P39714	52.20	5.89	30.20	11.14	-6.36	2.14	50.84	4.38	25.77	7.71	-8.40	1.87
P39726	49.32	3.18	33.98	9.78	-6.39	1.87	48.11	1.82	28.33	5.84	-6.63	1.47
P39954	44.72	2.99	28.77	9.89	-6.18	2.04	44.75	2.93	27.21	5.62	-6.01	1.49
P39976	50.70	3.30	32.04	9.69	-6.46	1.95	51.00	2.28	26.66	7.53	-6.80	1.87
P39988	51.82	5.17	30.93	11.36	-6.42	1.96	50.45	3.97	29.95	7.03	-5.52	1.74
P40009	52.87	6.03	30.40	10.84	-6.33	2.03	54.46	5.60	28.77	5.48	-7.48	1.35
P40012	51.90	5.07	30.37	11.15	-6.49	1.98	52.97	4.65	28.51	7.96	-6.85	1.79
P40015	51.21	5.39	30.45	10.40	-6.29	2.15	50.07	4.07	32.59	6.28	-5.75	2.75
P40017	52.38	6.17	33.12	11.41	-6.44	1.85	51.03	4.70	29.70	8.96	-5.77	1.31
P40047	56.32	3.44	34.71	12.45	-6.65	1.90	54.57	2.76	29.69	7.57	-8.04	3.40
P40054	51.34	5.57	29.75	10.93	-6.08	2.07	53.19	2.66	25.30	5.56	-6.80	2.89
P40099	52.47	5.40	31.96	10.06	-6.33	1.94	51.06	3.98	31.44	5.40	-6.20	0.92
P40106	51.83	3.41	34.86	9.88	-6.02	2.00	51.14	2.62	28.34	7.94	-6.38	1.99
P40215	52.24	6.18	34.34	10.67	-6.44	2.36	52.15	4.88	32.08	5.36	-6.04	2.66
P40308	52.16	5.62	32.04	10.81	-6.22	2.00	51.04	4.12	26.52	6.18	-6.22	2.07
P40319	51.96	6.06	33.43	11.10	-6.33	2.26	54.57	4.08	29.00	11.25	-7.19	2.11
P40345	51.97	5.74	30.89	11.98	-6.38	1.91	57.67	8.23	33.49	7.88	-6.53	1.28
P40353	51.35	5.31	33.63	10.86	-6.26	1.90	53.80	6.07	28.24	7.17	-6.46	1.55
P40360	52.82	5.49	30.35	11.67	-6.46	2.12	52.98	3.56	32.14	5.81	-5.14	2.15
P40363	64.50	3.48	37.57	11.96	-6.34	1.90	65.87	3.53	35.08	9.37	-6.66	2.14
P40433	52.51	5.56	32.95	12.49	-6.31	2.11	56.94	5.47	27.76	8.60	-5.80	1.95
P40459	52.05	5.58	32.29	10.64	-6.35	2.04	53.08	5.77	29.55	8.60	-5.66	1.71
P40471	51.31	5.58	31.47	11.54	-6.45	2.07	50.83	4.02	26.26	8.17	-6.90	1.16
P40495	56.54	3.26	24.20	12.46	-6.35	2.06	55.25	3.25	28.33	10.17	-6.50	1.68
P40506	51.75	5.17	32.39	9.94	-5.97	1.90	55.16	5.31	32.24	6.03	-6.53	1.35
P40510	51.91	5.61	30.89	11.50	-6.20	1.79	50.66	4.56	29.63	6.60	-6.65	1.44
P40545	51.71	5.58	30.67	11.12	-6.22	1.78	54.08	2.19	30.16	8.19	-5.92	1.70
P40553	51.94	5.39	30.76	10.76	-6.27	2.11	54.71	4.81	29.63	4.35	-6.74	1.78
P40559	52.05	5.83	30.91	10.68	-6.51	1.98	54.04	4.66	23.21	11.61	-5.95	1.78
P40581	53.41	6.19	35.94	10.14	-6.11	2.02	54.13	6.58	30.93	8.62	-5.06	1.93
P40825	43.14	3.07	28.68	8.98	-6.46	2.10	40.63	3.06	24.77	6.68	-7.73	1.81
P40857	52.20	6.25	33.06	10.45	-6.22	1.90	51.75	4.84	30.67	7.33	-5.84	1.66
P40884	52.11	5.43	36.21	10.49	-6.45	1.94	52.21	3.14	30.17	5.12	-7.05	1.65
P40970	51.63	5.25	31.83	11.31	-5.96	2.15	54.52	3.29	28.12	5.29	-6.70	3.12
P40975	53.76	6.00	38.71	8.39	-6.11	2.05	55.73	5.51	30.78	8.30	-6.12	1.37
P40989	52.31	5.57	30.96	11.01	-6.31	1.87	53.22	5.88	30.48	3.74	-7.43	2.09
P41277	49.34	3.24	31.60	10.29	-6.33	2.01	49.41	2.51	28.92	5.26	-5.21	1.85
P41338	51.95	6.16	30.48	11.64	-6.65	1.92	50.81	3.07	32.59	8.31	-5.58	2.35
P41734	52.65	5.52	32.31	9.94	-6.35	2.05	51.26	4.24	32.08	6.56	-5.34	2.15
P41735	51.95	5.82	30.30	11.41	-6.48	1.86	51.41	4.01	35.53	6.11	-6.20	2.06
P41807	51.41	4.98	28.96	12.60	-6.36	2.18	53.45	7.27	25.42	7.49	-5.71	1.40
P41835	51.84	6.11	30.45	13.01	-6.34	2.04	49.81	3.38	27.65	8.22	-7.10	1.86
P41903	51.61	5.84	27.64	10.88	-6.24	1.96	52.11	5.37	20.71	7.95	-5.92	1.01
P41911	48.68	3.49	27.17	11.15	-6.33	1.94	48.98	4.43	28.16	7.23	-7.05	1.60
P41921	50.54	3.48	33.90	9.38	-6.32	2.08	50.45	3.41	30.15	7.39	-8.12	1.66
P41939	52.18	5.91	32.97	11.46	-6.00	1.92	52.05	4.60	26.67	7.26	-5.37	1.87
P41940	46.70	3.20	29.02	12.15	-6.42	2.15	47.76	3.72	23.91	5.81	-5.26	3.04
P42826	51.39	5.63	29.71	10.94	-6.40	2.02	51.69	4.01	26.70	8.96	-5.72	2.59
P42837	52.06	5.55	33.96	11.27	-6.37	2.10	52.07	2.70	26.81	7.12	-5.82	2.36
P42941	52.58	5.97	33.98	10.28	-6.17	2.14	52.49	5.28	26.05	8.73	-6.06	1.76
P42951	52.15	5.63	35.37	9.78	-6.42	2.00	52.52	2.09	36.36	6.00	-4.51	2.89
P43123	52.68	5.06	31.63	11.69	-6.15	1.95	52.21	3.22	30.81	7.26	-7.32	2.02
P43550	51.64	5.28	33.79	11.21	-6.27	2.17	55.96	7.17	34.98	5.85	-6.40	1.23
P43567	52.36	5.83	31.58	11.08	-6.39	2.05	53.46	6.00	31.04	6.28	-6.02	1.41
P43577	59.19	3.13	38.60	10.83	-6.31	2.01	58.94	2.58	36.74	8.84	-6.98	1.76
P43619	51.66	5.81	29.11	11.74	-6.48	1.80	57.01	3.46	26.74	13.47	-7.67	2.87
P43635	52.16	5.67	31.23	11.59	-6.24	2.06	53.44	4.97	27.56	6.79	-7.34	1.75
P46151	51.45	5.70	31.46	11.26	-6.72	1.80	51.68	4.27	18.47	8.96	-6.44	1.31
P46367	56.65	3.49	34.34	13.31	-6.36	1.90	58.23	4.09	26.40	8.57	-6.42	1.29
P46655	44.87	3.56	29.81	10.38	-6.08	1.92	45.86	1.67	35.05	4.97	-6.47	1.48
P46681	56.74	3.16	33.91	12.16	-6.58	2.27	55.17	2.37	25.41	10.32	-6.49	1.87
P46969	52.04	5.76	30.59	12.80	-6.38	1.93	51.82	2.96	28.53	6.53	-7.50	1.56
P46971	58.30	3.66	35.49	11.26	-6.25	2.12	59.96	2.52	39.53	7.85	-6.83	1.06
P47011	51.55	5.59	32.73	10.98	-6.50	2.13	50.42	4.88	28.24	6.01	-7.41	1.95
P47013	52.25	5.25	33.49	9.85	-6.39	1.84	53.70	5.63	28.75	6.84	-6.03	2.26
P47026	52.37	6.22	33.23	11.61	-6.50	1.85	47.91	4.17	32.82	4.96	-7.54	2.05
P47039	52.36	5.79	32.97	11.06	-6.17	1.73	53.60	4.33	28.41	4.94	-6.61	1.03
P47052	51.62	5.20	32.07	10.24	-6.57	2.10	51.32	3.70	26.41	8.80	-7.35	1.97
P47088	52.42	5.45	34.38	11.86	-6.42	1.92	53.09	5.86	30.42	8.77	-5.71	1.97
P47096	54.13	3.52	34.54	12.06	-6.08	2.02	54.31	3.29	28.45	9.04	-6.18	2.14
P47125	51.12	5.17	29.69	11.49	-6.24	1.93	51.28	3.27	19.65	8.58	-5.93	1.19
P47143	54.85	3.18	34.46	10.89	-6.25	2.00	52.04	3.16	30.94	5.55	-6.85	1.71
P47147	52.14	6.00	32.80	11.24	-6.20	1.82	55.25	6.69	27.35	7.46	-6.44	1.44
P47164	52.09	5.05	32.37	11.26	-6.18	1.86	56.07	4.88	31.69	7.82	-5.57	2.14
P47165	52.34	6.05	33.42	9.70	-6.32	1.98	53.13	5.79	33.15	4.44	-4.76	1.55
P47169	62.18	3.46	33.48	11.43	-6.51	1.96	58.98	3.46	32.82	6.14	-6.63	1.11
P47176	43.10	3.41	28.65	9.77	-6.39	2.07	45.32	2.81	29.18	3.94	-7.25	2.02
P47180	53.11	5.26	38.25	9.71	-6.08	1.88	54.48	5.22	33.06	6.26	-6.06	2.02
P47190	52.05	5.81	32.36	10.47	-6.17	1.98	49.72	6.41	30.22	4.66	-5.96	1.57
P47771	52.24	5.71	33.75	10.46	-6.53	1.97	52.93	3.15	34.79	7.33	-6.13	2.10
P47912	52.36	3.80	32.17	12.25	-6.26	1.93	52.27	2.53	25.94	9.97	-7.10	1.99
P48015	47.06	3.40	28.76	10.97	-6.71	1.78	47.82	2.87	29.47	8.55	-6.69	1.41
P48016	52.19	5.83	33.77	9.73	-6.01	2.11	51.62	5.96	31.88	4.31	-5.31	1.67
P48360	53.50	5.93	33.01	11.39	-6.35	2.18	50.98	4.18	30.72	6.90	-4.24	2.02
P48445	42.07	3.34	30.49	8.71	-6.06	2.05	44.23	1.98	27.24	5.84	-5.82	2.00
P48525	52.67	5.77	30.30	10.51	-5.99	2.23	53.11	2.84	23.92	10.42	-5.30	3.16
P48526	51.90	6.24	32.28	10.08	-5.90	1.99	54.67	4.71	28.80	6.84	-6.03	1.64
P48527	51.99	5.68	32.85	10.93	-6.73	2.01	55.10	6.46	30.75	6.56	-7.34	1.89
P48567	52.22	5.69	34.31	9.63	-6.03	2.23	53.52	3.34	37.67	6.89	-5.84	2.17
P48570	53.86	3.49	32.79	11.41	-6.16	2.10	56.19	4.10	23.13	9.71	-7.39	2.59
P48836	51.84	6.21	38.84	8.92	-6.30	2.00	53.50	4.58	35.72	5.91	-5.73	1.93
P49017	51.09	5.42	33.28	10.57	-6.25	1.83	53.68	4.49	35.01	4.36	-5.85	1.27
P49089	46.73	3.14	32.42	10.18	-6.09	1.74	45.71	3.88	29.82	6.01	-6.22	1.02
P49090	48.38	3.68	29.57	10.59	-5.94	1.94	47.70	6.41	24.20	7.35	-5.88	1.41
P49095	61.51	3.73	29.76	12.72	-6.14	1.97	63.03	2.17	26.94	9.65	-7.53	2.34
P49367	50.85	6.06	32.55	9.69	-6.56	1.80	49.24	4.92	32.06	5.59	-7.27	1.57
P49435	52.68	5.97	34.19	11.00	-6.04	1.97	56.10	3.18	31.47	7.38	-5.25	2.07
P49723	51.07	3.63	33.24	9.37	-6.24	2.02	51.72	1.41	34.95	6.88	-8.14	1.59
P49775	51.79	5.66	35.37	10.32	-6.29	2.10	56.91	4.54	37.04	7.45	-6.79	1.63
P50094	52.71	3.16	32.35	11.33	-6.48	1.89	51.09	2.07	24.91	8.29	-5.77	1.27
P50095	53.29	3.84	29.35	11.73	-6.49	2.15	52.85	3.02	22.04	9.64	-7.47	2.28
P50107	51.41	6.16	33.89	10.59	-6.57	1.82	57.40	6.98	31.02	6.23	-6.42	1.15
P50113	51.66	5.88	31.84	10.45	-6.19	2.08	52.29	3.56	25.41	8.59	-5.66	0.86
P50264	52.64	6.27	31.15	13.17	-6.47	1.86	54.60	4.43	28.12	9.38	-7.10	2.23
P50277	50.92	5.73	29.94	12.56	-6.21	2.02	50.34	3.33	26.83	7.84	-6.63	1.51
P50861	50.64	3.19	32.48	11.62	-6.27	1.82	49.31	3.92	32.73	5.40	-5.75	0.83
P50942	52.08	5.76	31.48	10.72	-6.18	1.92	50.85	3.66	29.98	6.37	-6.14	3.47
P51601	51.61	5.50	31.04	11.90	-6.23	2.06	52.20	5.54	25.48	9.07	-6.06	1.80
P52489	51.55	5.87	32.03	10.98	-5.90	1.93	52.51	5.95	26.24	8.23	-6.64	2.04
P52867	51.77	5.54	32.40	10.78	-6.26	1.90	52.50	3.85	26.10	7.52	-6.33	1.51
P52893	54.21	3.02	33.06	10.09	-6.02	2.02	50.60	2.37	33.94	5.57	-5.84	1.77
P52910	52.00	3.20	36.89	9.26	-6.40	1.95	53.02	2.18	38.75	7.40	-6.82	1.69
P52911	53.12	5.76	38.66	9.74	-5.92	2.10	55.35	3.49	37.88	6.34	-6.11	2.01
P53037	52.30	6.37	30.88	11.52	-6.15	1.94	54.54	7.67	27.60	6.45	-5.48	1.69
P53045	52.06	6.33	31.43	10.46	-6.26	1.66	55.60	2.51	28.97	7.54	-7.15	2.13
P53051	51.82	5.31	34.36	10.75	-6.39	2.03	52.73	4.26	31.66	10.55	-7.24	2.36
P53090	63.99	3.24	38.39	11.54	-6.55	2.00	63.14	2.77	34.36	10.21	-6.74	2.38
P53101	54.16	2.98	34.00	10.11	-6.14	1.89	54.08	1.81	36.41	5.55	-6.13	2.00
P53128	52.41	5.28	32.74	12.07	-6.13	1.95	53.33	3.13	28.13	7.92	-4.89	1.72
P53164	43.56	3.31	31.71	8.90	-6.21	1.78	43.89	1.65	32.58	5.23	-5.96	1.64
P53167	51.40	5.77	29.09	11.38	-6.07	1.84	51.49	4.84	22.87	8.78	-5.94	1.44
P53184	53.15	3.57	36.67	8.91	-6.20	2.00	55.28	2.47	37.12	5.99	-7.05	1.64
P53199	52.02	5.91	28.04	11.41	-6.18	2.03	52.81	4.04	34.06	5.74	-6.51	1.22
P53204	52.37	5.59	34.13	10.82	-6.29	1.74	53.97	3.41	30.83	5.65	-6.45	1.01
P53264	52.54	5.64	32.70	11.61	-6.45	1.98	52.08	3.64	29.30	6.61	-6.26	2.10
P53296	52.34	5.28	33.73	10.99	-6.31	1.82	55.26	3.87	31.05	4.62	-5.88	1.63
P53312	52.99	6.05	29.60	12.25	-6.33	2.05	51.46	4.83	32.24	4.38	-6.83	2.21
P53314	52.55	5.26	34.57	10.37	-6.38	1.88	59.31	4.26	30.73	7.49	-6.96	1.39
P53315	51.78	6.01	30.33	11.23	-6.25	2.17	52.43	5.06	31.91	5.16	-5.51	1.54
P53318	52.30	6.46	33.52	10.32	-6.33	2.07	53.03	5.78	33.59	8.09	-6.89	1.67
P53319	52.80	6.12	31.86	10.73	-6.42	1.92	50.40	3.97	32.62	5.51	-5.85	1.79
P53332	51.63	5.84	33.39	11.34	-6.31	2.18	51.67	3.90	29.91	7.28	-4.05	1.96
P53341	53.40	5.07	37.32	10.84	-6.25	1.70	54.61	4.54	30.35	4.85	-5.93	1.57
P53598	52.24	6.05	32.06	11.61	-6.37	1.71	53.54	3.95	27.70	9.60	-5.77	1.11
P53629	50.67	3.40	34.44	9.07	-6.20	1.78	52.65	2.53	33.28	5.93	-5.44	1.13
P53630	52.04	5.56	32.41	11.57	-6.54	2.15	53.80	5.11	26.74	7.47	-7.19	1.55
P53685	51.39	4.74	28.72	11.64	-6.15	2.07	49.37	3.16	20.11	8.77	-5.35	1.55
P53686	51.98	5.90	31.50	10.85	-6.17	2.08	52.62	2.20	28.34	7.44	-7.38	2.03
P53687	51.52	5.71	32.09	11.85	-6.30	2.07	51.53	4.77	27.93	6.24	-5.58	1.41
P53688	51.96	6.29	32.97	10.54	-6.36	1.87	52.66	4.78	32.93	6.77	-6.45	1.63
P53753	52.27	5.75	38.15	9.27	-6.32	1.90	55.80	5.64	31.57	6.67	-6.72	1.94
P53848	52.84	5.79	34.21	9.84	-6.15	1.91	52.58	3.57	28.35	8.62	-6.93	1.99
P53852	52.57	3.30	32.19	10.58	-6.35	2.06	54.85	3.54	30.48	6.88	-6.44	1.62
P53909	51.00	6.04	33.17	11.98	-6.48	2.10	50.58	3.17	23.78	9.93	-6.05	2.80
P53915	52.47	6.12	34.70	10.76	-6.39	2.01	50.99	3.66	32.34	4.44	-5.47	1.46
P53966	52.14	5.85	33.98	11.13	-6.52	1.89	51.19	6.96	27.45	6.28	-7.33	2.59
P53982	52.03	6.11	28.50	13.09	-6.40	2.05	58.57	7.47	18.75	6.88	-6.83	1.72
P54070	45.88	3.15	33.14	9.82	-6.15	1.90	46.04	3.61	28.87	5.82	-6.45	1.65
P54113	59.75	3.80	33.47	12.74	-6.20	1.82	60.86	2.88	34.94	7.71	-5.37	2.04
P54114	49.12	3.18	31.94	10.70	-6.14	1.97	49.77	3.09	23.42	7.08	-7.16	2.01
P54115	51.20	3.39	32.64	10.03	-6.12	1.99	50.99	1.80	36.21	4.76	-5.87	2.23
P54781	52.16	5.74	32.11	11.46	-6.14	1.79	51.44	6.19	30.02	4.66	-6.03	2.41
P54783	51.88	5.74	33.62	11.51	-6.29	2.13	49.67	5.49	21.40	9.00	-6.09	1.63
P54838	54.32	3.39	30.56	11.93	-6.13	1.98	55.45	3.43	29.21	5.01	-6.62	1.61
P54839	54.36	3.35	35.68	10.42	-6.16	2.06	56.76	4.34	31.15	4.10	-6.84	1.47
P54857	52.87	5.51	34.44	10.78	-6.26	1.90	52.33	4.64	32.55	3.94	-5.53	2.42
P54885	46.94	3.61	31.41	10.09	-6.39	1.91	48.27	2.36	32.22	5.25	-7.48	1.89
P80210	52.57	3.16	33.86	11.03	-6.25	1.84	52.73	2.81	33.40	8.03	-7.97	2.23
P80235	52.54	4.81	33.43	10.45	-6.12	1.96	52.85	3.77	31.98	9.02	-5.54	1.75
P81449	52.20	6.25	36.44	9.25	-6.22	1.95	55.92	3.88	37.90	5.86	-6.85	1.08
P81450	52.35	5.57	39.30	9.00	-6.25	1.96	56.21	5.03	38.14	6.15	-5.50	2.53
Q00055	51.60	6.13	23.31	11.60	-6.43	2.11	52.71	8.77	19.82	8.48	-6.36	1.78
Q00711	46.72	3.46	29.42	10.14	-6.52	1.97	50.03	2.30	25.66	9.21	-6.09	1.48
Q00764	51.90	3.19	35.07	10.38	-6.20	1.97	52.17	1.71	32.23	5.02	-6.17	0.94
Q00955	44.38	3.50	28.27	9.41	-6.29	2.02	44.64	3.12	29.14	5.24	-5.79	2.02
Q01217	49.92	3.04	31.84	11.74	-6.61	2.05	52.08	2.60	27.90	5.75	-7.05	2.02
Q01519	52.25	5.60	38.10	10.82	-6.21	1.98	56.82	4.32	40.47	6.06	-6.42	1.62
Q01574	52.58	5.05	35.75	9.11	-6.87	1.90	55.70	5.26	30.84	8.02	-7.68	2.05
Q01802	52.47	5.35	34.42	10.58	-6.45	1.88	49.38	6.16	32.49	5.52	-5.35	2.42
Q02046	51.99	5.58	34.65	10.47	-6.18	2.05	52.79	2.18	31.07	7.21	-6.06	1.88
Q02196	51.28	5.78	32.56	11.00	-6.15	1.88	54.68	5.33	21.79	9.82	-6.17	1.65
Q02207	52.35	5.78	30.89	10.67	-6.29	2.11	55.13	4.08	28.55	6.44	-6.14	2.34
Q02784	52.39	5.63	31.72	10.99	-6.27	1.99	54.70	5.59	25.89	6.93	-5.47	1.52
Q02896	51.81	5.70	29.58	12.40	-6.30	1.94	55.34	5.57	30.09	7.27	-6.94	1.72
Q02979	52.60	5.14	29.82	11.84	-6.28	1.90	55.25	3.90	29.50	9.49	-5.60	1.12
Q03175	51.69	5.13	30.93	10.69	-6.51	1.70	54.85	2.50	23.43	7.44	-6.87	2.08
Q03262	51.81	5.62	34.64	11.09	-6.21	1.96	51.68	2.90	29.38	5.07	-6.14	1.84
Q03266	52.53	6.00	30.68	11.94	-6.29	1.74	51.19	3.90	30.94	7.54	-6.72	1.11
Q03529	51.67	5.78	33.62	10.38	-6.35	2.06	54.92	4.48	31.26	8.39	-6.18	1.53
Q03557	52.24	6.06	29.58	10.60	-5.71	1.82	54.26	3.67	25.96	4.95	-5.18	1.70
Q03579	53.95	5.18	38.81	10.04	-5.98	1.95	54.11	3.21	33.80	7.02	-6.94	1.02
Q03674	52.77	5.71	36.40	9.33	-6.37	1.87	55.81	3.51	31.13	6.03	-5.41	1.30
Q03677	51.06	5.84	30.64	11.27	-6.26	1.98	51.87	5.36	27.87	9.51	-5.93	1.21
Q03764	53.03	6.01	32.94	11.59	-6.09	1.86	56.90	4.65	31.28	8.13	-6.03	1.17
Q03778	51.84	5.81	33.98	9.81	-5.95	1.85	47.12	3.27	29.55	5.85	-5.93	1.30
Q03835	48.22	3.07	30.33	9.65	-6.31	1.95	48.83	2.94	28.54	6.87	-6.29	1.31
Q03941	52.77	5.88	32.87	10.50	-6.24	2.00	53.73	4.33	28.64	6.66	-7.04	1.24
Q04066	51.46	5.32	31.05	11.69	-6.04	2.04	51.25	3.47	24.18	8.98	-5.76	1.33
Q04120	51.32	5.63	31.71	10.81	-6.02	2.09	55.14	5.39	28.08	6.25	-5.06	1.28
Q04178	51.80	6.02	32.35	10.64	-6.23	1.97	50.29	5.36	27.79	8.88	-5.54	1.24
Q04179	52.66	5.32	34.90	10.29	-6.17	1.99	53.65	6.02	29.61	7.52	-5.63	1.32
Q04212	51.98	5.74	25.83	10.45	-6.58	2.16	49.78	3.43	19.52	6.62	-5.74	1.29
Q04396	52.30	6.43	32.48	11.23	-6.15	1.73	51.43	3.08	30.03	5.79	-5.62	1.92
Q04430	51.82	6.21	29.93	12.60	-6.22	1.97	55.33	3.80	30.02	5.84	-6.64	2.03
Q04728	58.10	3.09	35.47	12.62	-6.41	1.93	54.87	2.26	32.30	6.13	-6.50	1.58
Q04792	52.54	3.73	30.57	11.54	-6.29	1.99	52.47	4.05	22.31	13.39	-5.64	1.70
Q04894	51.86	3.40	34.37	12.10	-6.36	2.01	52.55	2.69	28.92	5.58	-5.90	1.29
Q04958	51.45	5.67	31.71	11.00	-6.28	2.09	51.04	6.35	26.66	9.46	-6.96	1.41
Q05016	52.55	3.31	29.57	12.30	-6.00	1.96	52.98	3.36	31.63	8.45	-7.09	1.81
Q05506	49.54	3.25	31.58	9.77	-6.33	2.11	50.91	3.45	30.32	4.26	-6.28	1.89
Q05521	51.94	5.65	32.63	10.57	-6.26	2.18	52.69	3.61	28.24	5.59	-4.82	1.11
Q05533	52.12	5.65	33.92	9.80	-6.46	1.93	54.96	4.07	31.88	7.38	-8.10	2.17
Q05567	52.28	5.54	27.36	11.04	-6.15	1.90	50.30	3.91	30.09	5.87	-6.53	1.64
Q05584	47.11	3.46	33.07	9.00	-6.22	1.99	47.85	4.70	27.39	6.09	-6.09	1.30
Q05779	53.00	4.90	30.01	12.14	-6.34	2.10	53.16	2.75	25.76	6.62	-6.74	2.23
Q05788	52.25	3.63	31.01	10.62	-6.24	2.10	53.14	2.24	27.43	8.43	-5.93	2.08
Q05871	51.78	5.49	31.21	11.91	-6.40	2.02	52.95	3.74	21.98	8.70	-4.69	2.77
Q05874	52.44	4.95	31.91	10.44	-6.29	2.05	51.62	3.90	29.76	8.38	-7.65	1.05
Q05902	51.99	5.46	31.28	11.55	-6.47	1.93	55.69	3.87	23.79	9.37	-6.91	1.00
Q05911	53.69	3.71	31.98	11.96	-6.29	1.98	54.90	2.97	30.12	7.29	-4.99	1.63
Q05979	52.31	5.57	33.05	9.83	-6.18	2.10	55.24	4.47	34.43	5.25	-6.73	2.49
Q06147	52.75	5.44	32.46	11.68	-6.30	2.15	53.38	3.11	30.58	7.12	-7.76	1.34
Q06178	52.47	5.69	31.97	11.06	-6.31	2.14	52.01	6.20	31.58	6.17	-5.75	2.05
Q06321	52.15	5.96	28.88	11.12	-6.58	2.00	52.11	3.29	28.48	5.47	-6.96	1.42
Q06346	52.02	5.43	33.39	11.73	-6.16	1.96	53.78	5.57	30.33	6.10	-7.10	1.65
Q06389	52.69	4.84	35.75	9.35	-6.01	2.17	55.40	4.02	29.39	8.12	-4.99	1.53
Q06405	52.89	5.98	36.68	10.67	-6.23	1.92	52.62	2.46	32.61	7.35	-7.91	3.86
Q06408	52.78	5.52	33.49	11.45	-6.24	2.11	53.14	4.86	31.02	7.27	-6.31	1.46
Q06490	53.03	5.71	34.52	10.57	-6.25	1.86	53.74	3.95	28.99	5.18	-6.43	1.33
Q06510	51.47	5.00	30.59	10.67	-5.74	1.97	52.79	6.16	27.50	8.95	-6.23	2.08
Q06549	51.48	5.83	30.72	11.88	-6.68	1.97	52.68	4.05	25.03	9.59	-6.99	2.55
Q06625	42.00	3.43	31.26	8.13	-6.54	1.86	44.41	4.06	27.84	4.75	-6.60	2.05
Q06636	52.42	5.33	35.23	10.30	-6.38	2.10	53.83	3.25	32.75	5.05	-6.55	2.44
Q06667	54.06	5.69	35.87	11.23	-6.20	2.12	56.62	6.21	33.37	6.64	-8.27	2.58
Q06685	45.18	3.34	27.91	11.15	-6.22	1.88	44.31	2.14	21.32	7.22	-5.53	1.81
Q06702	52.37	5.86	34.13	11.35	-6.28	1.91	56.01	4.11	26.63	9.42	-6.35	2.51
Q06703	52.23	5.34	35.19	9.46	-6.57	1.95	51.54	4.91	33.87	6.61	-6.58	1.67
Q06708	52.75	5.54	30.60	12.53	-6.28	1.80	54.47	4.66	28.62	6.40	-6.76	1.56
Q06817	51.95	5.98	30.51	11.40	-6.08	2.04	52.76	5.98	24.83	6.42	-4.82	1.54
Q06892	52.37	5.72	32.40	10.49	-6.41	2.07	54.26	2.47	31.72	9.49	-6.70	1.78
Q07471	51.51	4.90	33.24	10.94	-6.47	1.71	49.12	5.96	26.67	6.73	-6.17	1.07
Q07500	52.43	5.57	34.34	10.07	-6.11	1.95	50.81	6.24	28.63	5.57	-7.06	1.65
Q07560	51.28	5.33	34.09	10.66	-6.44	1.73	49.48	3.20	32.80	6.92	-5.63	1.23
Q07729	52.24	5.95	33.35	11.19	-6.25	1.93	56.62	4.52	32.33	9.84	-4.66	1.61
Q07804	51.72	6.16	30.36	10.57	-6.30	1.96	49.52	4.40	26.82	5.19	-5.90	1.15
Q07830	52.20	6.40	32.56	9.88	-6.19	2.30	51.31	2.42	26.66	4.46	-5.48	1.73
Q07923	52.35	5.29	33.97	11.00	-6.25	2.00	53.84	3.96	29.01	7.30	-7.17	2.09
Q07938	52.17	5.75	31.80	10.64	-6.19	2.02	52.16	5.38	29.07	7.54	-7.03	2.25
Q07950	53.32	6.47	33.35	11.63	-6.43	1.71	54.16	3.27	29.13	6.00	-6.50	1.41
Q07993	50.78	5.82	33.55	10.72	-6.38	2.07	52.97	5.28	29.06	5.39	-6.28	1.95
Q08108	51.78	5.63	33.37	11.63	-6.22	1.79	55.35	6.97	33.61	6.20	-6.50	1.91
Q08220	55.26	3.57	34.67	9.78	-6.20	2.07	56.00	2.92	27.76	7.50	-6.62	2.13
Q08224	52.11	6.11	31.61	10.62	-6.14	1.96	51.84	5.73	30.97	7.16	-6.66	1.85
Q08227	52.04	5.51	33.98	10.34	-6.19	2.13	55.41	4.52	26.82	5.97	-5.97	2.06
Q08548	51.87	5.85	33.41	11.02	-6.17	1.99	50.23	4.71	30.59	5.97	-7.14	1.90
Q08558	52.15	5.45	32.19	10.00	-6.01	1.95	53.71	2.58	30.11	9.48	-6.38	1.62
Q08645	51.50	3.44	29.58	11.17	-6.39	1.82	51.58	2.56	24.60	8.67	-5.93	1.25
Q08650	51.60	5.95	33.18	11.21	-6.39	2.22	53.86	6.01	35.35	5.95	-6.63	1.98
Q08911	52.13	5.87	33.25	10.28	-6.64	1.92	54.86	5.21	29.35	5.60	-6.34	0.76
Q08959	52.24	6.27	30.19	11.81	-6.62	1.96	53.30	4.06	22.80	11.59	-7.32	1.67
Q08975	51.58	5.39	30.96	11.29	-6.43	2.17	52.11	5.28	29.01	7.98	-6.00	1.90
Q08985	54.75	3.14	33.34	11.56	-6.48	2.05	52.04	2.85	25.89	8.83	-6.76	1.34
Q10740	51.93	3.13	30.50	11.34	-6.26	1.98	51.66	3.00	25.77	11.66	-6.84	2.09
Q12031	51.46	5.86	29.03	11.22	-6.32	1.96	50.90	4.59	27.62	4.02	-5.48	1.67
Q12036	50.73	5.35	32.70	10.89	-6.31	2.06	48.00	4.25	29.00	7.85	-6.93	3.08
Q12043	51.92	5.64	33.58	9.48	-6.28	1.89	54.14	4.99	31.08	5.29	-6.55	1.18
Q12051	51.69	5.52	24.71	11.71	-6.40	2.09	56.63	7.58	24.74	9.90	-4.91	1.41
Q12068	52.38	5.54	30.96	11.26	-6.41	2.11	49.10	6.33	28.22	8.33	-6.27	1.83
Q12074	51.92	3.34	32.59	10.89	-6.49	1.73	54.20	3.91	26.65	9.03	-5.71	1.46
Q12109	52.21	5.77	35.04	11.08	-6.27	2.24	50.52	4.80	26.96	9.31	-5.87	2.01
Q12122	44.71	3.12	30.46	9.69	-6.43	2.02	46.22	1.95	29.33	4.70	-8.75	1.99
Q12154	44.72	3.51	29.10	11.02	-6.43	1.95	46.51	2.41	23.31	6.37	-5.99	1.47
Q12165	52.31	5.72	34.71	10.85	-6.39	2.16	54.83	4.21	25.84	9.11	-6.67	3.22
Q12166	51.09	3.64	31.55	10.89	-6.36	2.02	52.40	3.22	28.69	9.53	-5.99	2.30
Q12178	52.02	5.47	36.17	9.78	-6.15	2.04	56.29	4.88	33.60	6.65	-5.81	1.48
Q12184	61.36	3.54	36.57	11.80	-6.60	1.77	61.63	1.93	33.42	9.96	-5.08	2.27
Q12189	54.77	3.24	34.96	11.41	-6.19	1.95	54.04	1.49	33.88	6.10	-5.40	2.10
Q12211	52.60	5.79	33.84	10.98	-6.26	2.03	54.24	5.25	30.53	7.92	-7.59	2.92
Q12233	51.91	5.56	34.60	10.24	-6.41	1.98	51.38	3.43	29.35	7.48	-6.99	1.54
Q12246	51.40	5.74	32.35	11.04	-6.36	1.90	53.20	3.46	29.08	9.71	-5.38	1.58
Q12265	52.88	6.15	32.15	11.08	-6.27	1.89	52.51	3.55	29.23	4.60	-5.71	1.62
Q12271	53.67	3.49	30.48	10.62	-6.29	2.10	53.66	3.59	32.59	7.97	-6.62	1.46
Q12283	51.98	5.53	34.46	10.63	-6.09	2.03	53.48	4.56	32.70	6.15	-6.39	1.50
Q12320	51.60	6.13	32.67	10.50	-6.40	1.95	54.85	4.35	31.39	4.30	-6.92	1.92
Q12349	51.89	5.74	31.86	11.04	-6.41	2.04	53.59	3.03	32.69	4.98	-6.38	0.94
Q12358	52.18	5.84	33.41	12.49	-6.13	2.01	55.89	3.23	33.50	5.79	-6.69	1.77
Q12362	52.00	5.71	32.84	10.22	-6.48	2.03	56.07	5.88	30.98	5.45	-5.64	1.18
Q12382	52.50	5.65	29.10	11.88	-6.15	2.08	52.90	4.04	28.54	6.67	-6.21	1.52
Q12428	51.51	5.65	33.79	10.15	-6.59	1.91	53.02	2.98	36.26	5.39	-5.96	1.48
Q12452	43.45	3.26	31.30	8.03	-6.10	1.94	45.95	1.75	25.22	5.89	-5.93	1.46
Q12455	57.08	3.47	33.97	10.20	-6.01	2.15	57.16	5.29	34.38	8.57	-5.33	1.98
Q12458	47.23	3.51	30.25	10.43	-6.10	1.89	49.31	2.60	26.59	6.07	-5.77	1.94
Q12471	51.71	5.28	32.59	12.30	-6.19	1.91	49.11	2.96	26.72	8.76	-6.52	1.00
Q12494	51.26	5.42	32.75	10.10	-6.39	1.82	50.21	6.21	25.31	8.71	-5.67	1.70
Q12525	53.38	5.52	33.30	11.85	-6.59	1.78	52.77	4.77	25.71	8.70	-7.51	1.68
Q12676	51.88	5.87	30.89	11.54	-6.06	2.03	51.71	4.26	24.91	7.42	-6.70	1.79
Q12680	51.85	5.76	31.22	11.36	-6.02	2.10	50.54	5.21	33.88	4.74	-5.61	2.19
Q3E790	52.84	5.50	32.97	12.58	-6.18	1.79	52.18	2.90	29.12	6.29	-5.46	2.11
Q99190	52.61	6.22	34.90	9.70	-6.13	2.12	53.02	2.95	29.51	6.36	-7.23	1.06
Q99258	52.07	5.59	33.05	10.19	-6.37	1.84	52.16	5.29	22.97	9.20	-6.96	2.64
Q99312	51.69	5.74	30.81	12.67	-6.14	2.10	51.80	3.92	27.37	6.16	-4.36	2.49
Q99321	52.52	5.27	37.57	10.52	-6.20	2.22	55.77	4.12	25.85	8.79	-6.43	1.88
P61829	52.74	6.03	34.31	9.35	-6.29	2.02	54.44	6.47	28.88	5.42	-6.08	1.82
P00854	52.06	5.69	35.59	10.85	-6.25	1.96	50.66	4.93	29.98	6.97	-6.15	1.77
P00856	52.16	5.48	34.75	9.33	-6.58	1.89	54.35	2.99	31.05	5.48	-6.59	1.74
P81451	51.63	6.11	32.06	11.64	-6.36	1.98	49.79	4.75	28.93	8.96	-5.72	1.46
P00401	53.21	5.92	34.49	10.58	-6.39	1.83	52.13	5.83	32.13	7.21	-5.89	1.87
P00410	52.66	5.52	31.87	11.25	-6.28	1.86	55.73	5.03	23.68	6.78	-5.62	0.90
P00420	52.06	5.35	34.97	10.36	-6.19	1.77	54.94	2.68	26.34	9.15	-5.94	1.91
P00163	51.74	6.28	32.11	10.84	-6.37	1.85	53.71	3.69	29.25	7.47	-5.56	2.14
